# Supplementary material for: Insights into olfactory ensheathing cell development from a laser-microdissection and transcriptome-profiling approach
Source: Glia. Author manuscript; Available in PMC 2020 Dec 1. (PMC7116175; doi:10.1002/glia.23870)
Supplement: File S1 [file EMS94522-supplement-File_S1.xlsx]

## Sheet: Mean FPKM
Ensembl ID	Gene Symbol	Gene Name	E16.5 "inner ONL"	E16.5 "outer ONL"	E16.5 olfactory nerve	E16.5 trigeminal nerve	E13.5 ONL	E13.5 olfactory nerve	E11.5 olfactory nerve
ENSMUSG00000007777	0610009B22Rik	RIKEN cDNA 0610009B22 gene [Source:MGI Symbol;Acc:MGI:1913300]	67.5973	73.9374	59.0334	55.743	65.9176	65.5149	66.9121
ENSMUSG00000043644	0610009L18Rik	RIKEN cDNA 0610009L18 gene [Source:MGI Symbol;Acc:MGI:1914088]	3.52338	2.43425	3.73301	3.49595	4.87128	5.75782	7.55216
ENSMUSG00000042208	0610010F05Rik	RIKEN cDNA 0610010F05 gene [Source:MGI Symbol;Acc:MGI:1918925]	6.81379	3.10718	3.41724	3.42209	16.3746	5.77984	6.75564
ENSMUSG00000107002	0610012G03Rik	RIKEN cDNA 0610012G03 gene [Source:MGI Symbol;Acc:MGI:1913301]	10.0149	8.33432	7.33517	16.0629	26.0194	22.5896	29.4407
ENSMUSG00000058706	0610030E20Rik	RIKEN cDNA 0610030E20 gene [Source:MGI Symbol;Acc:MGI:1915614]	3.62182	5.3035	5.8641	4.44941	4.15541	4.39414	3.4849
ENSMUSG00000028608	0610037L13Rik	RIKEN cDNA 0610037L13 gene [Source:MGI Symbol;Acc:MGI:1921348]	26.9756	31.4661	27.5224	28.9793	21.2409	23.017	20.3626
ENSMUSG00000089889	0610040B10Rik	RIKEN cDNA 0610040B10 gene [Source:MGI Symbol;Acc:MGI:1914922]	1.70205	1.76479	2.2456	1.67618	3.23401	3.09021	1.94155
ENSMUSG00000060512	0610040J01Rik	RIKEN cDNA 0610040J01 gene [Source:MGI Symbol;Acc:MGI:1923511]	160.873	164.412	22.3761	23.9227	42.5847	7.55032	33.3143
ENSMUSG00000097863	1010001B22Rik	RIKEN cDNA 1010001B22 gene [Source:MGI Symbol;Acc:MGI:1922653]	4.54246	6.69974	4.07611	4.79384	2.95628	4.59875	3.38217
ENSMUSG00000097134	1110002J07Rik	RIKEN cDNA 1110002J07 gene [Source:MGI Symbol;Acc:MGI:1915738]	1.18156	1.23812	0.344701	0.332354	0.98628	0.11482	0.0996034
ENSMUSG00000071456	1110002L01Rik	RIKEN cDNA 1110002L01 gene [Source:MGI Symbol;Acc:MGI:1915821]	1.13108	1.02649	1.30485	0.672439	1.37186	1.59583	2.41474
ENSMUSG00000030663	1110004F10Rik	RIKEN cDNA 1110004F10 gene [Source:MGI Symbol;Acc:MGI:1929274]	125.821	123.739	118.01	130.65	166.745	147.765	130.657
ENSMUSG00000107121	1110006O24Rik	RIKEN cDNA 1110006O24 gene [Source:MGI Symbol;Acc:MGI:1913373]	5.55753	6.26399	5.86283	3.79918	4.40253	5.84909	12.4281
ENSMUSG00000021023	1110008L16Rik	RIKEN cDNA 1110008L16 gene [Source:MGI Symbol;Acc:MGI:1913382]	4.50761	3.76143	5.48474	4.58713	3.73951	4.10568	3.55929
ENSMUSG00000039195	1110008P14Rik	RIKEN cDNA 1110008P14 gene [Source:MGI Symbol;Acc:MGI:1920987]	13.5951	8.31194	7.82407	8.27051	12.4893	13.1612	15.6687
ENSMUSG00000045237	1110012L19Rik	RIKEN cDNA 1110012L19 gene [Source:MGI Symbol;Acc:MGI:1915868]	35.9242	37.088	40.9298	42.6201	29.7902	33.3697	29.3106
ENSMUSG00000098659	1110015O18Rik	RIKEN cDNA 1110015O18 gene [Source:MGI Symbol;Acc:MGI:1915766]	1.70313	0.358295	0.213446	10.2957	1.40781	0.121469	0
ENSMUSG00000028441	1110017D15Rik	RIKEN cDNA 1110017D15 gene [Source:MGI Symbol;Acc:MGI:1920971]	1.33888	1.5628	5.5023	0.354854	1.88381	5.09253	3.46994
ENSMUSG00000097616	1110019D14Rik	RIKEN cDNA 1110019D14 gene [Source:MGI Symbol;Acc:MGI:1923561]	3.32401	3.10608	2.66009	2.58268	2.47892	3.37092	3.68782
ENSMUSG00000097047	1110020A21Rik	RIKEN cDNA 1110020A21 gene [Source:MGI Symbol;Acc:MGI:1915781]	2.89612	2.80308	2.74455	2.30793	2.99673	4.7534	4.20625
ENSMUSG00000103520	1110025M09Rik	RIKEN cDNA 1110025M09 gene [Source:MGI Symbol;Acc:MGI:1915885]	0.596237	0.746018	0.87102	0.478275	1.38878	1.85162	0.640187
ENSMUSG00000037971	1110032A03Rik	RIKEN cDNA 1110032A03 gene [Source:MGI Symbol;Acc:MGI:1915971]	5.78095	7.14076	7.35017	4.87342	6.50032	7.8477	9.25944
ENSMUSG00000046999	1110032F04Rik	RIKEN cDNA 1110032F04 gene [Source:MGI Symbol;Acc:MGI:1915975]	0.255216	0.0627916	0.120107	0.345115	0.515362	0.454837	1.45776
ENSMUSG00000092203	1110038B12Rik	RIKEN cDNA 1110038B12 gene [Source:MGI Symbol;Acc:MGI:1916013]	5.1902	6.5881	7.5556	11.0002	18.254	17.1926	12.6713
ENSMUSG00000063236	1110038F14Rik	RIKEN cDNA 1110038F14 gene [Source:MGI Symbol;Acc:MGI:2152337]	47.1255	57.7063	64.8236	59.115	45.0739	64.1546	76.8841
ENSMUSG00000085457	1110046J04Rik	RIKEN cDNA 1110046J04 gene [Source:MGI Symbol;Acc:MGI:1916058]	0.199286	0.239703	0.713734	1.37905	0.415115	0.640944	0.653278
ENSMUSG00000040591	1110051M20Rik	RIKEN cDNA 1110051M20 gene [Source:MGI Symbol;Acc:MGI:1915079]	24.2087	22.4752	16.5134	11.8153	19.6981	17.4396	17.3513
ENSMUSG00000035171	1110059E24Rik	RIKEN cDNA 1110059E24 gene [Source:MGI Symbol;Acc:MGI:1913456]	31.7534	35.3688	25.0345	33.8503	33.6776	29.97	25.6652
ENSMUSG00000032551	1110059G10Rik	RIKEN cDNA 1110059G10 gene [Source:MGI Symbol;Acc:MGI:1913452]	6.4478	6.7088	6.48751	7.7503	8.91693	8.8489	5.93438
ENSMUSG00000078570	1110065P20Rik	RIKEN cDNA 1110065P20 gene [Source:MGI Symbol;Acc:MGI:1916170]	1.22781	1.10892	0.880937	2.10338	1.43423	1.22561	1.81829
ENSMUSG00000045414	1190002N15Rik	RIKEN cDNA 1190002N15 gene [Source:MGI Symbol;Acc:MGI:1916111]	1.8396	1.87821	6.08625	6.62484	5.9871	6.21369	2.46192
ENSMUSG00000063320	1190007I07Rik	RIKEN cDNA 1190007I07 gene [Source:MGI Symbol;Acc:MGI:3698433]	16.0512	15.8728	4.73767	4.46694	11.6774	5.80388	6.34877
ENSMUSG00000097290	1300002E11Rik	RIKEN cDNA 1300002E11 gene [Source:MGI Symbol;Acc:MGI:1919001]	3.94262	5.00744	5.02731	5.81034	6.87118	6.51736	4.84712
ENSMUSG00000096221	1500002C15Rik	RIKEN cDNA 1500002C15 gene [Source:MGI Symbol;Acc:MGI:1916196]	1.08975	1.59269	2.55026	2.67744	1.4211	2.38935	1.81728
ENSMUSG00000097595	1500002F19Rik	RIKEN cDNA 1500002F19 gene [Source:MGI Symbol;Acc:MGI:1923933]	0.564422	0.703604	1.11917	1.09814	0.444193	0.653731	0.690974
ENSMUSG00000098912	1500004A13Rik	RIKEN cDNA 1500004A13 gene [Source:MGI Symbol;Acc:MGI:2442808]	2.66898	0.786914	1.22099	0.410461	4.1327	1.70835	3.45294
ENSMUSG00000068099	1500009C09Rik	RIKEN cDNA 1500009C09 gene [Source:MGI Symbol;Acc:MGI:1923755]	8.67222	1.51091	0.144351	0.0566212	6.07064	0.0430916	0.249489
ENSMUSG00000087651	1500009L16Rik	RIKEN cDNA 1500009L16 gene [Source:MGI Symbol;Acc:MGI:1917034]	21.8671	11.9424	15.2025	42.8316	50.446	31.0636	36.1782
ENSMUSG00000072694	1500011B03Rik	RIKEN cDNA 1500011B03 gene [Source:MGI Symbol;Acc:MGI:1913486]	34.8836	20.887	30.7961	19.5794	44.2312	40.5324	53.3522
ENSMUSG00000098702	1500015A07Rik	RIKEN cDNA 1500015A07 gene [Source:MGI Symbol;Acc:MGI:1916232]	3.4046	3.76588	7.30532	3.5462	6.45818	10.0871	9.93767
ENSMUSG00000026051	1500015O10Rik	RIKEN cDNA 1500015O10 gene [Source:MGI Symbol;Acc:MGI:1926146]	1.71257	13.8125	55.1496	198.729	0.280065	1.80871	0.0431909
ENSMUSG00000097383	1500026H17Rik	RIKEN cDNA 1500026H17 gene [Source:MGI Symbol;Acc:MGI:1916252]	1.78305	0.493177	0.39921	0.281971	1.3638	0.539752	0.577286
ENSMUSG00000059631	1500035N22Rik	RIKEN cDNA 1500035N22 gene [Source:MGI Symbol;Acc:MGI:1917508]	14.0454	2.45961	1.61239	0.0970167	5.84725	1.01251	0.158424
ENSMUSG00000035595	1600002K03Rik	RIKEN cDNA 1600002K03 gene [Source:MGI Symbol;Acc:MGI:1917020]	3.73817	6.66793	7.70342	6.41117	7.30163	6.36811	7.12101
ENSMUSG00000050088	1600012H06Rik	RIKEN cDNA 1600012H06 gene [Source:MGI Symbol;Acc:MGI:1915162]	21.5487	22.9513	25.0415	30.9387	18.2162	21.6566	17.3072
ENSMUSG00000054676	1600014C10Rik	RIKEN cDNA 1600014C10 gene [Source:MGI Symbol;Acc:MGI:1919494]	7.55172	7.1304	11.9028	7.75766	7.17323	9.29293	8.72451
ENSMUSG00000097048	1600020E01Rik	RIKEN cDNA 1600020E01 gene [Source:MGI Symbol;Acc:MGI:1919262]	5.72888	6.25596	6.50659	6.54053	9.44525	8.99737	8.44498
ENSMUSG00000104986	1600023N17Rik	RIKEN cDNA 1600023N17 gene [Source:MGI Symbol;Acc:MGI:1917038]	2.41901	1.75406	5.09562	2.20972	3.10118	6.89446	6.03762
ENSMUSG00000057818	1600029O15Rik	RIKEN cDNA 1600029O15 gene [Source:MGI Symbol;Acc:MGI:3045362]	3.88036	0.356083	0.0344248	0.0998632	10.534	0.125256	1.52973
ENSMUSG00000085984	1700001G11Rik	RIKEN cDNA 1700001G11 gene [Source:MGI Symbol;Acc:MGI:1916553]	0.962717	0.976687	0.719306	0.63327	0.997083	0.703878	1.74861
ENSMUSG00000103746	1700001G17Rik	RIKEN cDNA 1700001G17 gene [Source:MGI Symbol;Acc:MGI:1914753]	1.29557	1.0403	1.23197	1.09366	2.6605	2.54674	3.64889
ENSMUSG00000056508	1700001K19Rik	RIKEN cDNA 1700001K19 gene [Source:MGI Symbol;Acc:MGI:1913573]	0.396778	0.339309	0.495607	0.12587	0.751542	0.850414	1.12786
ENSMUSG00000021534	1700001L19Rik	RIKEN cDNA 1700001L19 gene [Source:MGI Symbol;Acc:MGI:1916565]	4.09688	0.999756	2.26649	0.497982	2.33471	1.80997	1.66705
ENSMUSG00000044320	1700001O22Rik	RIKEN cDNA 1700001O22 gene [Source:MGI Symbol;Acc:MGI:1923631]	0.877499	0.770418	0.654521	1.68742	0.782544	0.749148	1.56154
ENSMUSG00000030030	1700003E16Rik	RIKEN cDNA 1700003E16 gene [Source:MGI Symbol;Acc:MGI:1919087]	3.09233	1.85516	5.12609	1.85686	1.23515	3.70769	4.87876
ENSMUSG00000026831	1700007K13Rik	RIKEN cDNA 1700007K13 gene [Source:MGI Symbol;Acc:MGI:1916577]	1.05786	1.24811	4.20027	0.17469	0.618971	3.1626	2.58403
ENSMUSG00000097318	1700007L15Rik	RIKEN cDNA 1700007L15 gene [Source:MGI Symbol;Acc:MGI:1916581]	3.52823	3.68509	4.26694	3.53667	4.1285	5.36042	5.7003
ENSMUSG00000101225	1700008J07Rik	RIKEN cDNA 1700008J07 gene [Source:MGI Symbol;Acc:MGI:1916610]	2.39425	2.92834	2.16765	1.62135	2.64296	3.16683	2.93243
ENSMUSG00000023873	1700010I14Rik	RIKEN cDNA 1700010I14 gene [Source:MGI Symbol;Acc:MGI:1914181]	2.30893	2.77786	2.17344	1.33048	1.41449	1.60281	2.37311
ENSMUSG00000085102	1700010K24Rik	RIKEN cDNA 1700010K24 gene [Source:MGI Symbol;Acc:MGI:1922690]	0.566948	0.702662	1.97342	0.159441	0.765176	1.55322	1.19906
ENSMUSG00000031927	1700012B09Rik	RIKEN cDNA 1700012B09 gene [Source:MGI Symbol;Acc:MGI:1916575]	0.122114	0.311394	3.54057	0.0290972	0.276184	7.71599	10.3759
ENSMUSG00000053783	1700016K19Rik	RIKEN cDNA 1700016K19 gene [Source:MGI Symbol;Acc:MGI:1921480]	2.44736	1.08534	7.10716	0.103911	0.79508	4.2704	3.35023
ENSMUSG00000032300	1700017B05Rik	RIKEN cDNA 1700017B05 gene [Source:MGI Symbol;Acc:MGI:1921461]	5.2681	6.62038	13.4212	6.27849	3.66439	12.9587	23.8167
ENSMUSG00000060715	1700019A02Rik	RIKEN cDNA 1700019A02 gene [Source:MGI Symbol;Acc:MGI:1916647]	0	0.0639338	1.11347	0.030959	0.126602	0.404278	0.0611127
ENSMUSG00000043629	1700019D03Rik	RIKEN cDNA 1700019D03 gene [Source:MGI Symbol;Acc:MGI:1914330]	3.79579	3.35097	3.45045	1.25523	3.21281	2.41454	6.14922
ENSMUSG00000085438	1700020I14Rik	RIKEN cDNA 1700020I14 gene [Source:MGI Symbol;Acc:MGI:1913852]	19.911	14.3297	13.6272	13.0196	17.7176	17.0199	12.2844
ENSMUSG00000019797	1700021F05Rik	RIKEN cDNA 1700021F05 gene [Source:MGI Symbol;Acc:MGI:1915101]	11.7111	12.0286	10.5054	12.4182	14.7976	10.9588	14.9209
ENSMUSG00000087343	1700021N21Rik	RIKEN cDNA 1700021N21 gene [Source:MGI Symbol;Acc:MGI:1916659]	0.478838	0.101829	0.240587	0	0.950837	0.210299	1.3694
ENSMUSG00000097523	1700022N22Rik	RIKEN cDNA 1700022N22 gene [Source:MGI Symbol;Acc:MGI:1916681]	0.388817	0.691691	0.439138	0.577138	1.01544	0.585241	0.400928
ENSMUSG00000089827	1700023H06Rik	RIKEN cDNA 1700023H06 gene [Source:MGI Symbol;Acc:MGI:1916692]	1.61477	2.42659	3.45817	2.87179	2.37232	2.43694	3.36069
ENSMUSG00000099994	1700024B18Rik	RIKEN cDNA 1700024B18 gene [Source:MGI Symbol;Acc:MGI:1916643]	0	0.40033	2.47456	0.0286995	0.214249	0.459652	0.0234287
ENSMUSG00000106947	1700025A08Rik	RIKEN cDNA 1700025A08 gene [Source:MGI Symbol;Acc:MGI:1916650]	0.0490135	0.509262	0.840845	1.00225	0.0451134	0.0775817	0
ENSMUSG00000032666	1700025G04Rik	RIKEN cDNA 1700025G04 gene [Source:MGI Symbol;Acc:MGI:1916649]	11.7579	9.42521	4.57194	6.57325	7.86657	4.62589	4.09702
ENSMUSG00000101888	1700025H01Rik	RIKEN cDNA 1700025H01 gene [Source:MGI Symbol;Acc:MGI:1922781]	0.205992	1.19138	0.808272	0.349991	0.254958	0.686257	0.196359
ENSMUSG00000033053	1700028P14Rik	RIKEN cDNA 1700028P14 gene [Source:MGI Symbol;Acc:MGI:1914733]	0.214674	0.10517	3.57146	0	0.953155	3.70869	0.496886
ENSMUSG00000044916	1700029I15Rik	RIKEN cDNA 1700029I15 gene [Source:MGI Symbol;Acc:MGI:1916742]	0.585209	1.20597	1.11083	0.365112	0.421157	0.646901	1.06914
ENSMUSG00000071103	1700029J07Rik	RIKEN cDNA 1700029J07 gene [Source:MGI Symbol;Acc:MGI:1916729]	2.58975	3.59435	3.40621	1.37427	1.52442	2.36922	2.11893
ENSMUSG00000031847	1700030J22Rik	RIKEN cDNA 1700030J22 gene [Source:MGI Symbol;Acc:MGI:1916778]	2.43108	2.32359	1.70739	0.779032	1.62623	1.96938	2.54881
ENSMUSG00000052794	1700030K09Rik	RIKEN cDNA 1700030K09 gene [Source:MGI Symbol;Acc:MGI:1919504]	6.27056	6.59325	7.63532	5.40663	4.57321	3.9567	5.02101
ENSMUSG00000005983	1700037C18Rik	RIKEN cDNA 1700037C18 gene [Source:MGI Symbol;Acc:MGI:1920511]	3.47174	3.35353	3.16853	2.26141	2.42713	2.93535	3.0172
ENSMUSG00000027327	1700037H04Rik	RIKEN cDNA 1700037H04 gene [Source:MGI Symbol;Acc:MGI:1914576]	24.8067	24.5579	29.2139	22.1569	32.1355	36.2211	52.8539
ENSMUSG00000097515	1700040D17Rik	RIKEN cDNA 1700040D17 gene [Source:MGI Symbol;Acc:MGI:1923852]	1.37342	0.802876	0.689922	0.44573	1.74875	1.29381	1.75426
ENSMUSG00000103840	1700040K01Rik	RIKEN cDNA 1700040K01 gene [Source:MGI Symbol;Acc:MGI:1920517]	2.10132	2.87114	0.182404	0.0546965	0.54133	0.199482	0
ENSMUSG00000086391	1700042O10Rik	RIKEN cDNA 1700042O10 gene [Source:MGI Symbol;Acc:MGI:1920571]	0.139341	0.35663	0.201031	1.129	0.128015	0.415185	0.0784891
ENSMUSG00000085437	1700047A11Rik	RIKEN cDNA 1700047A11 gene [Source:MGI Symbol;Acc:MGI:1923854]	0.524401	0.443015	0.56621	0.350846	0.895722	0.478131	1.48825
ENSMUSG00000085549	1700047F07Rik	RIKEN cDNA 1700047F07 gene [Source:MGI Symbol;Acc:MGI:1920570]	3.41846	2.43451	0.0451195	0.0114081	1.04012	0.0109036	0
ENSMUSG00000043773	1700048O20Rik	RIKEN cDNA 1700048O20 gene [Source:MGI Symbol;Acc:MGI:1920637]	8.57202	5.98546	4.17721	5.23964	11.2215	7.22948	6.96899
ENSMUSG00000099681	1700052K11Rik	RIKEN cDNA 1700052K11 gene [Source:MGI Symbol;Acc:MGI:1920681]	3.08108	2.6323	1.5309	1.96031	2.36488	1.92193	2.73105
ENSMUSG00000099988	1700054A03Rik	RIKEN cDNA 1700054A03 gene [Source:MGI Symbol;Acc:MGI:1925707]	0	0.0782222	0.217942	0.0884572	0.192211	0.12713	1.10299
ENSMUSG00000044854	1700056E22Rik	RIKEN cDNA 1700056E22 gene [Source:MGI Symbol;Acc:MGI:1920613]	0.151228	0.162996	0.209888	0.226958	0.317803	0.167362	1.03835
ENSMUSG00000084792	1700056N10Rik	RIKEN cDNA 1700056N10 gene [Source:MGI Symbol;Acc:MGI:1920642]	0.51812	1.02238	0.873388	0.899455	1.08968	0.947828	1.61075
ENSMUSG00000040657	1700063H04Rik	RIKEN cDNA 1700063H04 gene [Source:MGI Symbol;Acc:MGI:1921519]	0	0	0.0813289	0.0883299	0.069351	0.886414	1.28061
ENSMUSG00000038323	1700066M21Rik	RIKEN cDNA 1700066M21 gene [Source:MGI Symbol;Acc:MGI:1920717]	3.37237	2.65929	2.4272	2.91185	4.32292	3.98075	3.95952
ENSMUSG00000071265	1700086L19Rik	RIKEN cDNA 1700086L19 gene [Source:MGI Symbol;Acc:MGI:1921534]	6.06544	1.16486	1.26966	0.122545	2.13509	1.98441	1.63299
ENSMUSG00000097080	1700086O06Rik	RIKEN cDNA 1700086O06 gene [Source:MGI Symbol;Acc:MGI:1920766]	2.64721	2.82751	3.96007	2.89817	3.13691	4.58776	6.3137
ENSMUSG00000085085	1700086P04Rik	RIKEN cDNA 1700086P04 gene [Source:MGI Symbol;Acc:MGI:1914599]	0.94376	1.24046	1.28744	0.67943	1.49955	2.04318	2.71605
ENSMUSG00000033029	1700088E04Rik	RIKEN cDNA 1700088E04 gene [Source:MGI Symbol;Acc:MGI:1920774]	0.877956	1.03399	1.92097	0.37644	0.510863	1.80472	1.39288
ENSMUSG00000090840	1700092M07Rik	RIKEN cDNA 1700092M07 gene [Source:MGI Symbol;Acc:MGI:1921557]	0.499136	0.801996	0.699039	0.662663	0.646365	0.246757	1.0597
ENSMUSG00000085407	1700095J03Rik	RIKEN cDNA 1700095J03 gene [Source:MGI Symbol;Acc:MGI:1921543]	0.275889	0.197013	1.49664	0.874197	0.695422	3.35715	3.77154
ENSMUSG00000101856	1700096K18Rik	RIKEN cDNA 1700096K18 gene [Source:MGI Symbol;Acc:MGI:1920821]	3.34376	3.72773	3.57825	6.1426	5.12687	5.12263	6.59779
ENSMUSG00000097267	1700109K24Rik	RIKEN cDNA 1700109K24 gene [Source:MGI Symbol;Acc:MGI:1921553]	0.457234	0.285337	0.633607	0.413442	1.919	0.941082	0.397764
ENSMUSG00000099384	1700110C19Rik	RIKEN cDNA 1700110C19 gene [Source:MGI Symbol;Acc:MGI:1923884]	0.684012	1.30494	0.682706	0.436265	1.10592	0.896654	1.31265
ENSMUSG00000097527	1700112J16Rik	RIKEN cDNA 1700112J16 gene [Source:MGI Symbol;Acc:MGI:1923878]	0.337441	0.198604	0.509301	0.285287	0.579135	0.454439	1.00274
ENSMUSG00000096935	1700113A16Rik	RIKEN cDNA 1700113A16 gene [Source:MGI Symbol;Acc:MGI:1923892]	1.72702	2.27051	1.9573	1.80133	1.71539	1.73798	2.82089
ENSMUSG00000100599	1700120C14Rik	RIKEN cDNA 1700120C14 gene [Source:MGI Symbol;Acc:MGI:1920850]	1.58952	1.80712	2.21151	2.06727	3.88041	4.16506	4.37192
ENSMUSG00000093386	1700120O09Rik	RIKEN cDNA 1700120O09 gene [Source:MGI Symbol;Acc:MGI:1923906]	0.102366	0.274174	1.56696	2.91592	0.700767	2.34573	1.40237
ENSMUSG00000087685	1700122E12Rik	RIKEN cDNA 1700122E12 gene [Source:MGI Symbol;Acc:MGI:1920869]	0.536426	0.338266	1.13588	0.680507	0.37344	0.85923	1.35004
ENSMUSG00000085614	1700123M08Rik	RIKEN cDNA 1700123M08 gene [Source:MGI Symbol;Acc:MGI:1923915]	1.17358	1.25365	0.930707	1.61832	1.98778	1.02429	0.749938
ENSMUSG00000040822	1700123O20Rik	RIKEN cDNA 1700123O20 gene [Source:MGI Symbol;Acc:MGI:1920893]	33.9888	34.8625	41.4781	42.5036	35.7945	39.9523	43.662
ENSMUSG00000100182	1810006J02Rik	RIKEN cDNA 1810006J02 gene [Source:MGI Symbol;Acc:MGI:1916280]	0.0562502	0.166133	0.867991	1.35915	0.151399	0.952641	0.123779
ENSMUSG00000078607	1810010H24Rik	RIKEN cDNA 1810010H24 gene [Source:MGI Symbol;Acc:MGI:1916316]	1.78302	1.81556	1.45136	1.30369	2.21445	1.30493	1.86782
ENSMUSG00000099825	1810012K16Rik	RIKEN cDNA 1810012K16 gene [Source:MGI Symbol;Acc:MGI:1916358]	0.784482	1.47258	2.29483	0.812926	1.18151	1.05981	1.19195
ENSMUSG00000022507	1810013L24Rik	RIKEN cDNA 1810013L24 gene [Source:MGI Symbol;Acc:MGI:1916303]	6.74515	5.4439	6.15901	7.37815	10.94	8.6375	9.20789
ENSMUSG00000097412	1810014B01Rik	RIKEN cDNA 1810014B01 gene [Source:MGI Symbol;Acc:MGI:1913513]	3.75906	4.28748	3.74573	5.06664	4.23209	5.02929	2.7512
ENSMUSG00000086390	1810019D21Rik	RIKEN cDNA 1810019D21 gene [Source:MGI Symbol;Acc:MGI:1917021]	0.0750155	0.116543	1.15154	0.0695304	0.104054	1.11444	0.587266
ENSMUSG00000087331	1810021B22Rik	RIKEN cDNA 1810021B22 gene [Source:MGI Symbol;Acc:MGI:1916370]	3.68358	4.0807	4.79326	3.97648	1.67763	2.27412	2.47471
ENSMUSG00000078784	1810022K09Rik	RIKEN cDNA 1810022K09 gene [Source:MGI Symbol;Acc:MGI:1916376]	51.7426	51.8507	53.8832	72.8286	94.6844	96.1579	92.2758
ENSMUSG00000044145	1810024B03Rik	RIKEN cDNA 1810024B03 gene [Source:MGI Symbol;Acc:MGI:1925560]	0.55603	0.765409	0.701532	0.98843	0.795958	1.01051	1.143
ENSMUSG00000101970	1810026B05Rik	RIKEN cDNA 1810026B05 gene [Source:MGI Symbol;Acc:MGI:1916420]	1.09301	1.00474	1.20274	1.19055	2.15071	1.98301	1.6978
ENSMUSG00000044148	1810030O07Rik	RIKEN cDNA 1810030O07 gene [Source:MGI Symbol;Acc:MGI:1916405]	44.6748	53.5593	39.1065	37.9967	27.7493	29.9181	23.5304
ENSMUSG00000020812	1810032O08Rik	RIKEN cDNA 1810032O08 gene [Source:MGI Symbol;Acc:MGI:1913543]	0.720417	0.954925	1.53261	1.46182	1.18717	1.61197	2.22245
ENSMUSG00000054091	1810037I17Rik	RIKEN cDNA 1810037I17 gene [Source:MGI Symbol;Acc:MGI:1914954]	113.06	136.928	84.5603	107.625	76.323	85.5155	58.9559
ENSMUSG00000102112	1810041H14Rik	RIKEN cDNA 1810041H14 gene [Source:MGI Symbol;Acc:MGI:1925562]	0.893414	0.783529	0.868939	0.409047	1.14901	1.66543	1.70899
ENSMUSG00000020284	1810043G02Rik	RIKEN cDNA 1810043G02 gene [Source:MGI Symbol;Acc:MGI:1915134]	59.9464	63.8061	13.8184	25.6976	15.6735	8.83266	11.3855
ENSMUSG00000100680	1810044D09Rik	RIKEN cDNA 1810044D09 gene [Source:MGI Symbol;Acc:MGI:1917048]	3.18005	4.17875	4.50784	3.06384	5.65969	7.8366	6.98471
ENSMUSG00000035372	1810055G02Rik	RIKEN cDNA 1810055G02 gene [Source:MGI Symbol;Acc:MGI:1919306]	34.7616	38.7088	43.6502	75.1168	32.3243	31.3683	29.6889
ENSMUSG00000073155	1810058I24Rik	RIKEN cDNA 1810058I24 gene [Source:MGI Symbol;Acc:MGI:1914955]	46.7117	65.9686	53.3805	59.195	67.5138	50.6167	61.5239
ENSMUSG00000086340	1810059C17Rik	RIKEN cDNA 1810059C17 gene [Source:MGI Symbol;Acc:MGI:1917068]	0.208085	0.518938	0.535928	0.39363	0.227127	0.849811	1.35017
ENSMUSG00000027713	1810062G17Rik	RIKEN cDNA 1810062G17 gene [Source:MGI Symbol;Acc:MGI:1919532]	0.136757	0.86418	2.99578	2.50331	0.432404	1.3906	0.533386
ENSMUSG00000087165	2010001A14Rik	RIKEN cDNA 2010001A14 gene [Source:MGI Symbol;Acc:MGI:1923766]	2.71942	4.58488	4.65103	4.10415	2.76902	3.92887	4.29054
ENSMUSG00000044694	2010007H06Rik	RIKEN cDNA 2010007H06 gene [Source:MGI Symbol;Acc:MGI:1917099]	0.580704	0.945751	2.91245	0.311081	0.566304	1.14446	0.725875
ENSMUSG00000096983	2010015M23Rik	RIKEN cDNA 2010015M23 gene [Source:MGI Symbol;Acc:MGI:1919337]	1.4659	1.60412	1.83743	1.33483	2.34119	2.98209	3.88412
ENSMUSG00000029384	2010109A12Rik	RIKEN cDNA 2010109A12 gene [Source:MGI Symbol;Acc:MGI:1922860]	0.65783	0.557404	1.5654	0.529114	0.993457	1.28357	0.571406
ENSMUSG00000021458	2010111I01Rik	RIKEN cDNA 2010111I01 gene [Source:MGI Symbol;Acc:MGI:1919311]	6.74839	8.3161	20.5311	9.48151	6.03285	10.2736	8.60101
ENSMUSG00000063018	2010204K13Rik	RIKEN cDNA 2010204K13 gene [Source:MGI Symbol;Acc:MGI:1922859]	3.66553	3.35087	3.68742	5.15469	4.76203	4.17899	3.90107
ENSMUSG00000074829	2010315B03Rik	RIKEN cDNA 2010315B03 gene [Source:MGI Symbol;Acc:MGI:1919321]	4.91785	5.79285	4.61539	6.29382	4.08183	3.66938	3.22089
ENSMUSG00000100691	2010320M18Rik	RIKEN cDNA 2010320M18 gene [Source:MGI Symbol;Acc:MGI:1919343]	20.6989	20.0384	17.2272	14.0437	10.9561	12.1781	15.0443
ENSMUSG00000089983	2010320O07Rik	RIKEN cDNA 2010320O07 gene [Source:MGI Symbol;Acc:MGI:1917131]	0.16046	1.00281	1.78576	6.62112	0.633772	1.4273	1.26858
ENSMUSG00000030587	2200002D01Rik	RIKEN cDNA 2200002D01 gene [Source:MGI Symbol;Acc:MGI:1919525]	0.354622	0.377401	0.515065	0.767857	0.333799	0.411474	1.23068
ENSMUSG00000097165	2210008F06Rik	RIKEN cDNA 2210008F06 gene [Source:MGI Symbol;Acc:MGI:1917307]	1.18502	0.612491	1.37263	0.897543	4.68095	4.16695	3.30283
ENSMUSG00000021550	2210016F16Rik	RIKEN cDNA 2210016F16 gene [Source:MGI Symbol;Acc:MGI:1917403]	8.73161	10.5631	6.95411	11.5093	11.1411	9.67978	12.8711
ENSMUSG00000029559	2210016L21Rik	RIKEN cDNA 2210016L21 gene [Source:MGI Symbol;Acc:MGI:1919607]	22.0579	18.9875	21.8966	16.0958	17.9625	18.8425	26.9018
ENSMUSG00000071252	2210408I21Rik	RIKEN cDNA 2210408I21 gene [Source:MGI Symbol;Acc:MGI:1919621]	4.43546	4.76791	4.35665	5.245	3.54969	4.78621	3.68093
ENSMUSG00000032403	2300009A05Rik	RIKEN cDNA 2300009A05 gene [Source:MGI Symbol;Acc:MGI:1916728]	1.13222	1.1936	1.09094	3.21362	2.65242	2.67253	2.00509
ENSMUSG00000097354	2310001H17Rik	RIKEN cDNA 2310001H17 gene [Source:MGI Symbol;Acc:MGI:1923682]	0.755529	1.02723	0.615864	0.397818	0.12345	0.5944	0.0681463
ENSMUSG00000098332	2310009A05Rik	RIKEN cDNA 2310009A05 gene [Source:MGI Symbol;Acc:MGI:1913614]	3.05387	3.47405	4.43308	5.26699	5.17381	6.77002	4.54019
ENSMUSG00000079283	2310009B15Rik	RIKEN cDNA 2310009B15 gene [Source:MGI Symbol;Acc:MGI:1916799]	9.0486	9.00118	6.23687	8.69868	10.4439	8.71394	10.0889
ENSMUSG00000097162	2310010J17Rik	RIKEN cDNA 2310010J17 gene [Source:MGI Symbol;Acc:MGI:1925579]	1.49672	1.67571	2.48128	2.02926	2.13364	3.66209	1.46825
ENSMUSG00000020133	2310011J03Rik	RIKEN cDNA 2310011J03 gene [Source:MGI Symbol;Acc:MGI:1913624]	28.3749	29.7042	31.1851	37.0416	15.3825	22.0597	25.2709
ENSMUSG00000097729	2310015A10Rik	RIKEN cDNA 2310015A10 gene [Source:MGI Symbol;Acc:MGI:1916798]	1.43091	2.23462	2.60937	2.26041	1.40579	2.11307	2.08167
ENSMUSG00000070574	2310016G11Rik	RIKEN cDNA 2310016G11 gene [Source:MGI Symbol;Acc:MGI:1916828]	1.59324	1.69227	0.554677	0.231345	0.121652	0.214634	0.0769468
ENSMUSG00000049643	2310022A10Rik	RIKEN cDNA 2310022A10 gene [Source:MGI Symbol;Acc:MGI:1913617]	6.37543	6.1005	5.95668	5.01358	4.47004	5.02358	6.46462
ENSMUSG00000031983	2310022B05Rik	RIKEN cDNA 2310022B05 gene [Source:MGI Symbol;Acc:MGI:1916801]	4.99878	6.35477	7.53703	7.99401	6.24416	8.42271	5.90188
ENSMUSG00000078519	2310026L22Rik	RIKEN cDNA 2310026L22 gene [Source:MGI Symbol;Acc:MGI:1916844]	0.311147	1.09225	3.88012	0.392126	1.67354	3.50401	3.17757
ENSMUSG00000032062	2310030G06Rik	RIKEN cDNA 2310030G06 gene [Source:MGI Symbol;Acc:MGI:1914202]	4.82883	6.1866	2.64706	1.67508	2.30169	3.44083	0.803507
ENSMUSG00000020441	2310033P09Rik	RIKEN cDNA 2310033P09 gene [Source:MGI Symbol;Acc:MGI:1915112]	16.1692	18.3102	14.2424	13.9684	13.6919	13.9274	26.7017
ENSMUSG00000099655	2310034G01Rik	RIKEN cDNA 2310034G01 gene [Source:MGI Symbol;Acc:MGI:1922829]	1.81829	1.76565	1.47253	1.6965	1.65831	1.84927	1.04205
ENSMUSG00000062619	2310039H08Rik	RIKEN cDNA 2310039H08 gene [Source:MGI Symbol;Acc:MGI:1914351]	48.2208	69.6172	69.6232	90.566	49.0615	60.626	56.4245
ENSMUSG00000072852	2310040G07Rik	RIKEN cDNA 2310040G07 gene [Source:MGI Symbol;Acc:MGI:1917534]	0.448571	1.05144	1.26193	0.758673	0.172497	0.581504	0.469324
ENSMUSG00000101655	2310040G24Rik	RIKEN cDNA 2310040G24 gene [Source:MGI Symbol;Acc:MGI:1916897]	2.03327	2.13377	5.59115	2.58842	3.38099	6.59985	6.85298
ENSMUSG00000040177	2310057M21Rik	RIKEN cDNA 2310057M21 gene [Source:MGI Symbol;Acc:MGI:1915527]	2.09095	1.54401	2.06952	2.45438	2.66385	2.18683	2.89996
ENSMUSG00000085379	2310058D17Rik	RIKEN cDNA 2310058D17 gene [Source:MGI Symbol;Acc:MGI:1922944]	0.981048	0.802742	1.1738	0.552205	1.36197	1.07465	1.73725
ENSMUSG00000050705	2310061I04Rik	RIKEN cDNA 2310061I04 gene [Source:MGI Symbol;Acc:MGI:1916912]	10.9903	6.86658	4.66484	4.61968	10.8912	5.59047	9.87554
ENSMUSG00000105858	2310074N15Rik	RIKEN cDNA 2310074N15 gene [Source:MGI Symbol;Acc:MGI:1922838]	0.886133	0.636825	0.373098	1.06929	0.673511	0.559008	0.57151
ENSMUSG00000045411	2410002F23Rik	RIKEN cDNA 2410002F23 gene [Source:MGI Symbol;Acc:MGI:1914226]	24.5062	21.7891	24.5383	26.1016	27.0146	26.0113	27.0899
ENSMUSG00000036873	2410004B18Rik	RIKEN cDNA 2410004B18 gene [Source:MGI Symbol;Acc:MGI:1913671]	20.3324	15.4172	12.0716	17.7926	26.7614	16.766	21.0414
ENSMUSG00000085338	2410004I01Rik	RIKEN cDNA 2410004I01 gene [Source:MGI Symbol;Acc:MGI:1916989]	0.761238	0.489457	0.386101	0.911891	1.55063	0.904159	0.994803
ENSMUSG00000071398	2410004P03Rik	RIKEN cDNA 2410004P03 gene [Source:MGI Symbol;Acc:MGI:1920917]	0.353664	0.40376	1.56859	0.166214	0.211437	0.612739	0.684453
ENSMUSG00000086841	2410006H16Rik	RIKEN cDNA 2410006H16 gene [Source:MGI Symbol;Acc:MGI:1916471]	27.3896	43.9583	63.6257	87.0818	62.6856	92.4655	41.768
ENSMUSG00000049760	2410015M20Rik	RIKEN cDNA 2410015M20 gene [Source:MGI Symbol;Acc:MGI:2442174]	94.9689	96.0773	103.22	117.982	97.4215	109.705	98.1045
ENSMUSG00000073164	2410018L13Rik	RIKEN cDNA 2410018L13 gene [Source:MGI Symbol;Acc:MGI:1916982]	1.03197	0.69409	0.569534	0.696743	2.78123	1.6644	2.03618
ENSMUSG00000100572	2410021H03Rik	RIKEN cDNA 2410021H03 gene [Source:MGI Symbol;Acc:MGI:1917000]	0.752413	0.653674	0.970325	0.629294	1.51738	0.801701	0.36389
ENSMUSG00000100017	2410022M11Rik	RIKEN cDNA 2410022M11 gene [Source:MGI Symbol;Acc:MGI:1917005]	1.09798	1.52163	1.47685	1.4763	1.69946	1.65613	1.28003
ENSMUSG00000051297	2410124H12Rik	RIKEN cDNA 2410124H12 gene [Source:MGI Symbol;Acc:MGI:1924035]	0.10232	0.13093	1.06982	0.542816	0.195555	0.42712	0.0643785
ENSMUSG00000032840	2410131K14Rik	RIKEN cDNA 2410131K14 gene [Source:MGI Symbol;Acc:MGI:1924042]	11.8944	7.7706	10.0078	6.46658	9.7744	10.4608	10.1196
ENSMUSG00000096917	2500002B13Rik	RIKEN cDNA 2500002B13 gene [Source:MGI Symbol;Acc:MGI:1925603]	1.42954	1.22686	1.6677	1.45845	1.66518	1.58533	1.61465
ENSMUSG00000073236	2500004C02Rik	RIKEN cDNA 2500004C02 gene [Source:MGI Symbol;Acc:MGI:1919576]	3.41022	3.36081	4.33681	3.53186	2.39826	4.76912	5.10867
ENSMUSG00000071632	2510002D24Rik	RIKEN cDNA 2510002D24 gene [Source:MGI Symbol;Acc:MGI:1919557]	17.0225	17.9817	21.8645	13.6271	19.2053	22.2352	24.4357
ENSMUSG00000043391	2510009E07Rik	RIKEN cDNA 2510009E07 gene [Source:MGI Symbol;Acc:MGI:1919440]	10.4184	10.6405	7.52805	8.75034	14.0044	8.24139	6.51127
ENSMUSG00000104891	2510017J16Rik	RIKEN cDNA 2510017J16 gene [Source:MGI Symbol;Acc:MGI:1913824]	0.594423	0.918386	0.857229	0.572383	1.02761	1.18481	0.876596
ENSMUSG00000044496	2510039O18Rik	RIKEN cDNA 2510039O18 gene [Source:MGI Symbol;Acc:MGI:1924284]	2.88807	3.33202	4.0305	3.94424	5.19476	5.7574	5.37621
ENSMUSG00000066175	2510046G10Rik	RIKEN cDNA 2510046G10 gene [Source:MGI Symbol;Acc:MGI:3698051]	2.5628	3.06942	2.79542	2.70438	3.34563	5.26529	3.82785
ENSMUSG00000052419	2610001J05Rik	RIKEN cDNA 2610001J05 gene [Source:MGI Symbol;Acc:MGI:1913770]	28.6711	31.2188	26.2771	39.8569	23.0679	24.5192	24.1628
ENSMUSG00000031242	2610002M06Rik	RIKEN cDNA 2610002M06 gene [Source:MGI Symbol;Acc:MGI:1914278]	6.64854	5.55383	5.86355	7.03537	8.26656	8.23109	5.8917
ENSMUSG00000071793	2610005L07Rik	RIKEN cDNA 2610005L07 gene [Source:MGI Symbol;Acc:MGI:1914283]	5.78883	6.29935	7.56819	6.87166	6.05666	6.23428	8.03983
ENSMUSG00000060301	2610008E11Rik	RIKEN cDNA 2610008E11 gene [Source:MGI Symbol;Acc:MGI:1919378]	23.0351	21.3207	21.5789	18.2126	21.84	18.2839	17.4657
ENSMUSG00000102474	2610012C04Rik	RIKEN cDNA 2610012C04 gene [Source:MGI Symbol;Acc:MGI:1917549]	0.183529	0.165532	0.360912	0.246503	1.1205	0.316928	0.637892
ENSMUSG00000107909	2610017A05Rik	RIKEN cDNA 2610017A05 gene [Source:MGI Symbol;Acc:MGI:1919056]	1.09427	1.04466	2.25603	0.738321	1.87752	3.12188	2.43873
ENSMUSG00000097537	2610020C07Rik	RIKEN cDNA 2610020C07 gene [Source:MGI Symbol;Acc:MGI:1917168]	0.970658	1.24177	1.53034	0.73552	1.01717	1.85817	1.70873
ENSMUSG00000091474	2610021A01Rik	RIKEN cDNA 2610021A01 gene [Source:MGI Symbol;Acc:MGI:1922662]	5.20968	5.10293	4.06533	4.3338	5.70566	4.91392	2.85638
ENSMUSG00000087013	2610027K06Rik	RIKEN cDNA 2610027K06 gene [Source:MGI Symbol;Acc:MGI:1917159]	0.141593	0.287111	0.53638	1.16922	0.0549447	0.722521	1.10399
ENSMUSG00000087259	2610035D17Rik	RIKEN cDNA 2610035D17 gene [Source:MGI Symbol;Acc:MGI:1919636]	3.10545	3.63521	3.86269	5.58596	4.37304	2.7619	10.5685
ENSMUSG00000097536	2610037D02Rik	RIKEN cDNA 2610037D02 gene [Source:MGI Symbol;Acc:MGI:1917290]	0.490626	0.38708	0.444896	0.146207	1.01507	0.75012	0.456724
ENSMUSG00000071302	2610044O15Rik8	RIKEN cDNA 2610044O15 gene [Source:MGI Symbol;Acc:MGI:1919389]	10.2431	11.3073	12.3751	12.9852	11.1864	12.8522	9.80579
ENSMUSG00000084860	2610204G07Rik	RIKEN cDNA 2610204G07 gene [Source:MGI Symbol;Acc:MGI:1919718]	0.0548308	0.137672	0.872507	0.122378	1.28153	0.149584	0.329344
ENSMUSG00000059482	2610301B20Rik	RIKEN cDNA 2610301B20 gene [Source:MGI Symbol;Acc:MGI:1914407]	46.5128	50.1807	35.989	45.929	35.2141	36.6752	25.3919
ENSMUSG00000100164	2610306M01Rik	RIKEN cDNA 2610306M01 gene [Source:MGI Symbol;Acc:MGI:1914420]	20.8459	21.7466	17.9142	19.4296	21.9456	17.3881	22.0106
ENSMUSG00000085936	2610307P16Rik	RIKEN cDNA 2610307P16 gene [Source:MGI Symbol;Acc:MGI:1919768]	1.87784	2.28508	4.09174	2.71125	3.03675	3.64286	5.36039
ENSMUSG00000097040	2610316D01Rik	RIKEN cDNA 2610316D01 gene [Source:MGI Symbol;Acc:MGI:1919761]	22.9349	19.7402	10.5188	12.2789	14.7837	6.4624	3.95574
ENSMUSG00000049916	2610318N02Rik	RIKEN cDNA 2610318N02 gene [Source:MGI Symbol;Acc:MGI:1917708]	23.9699	19.5022	10.8222	7.57361	26.2265	13.2747	53.4637
ENSMUSG00000010277	2610507B11Rik	RIKEN cDNA 2610507B11 gene [Source:MGI Symbol;Acc:MGI:1919753]	20.1281	18.6842	18.1333	14.7632	13.9395	12.4637	9.21825
ENSMUSG00000096001	2610528A11Rik	RIKEN cDNA 2610528A11 gene [Source:MGI Symbol;Acc:MGI:1917295]	3.71064	0.43278	0.32054	0.158677	1.30147	0.321493	0.188494
ENSMUSG00000028536	2610528J11Rik	RIKEN cDNA 2610528J11 gene [Source:MGI Symbol;Acc:MGI:1913701]	0.0309559	0.0142025	1.35251	0	0.158369	1.53374	0.511921
ENSMUSG00000097334	2700012I20Rik	RIKEN cDNA 2700012I20 gene [Source:MGI Symbol;Acc:MGI:1919838]	1.67259	1.50426	1.67941	1.82401	1.16586	2.19892	2.92725
ENSMUSG00000086328	2700033N17Rik	RIKEN cDNA 2700033N17 gene [Source:MGI Symbol;Acc:MGI:1919853]	0.248488	0.128738	0.615268	1.79976	0.420232	0.519405	0.491528
ENSMUSG00000097180	2700038G22Rik	RIKEN cDNA 2700038G22 gene [Source:MGI Symbol;Acc:MGI:1914444]	2.79383	2.13154	2.61861	3.03839	5.82417	6.76639	6.83732
ENSMUSG00000041789	2700046A07Rik	RIKEN cDNA 2700046A07 gene [Source:MGI Symbol;Acc:MGI:1919803]	58.8353	44.0214	3.96486	0.301461	9.43195	0.590592	0.425349
ENSMUSG00000097787	2700046G09Rik	RIKEN cDNA 2700046G09 gene [Source:MGI Symbol;Acc:MGI:1914438]	2.0246	2.36528	1.79553	1.27259	1.66869	1.65977	1.92102
ENSMUSG00000034601	2700049A03Rik	RIKEN cDNA 2700049A03 gene [Source:MGI Symbol;Acc:MGI:1924217]	7.46598	8.28754	7.87825	4.73594	6.88815	6.99896	7.69536
ENSMUSG00000024273	2700062C07Rik	RIKEN cDNA 2700062C07 gene [Source:MGI Symbol;Acc:MGI:1915296]	36.682	40.4463	40.7719	38.7259	36.8192	44.5634	42.2049
ENSMUSG00000086224	2700069I18Rik	RIKEN cDNA 2700069I18 gene [Source:MGI Symbol;Acc:MGI:1919858]	1.33889	1.88631	0.547476	3.89353	4.30421	3.81772	2.43412
ENSMUSG00000053080	2700081O15Rik	RIKEN cDNA 2700081O15 gene [Source:MGI Symbol;Acc:MGI:1919667]	2.81137	2.60739	3.67337	4.08263	7.93085	5.19701	4.60492
ENSMUSG00000062198	2700097O09Rik	RIKEN cDNA 2700097O09 gene [Source:MGI Symbol;Acc:MGI:1919908]	6.7406	6.99317	5.82674	4.55521	6.36571	9.74697	7.6102
ENSMUSG00000098090	2700099C18Rik	RIKEN cDNA 2700099C18 gene [Source:MGI Symbol;Acc:MGI:1924272]	8.41897	9.39742	7.11572	13.8796	8.27819	10.3948	9.99331
ENSMUSG00000087497	2810001G20Rik	RIKEN cDNA 2810001G20 gene [Source:MGI Symbol;Acc:MGI:1913706]	25.6526	25.5196	39.0034	15.9027	47.0277	53.873	51.6869
ENSMUSG00000045464	2810002D19Rik	RIKEN cDNA 2810002D19 gene [Source:MGI Symbol;Acc:MGI:1913707]	5.31825	6.72147	7.76288	7.52705	8.31292	9.39199	7.84667
ENSMUSG00000031984	2810004N23Rik	RIKEN cDNA 2810004N23 gene [Source:MGI Symbol;Acc:MGI:1913773]	7.64583	8.77232	8.04785	8.06358	8.60156	9.62309	13.324
ENSMUSG00000047635	2810006K23Rik	RIKEN cDNA 2810006K23 gene [Source:MGI Symbol;Acc:MGI:1919900]	12.7965	14.5256	11.1029	15.6728	9.83118	10.9452	13.5557
ENSMUSG00000099881	2810013P06Rik	RIKEN cDNA 2810013P06 gene [Source:MGI Symbol;Acc:MGI:1914456]	14.8394	13.4332	20.3478	14.9421	22.5425	22.7002	25.6526
ENSMUSG00000020491	2810021J22Rik	RIKEN cDNA 2810021J22 gene [Source:MGI Symbol;Acc:MGI:1917194]	5.91875	6.44821	5.6933	5.24796	5.56349	5.13854	6.23824
ENSMUSG00000049881	2810025M15Rik	RIKEN cDNA 2810025M15 gene [Source:MGI Symbol;Acc:MGI:1917203]	34.9087	42.9846	39.3774	27.9918	46.8731	55.5889	75.0349
ENSMUSG00000096995	2810029C07Rik	RIKEN cDNA 2810029C07 gene [Source:MGI Symbol;Acc:MGI:1919920]	2.16783	2.06626	3.02728	0.234265	2.886	2.56267	3.03699
ENSMUSG00000037735	2810032G03Rik	RIKEN cDNA 2810032G03 gene [Source:MGI Symbol;Acc:MGI:1919919]	3.10644	3.24488	4.29934	3.18641	3.25613	3.33397	2.53654
ENSMUSG00000099034	2810039B14Rik	RIKEN cDNA 2810039B14 gene [Source:MGI Symbol;Acc:MGI:1919915]	1.77245	1.95716	1.59989	1.36247	1.42126	1.27736	2.52935
ENSMUSG00000099966	2810402E24Rik	RIKEN cDNA 2810402E24 gene [Source:MGI Symbol;Acc:MGI:1913715]	10.5636	12.1858	6.91068	5.46119	6.35875	6.20841	5.4311
ENSMUSG00000086629	2810403D21Rik	RIKEN cDNA 2810403D21 gene [Source:MGI Symbol;Acc:MGI:1917214]	0.632208	0.739112	0.794222	0.958	1.17587	1.10443	0.830478
ENSMUSG00000101493	2810405F17Rik	RIKEN cDNA 2810405F17 gene [Source:MGI Symbol;Acc:MGI:1917225]	3.10799	4.47867	10.2291	4.59229	4.49265	12.4103	8.96574
ENSMUSG00000018570	2810408A11Rik	RIKEN cDNA 2810408A11 gene [Source:MGI Symbol;Acc:MGI:1917669]	9.241	8.52716	9.29926	4.70468	6.40116	9.82133	13.0952
ENSMUSG00000087213	2810408I11Rik	RIKEN cDNA 2810408I11 gene [Source:MGI Symbol;Acc:MGI:1917191]	1.44414	2.03353	1.66364	2.11832	2.68794	2.79468	2.14577
ENSMUSG00000075389	2810410L24Rik	RIKEN cDNA 2810410L24 gene [Source:MGI Symbol;Acc:MGI:1923627]	2.03346	2.15555	3.21149	2.75692	1.59024	2.39904	4.55733
ENSMUSG00000100594	2810414N06Rik	RIKEN cDNA 2810414N06 gene [Source:MGI Symbol;Acc:MGI:1919065]	2.52526	2.60405	3.17454	4.52862	2.14182	2.69072	4.00329
ENSMUSG00000097709	2810429I04Rik	RIKEN cDNA 2810429I04 gene [Source:MGI Symbol;Acc:MGI:1924187]	0.943931	0.722629	0.555858	0.633968	1.02569	1.11245	1.29155
ENSMUSG00000085766	2810430I11Rik	RIKEN cDNA 2810430I11 gene [Source:MGI Symbol;Acc:MGI:3590515]	0.0724545	0.382428	1.4376	1.19077	0.26606	0.93618	0.619528
ENSMUSG00000086283	2810433D01Rik	RIKEN cDNA 2810433D01 gene [Source:MGI Symbol;Acc:MGI:1924382]	1.24227	2.14847	1.78049	2.5224	0.213824	0.437249	0.0962718
ENSMUSG00000090260	2810442N19Rik	RIKEN cDNA 2810442N19 gene [Source:MGI Symbol;Acc:MGI:1920003]	0.0962745	0.404359	1.41765	0.530145	0.809573	3.14296	1.4758
ENSMUSG00000100876	2810454H06Rik	RIKEN cDNA 2810454H06 gene [Source:MGI Symbol;Acc:MGI:1920063]	1.04992	1.01762	1.38942	0.891671	1.12073	1.2729	1.44135
ENSMUSG00000091475	2810468N07Rik	RIKEN cDNA 2810468N07 gene [Source:MGI Symbol;Acc:MGI:1920084]	55.1426	53.8982	24.2346	9.69784	11.0622	5.94393	28.0543
ENSMUSG00000044117	2900011O08Rik	RIKEN cDNA 2900011O08 gene [Source:MGI Symbol;Acc:MGI:1914504]	60.2539	7.84793	2.39728	3.94659	53.7029	2.44297	8.5398
ENSMUSG00000051339	2900026A02Rik	RIKEN cDNA 2900026A02 gene [Source:MGI Symbol;Acc:MGI:1920194]	0.652364	0.683205	1.29112	2.21356	0.560575	0.932466	0.633241
ENSMUSG00000109162	2900027M19Rik	RIKEN cDNA 2900027M19 gene [Source:MGI Symbol;Acc:MGI:1920130]	0.815747	0.682705	0.702388	0.526633	1.76501	0.671311	0.860956
ENSMUSG00000103663	2900037B21Rik	RIKEN cDNA 2900037B21 gene [Source:MGI Symbol;Acc:MGI:1925652]	3.18016	2.61284	0.0463032	0	3.11773	0	0.0294075
ENSMUSG00000043993	2900052L18Rik	RIKEN cDNA 2900052L18 gene [Source:MGI Symbol;Acc:MGI:1924085]	1.67713	1.64811	2.00883	1.56092	1.52862	1.40481	2.00198
ENSMUSG00000099696	2900052N01Rik	RIKEN cDNA 2900052N01 gene [Source:MGI Symbol;Acc:MGI:1920290]	1.88721	0.390438	0.252803	0.0370084	0.164946	0.0786804	0
ENSMUSG00000071860	2900055J20Rik	RIKEN cDNA 2900055J20 gene [Source:MGI Symbol;Acc:MGI:1920251]	0.542956	0.609578	5.67718	8.56502	0.840869	3.62673	4.04323
ENSMUSG00000106746	2900064F13Rik	RIKEN cDNA 2900064F13 gene [Source:MGI Symbol;Acc:MGI:1920293]	0.644744	0.230131	0.215675	0.762391	1.38872	0.854637	0.193435
ENSMUSG00000097277	2900076A07Rik	RIKEN cDNA 2900076A07 gene [Source:MGI Symbol;Acc:MGI:1920242]	2.90595	3.80907	6.57391	7.36846	4.51951	9.42046	7.38458
ENSMUSG00000104034	2900092N22Rik	RIKEN cDNA 2900092N22 gene [Source:MGI Symbol;Acc:MGI:1920357]	0.0761361	0.290705	1.40076	0.128393	0.772314	1.38095	1.72793
ENSMUSG00000099632	2900093K20Rik	RIKEN cDNA 2900093K20 gene [Source:MGI Symbol;Acc:MGI:1915287]	6.46676	8.27089	16.8286	8.01155	9.97131	20.4819	20.4265
ENSMUSG00000070282	3000002C10Rik	RIKEN cDNA 3000002C10 gene [Source:MGI Symbol;Acc:MGI:3036226]	1.66971	1.95608	1.73379	1.42301	2.09669	2.16674	2.64313
ENSMUSG00000084885	3010001F23Rik	RIKEN cDNA 3010001F23 gene [Source:MGI Symbol;Acc:MGI:1922943]	2.68103	3.06421	3.82248	3.13907	3.59135	4.83848	4.07734
ENSMUSG00000085355	3010003L21Rik	RIKEN cDNA 3010003L21 gene [Source:MGI Symbol;Acc:MGI:1924094]	0.166435	0.156632	0.278312	0.254409	0.622952	0.44441	1.20172
ENSMUSG00000079737	3110001I22Rik	RIKEN cDNA 3110001I22 gene [Source:MGI Symbol;Acc:MGI:1913848]	3.9932	4.66664	4.97859	5.84004	7.09817	7.09551	9.40781
ENSMUSG00000026388	3110009E18Rik	RIKEN cDNA 3110009E18 gene [Source:MGI Symbol;Acc:MGI:1920353]	2.80759	3.46951	2.07502	3.96216	3.68027	3.62644	3.90199
ENSMUSG00000074415	3110039I08Rik	RIKEN cDNA 3110039I08 gene [Source:MGI Symbol;Acc:MGI:1920394]	8.3589	10.0122	11.8397	5.76953	19.7308	20.2334	11.6386
ENSMUSG00000104861	3110039M20Rik	RIKEN cDNA 3110039M20 gene [Source:MGI Symbol;Acc:MGI:1914543]	0.604213	0.333675	0.297495	0	3.46969	0.975973	1.20637
ENSMUSG00000025102	3110040N11Rik	RIKEN cDNA 3110040N11 gene [Source:MGI Symbol;Acc:MGI:1914540]	21.3992	25.0286	26.6785	25.1667	22.8867	27.1182	25.0191
ENSMUSG00000097503	3110045C21Rik	RIKEN cDNA 3110045C21 gene [Source:MGI Symbol;Acc:MGI:1914553]	1.91347	1.71889	2.28448	1.00738	1.1489	3.01852	3.0761
ENSMUSG00000085622	3110056K07Rik	RIKEN cDNA 3110056K07 gene [Source:MGI Symbol;Acc:MGI:1920454]	9.05922	10.8399	11.7807	8.63429	10.5812	15.287	14.8655
ENSMUSG00000103284	3110080O07Rik	RIKEN cDNA 3110080O07 gene [Source:MGI Symbol;Acc:MGI:1920491]	0.654971	2.47526	2.97325	1.12022	3.50229	3.93159	3.6729
ENSMUSG00000053553	3110082I17Rik	RIKEN cDNA 3110082I17 gene [Source:MGI Symbol;Acc:MGI:1920462]	9.98553	13.9101	11.6292	12.5041	9.56664	10.4068	13.2658
ENSMUSG00000086815	3110082J24Rik	RIKEN cDNA 3110082J24 gene [Source:MGI Symbol;Acc:MGI:3641994]	0.0631731	0.084951	0.0376915	0.0158277	1.15911	0.0564641	0.565555
ENSMUSG00000097303	3110083C13Rik	RIKEN cDNA 3110083C13 gene [Source:MGI Symbol;Acc:MGI:1920458]	2.57662	1.45851	4.88742	0.953644	2.51477	7.84641	5.28644
ENSMUSG00000063364	3300002I08Rik	RIKEN cDNA 3300002I08 gene [Source:MGI Symbol;Acc:MGI:1916527]	1.48223	1.94264	1.52697	1.7315	1.66318	2.02776	1.74019
ENSMUSG00000107585	3300002P13Rik	RIKEN cDNA 3300002P13 gene [Source:MGI Symbol;Acc:MGI:1917480]	1.43325	0.203634	0.11515	0.846463	0.514128	0.15632	0.201425
ENSMUSG00000031125	3830403N18Rik	RIKEN cDNA 3830403N18 gene [Source:MGI Symbol;Acc:MGI:1917941]	0.1314	0.253301	0.569891	1.13216	0	0.173048	0
ENSMUSG00000033111	3830406C13Rik	RIKEN cDNA 3830406C13 gene [Source:MGI Symbol;Acc:MGI:1917937]	29.191	28.1944	22.8692	20.6746	26.6266	21.8689	17.9748
ENSMUSG00000042579	4632404H12Rik	RIKEN cDNA 4632404H12 gene [Source:MGI Symbol;Acc:MGI:1921284]	1.30875	1.06304	1.00697	0.493592	1.47058	0.862783	1.08102
ENSMUSG00000048106	4632415L05Rik	RIKEN cDNA 4632415L05 gene [Source:MGI Symbol;Acc:MGI:1918058]	8.60953	8.32845	8.73069	10.5659	10.2389	9.06199	12.1869
ENSMUSG00000074024	4632427E13Rik	RIKEN cDNA 4632427E13 gene [Source:MGI Symbol;Acc:MGI:1915436]	9.4827	10.7646	12.4972	7.8356	12.6912	12.6159	11.803
ENSMUSG00000105597	4633401B06Rik	RIKEN cDNA 4633401B06 gene [Source:MGI Symbol;Acc:MGI:1918078]	1.23422	1.12559	0.781751	1.02992	1.21426	1.36669	0.422112
ENSMUSG00000107402	4732416N19Rik	RIKEN cDNA 4732416N19 gene [Source:MGI Symbol;Acc:MGI:2444634]	1.18868	1.23326	1.48353	0.790134	1.42076	1.53103	1.60553
ENSMUSG00000090031	4732440D04Rik	RIKEN cDNA 4732440D04 gene [Source:MGI Symbol;Acc:MGI:3604103]	1.1912	1.34872	2.4095	1.31442	1.50913	2.40329	2.25548
ENSMUSG00000097350	4732491K20Rik	RIKEN cDNA 4732491K20 gene [Source:MGI Symbol;Acc:MGI:3026975]	3.46675	2.82591	2.99172	4.9547	1.61577	1.80226	3.24133
ENSMUSG00000108456	4732496C06Rik	RIKEN cDNA 4732496C06 gene [Source:MGI Symbol;Acc:MGI:2442534]	1.82889	1.44166	1.842	1.42428	1.77619	1.20688	1.23072
ENSMUSG00000097236	4831440E17Rik	RIKEN cDNA 4831440E17 gene [Source:MGI Symbol;Acc:MGI:2445144]	0.746878	0.968424	1.42058	0.629657	0.829547	1.17173	0.292528
ENSMUSG00000097697	4833412C05Rik	RIKEN cDNA 4833412C05 gene [Source:MGI Symbol;Acc:MGI:1921154]	0.168834	0.426662	0.277523	1.76242	0.0939845	0.377315	0.330959
ENSMUSG00000086015	4833417C18Rik	RIKEN cDNA 4833417C18 gene [Source:MGI Symbol;Acc:MGI:1921156]	0.861917	1.01606	0.783729	0.567421	0.605182	1.07763	0.937273
ENSMUSG00000062822	4833420G17Rik	RIKEN cDNA 4833420G17 gene [Source:MGI Symbol;Acc:MGI:1914642]	5.54384	6.31476	9.4551	6.74413	7.87882	9.25145	10.1796
ENSMUSG00000097619	4833422M21Rik	RIKEN cDNA 4833422M21 gene [Source:MGI Symbol;Acc:MGI:1923018]	0.84009	0.380924	0.501669	0.0356892	1.5586	0.558388	0.248229
ENSMUSG00000025871	4833439L19Rik	RIKEN cDNA 4833439L19 gene [Source:MGI Symbol;Acc:MGI:1921162]	174.462	151.497	126.628	106.466	106.788	96.502	114.753
ENSMUSG00000103103	4833445I07Rik	RIKEN cDNA 4833445I07 gene [Source:MGI Symbol;Acc:MGI:2143268]	0.472515	0.668338	4.30022	1.07532	0.365066	3.10229	1.21853
ENSMUSG00000097626	4921504A21Rik	RIKEN cDNA 4921504A21 gene [Source:MGI Symbol;Acc:MGI:1918082]	0.950658	1.07486	1.2232	1.03032	0.533029	0.697642	0.877137
ENSMUSG00000029828	4921507P07Rik	RIKEN cDNA 4921507P07 gene [Source:MGI Symbol;Acc:MGI:1918071]	0.770273	0.531077	1.00942	0.340228	1.43809	0.866168	0.399121
ENSMUSG00000036934	4921524J17Rik	RIKEN cDNA 4921524J17 gene [Source:MGI Symbol;Acc:MGI:1913964]	15.9483	16.404	23.5455	31.7129	26.8091	26.7327	25.2403
ENSMUSG00000085704	4921531C22Rik	RIKEN cDNA 4921531C22 gene [Source:MGI Symbol;Acc:MGI:1913980]	2.03688	2.49889	2.9619	2.44028	3.01346	2.814	4.16883
ENSMUSG00000027309	4930402H24Rik	RIKEN cDNA 4930402H24 gene [Source:MGI Symbol;Acc:MGI:1923029]	9.31557	7.41382	7.82496	9.10612	12.1692	6.16774	6.67799
ENSMUSG00000102762	4930403P22Rik	RIKEN cDNA 4930403P22 gene [Source:MGI Symbol;Acc:MGI:1921057]	1.96171	1.89712	1.96769	0.758485	2.17008	2.90883	1.20453
ENSMUSG00000086638	4930405A21Rik	RIKEN cDNA 4930405A21 gene [Source:MGI Symbol;Acc:MGI:1922096]	1.05082	1.17464	0.912755	0.951912	0.629744	0.797369	0.607983
ENSMUSG00000104705	4930405N21Rik	RIKEN cDNA 4930405N21 gene [Source:MGI Symbol;Acc:MGI:1921047]	0.094338	0.219439	2.79454	0.100762	0.179709	1.85191	1.16709
ENSMUSG00000090565	4930405O22Rik	RIKEN cDNA 4930405O22 gene [Source:MGI Symbol;Acc:MGI:3041158]	0.789264	0.754329	0.73065	0.463646	1.33564	0.710715	0.821278
ENSMUSG00000100281	4930422M22Rik	RIKEN cDNA 4930422M22 gene [Source:MGI Symbol;Acc:MGI:1921024]	0.373666	0.778574	0.577502	0.151427	0.934789	0.965616	1.2309
ENSMUSG00000086918	4930429F24Rik	RIKEN cDNA 4930429F24 gene [Source:MGI Symbol;Acc:MGI:1921883]	0.445283	0.467919	1.51331	1.01331	0.44266	0.647109	0.386433
ENSMUSG00000046567	4930430F08Rik	RIKEN cDNA 4930430F08 gene [Source:MGI Symbol;Acc:MGI:1921197]	3.67827	3.23654	4.08158	3.56508	3.23065	4.23028	4.98632
ENSMUSG00000109147	4930431P19Rik	RIKEN cDNA 4930431P19 gene [Source:MGI Symbol;Acc:MGI:1921136]	0.856662	1.07497	0.934844	0.837717	1.44818	0.794855	1.3793
ENSMUSG00000008129	4930432K21Rik	RIKEN cDNA 4930432K21 gene [Source:MGI Symbol;Acc:MGI:1921916]	6.23002	6.35509	4.48688	3.74692	2.32242	2.62242	2.72384
ENSMUSG00000101905	4930439D14Rik	RIKEN cDNA 4930439D14 gene [Source:MGI Symbol;Acc:MGI:1925417]	0.473513	0.496314	0.127718	0.168454	1.1162	0.627774	0.476538
ENSMUSG00000022543	4930451G09Rik	RIKEN cDNA 4930451G09 gene [Source:MGI Symbol;Acc:MGI:1921934]	1.74526	1.46794	2.32096	0.789557	1.59696	1.97066	2.64482
ENSMUSG00000021747	4930452B06Rik	RIKEN cDNA 4930452B06 gene [Source:MGI Symbol;Acc:MGI:1926154]	4.73413	5.10402	10.3554	2.81626	2.9948	10.0933	4.64005
ENSMUSG00000059920	4930453N24Rik	RIKEN cDNA 4930453N24 gene [Source:MGI Symbol;Acc:MGI:1914859]	9.28068	9.79183	10.2141	10.0895	11.0627	12.2738	10.8755
ENSMUSG00000085684	4930469K13Rik	RIKEN cDNA 4930469K13 gene [Source:MGI Symbol;Acc:MGI:1924124]	0.598256	0.864763	2.19975	0.24091	0.0485663	0.877678	0.554939
ENSMUSG00000097284	4930480K23Rik	RIKEN cDNA 4930480K23 gene [Source:MGI Symbol;Acc:MGI:1922266]	1.53912	1.16069	1.45563	0.575442	0.758181	1.26354	1.04881
ENSMUSG00000085956	4930481B07Rik	RIKEN cDNA 4930481B07 gene [Source:MGI Symbol;Acc:MGI:1922187]	0.890976	1.02602	1.44277	0.942527	0.654126	1.79451	1.60095
ENSMUSG00000044906	4930503L19Rik	RIKEN cDNA 4930503L19 gene [Source:MGI Symbol;Acc:MGI:1922045]	7.79106	8.0959	6.33628	8.35389	6.98582	7.63539	10.4179
ENSMUSG00000093540	4930505M18Rik	RIKEN cDNA 4930505M18 gene [Source:MGI Symbol;Acc:MGI:1914891]	0.882957	1.40334	0.522785	1.03629	1.33613	0.435309	0.939312
ENSMUSG00000092183	4930515G01Rik	RIKEN cDNA 4930515G01 gene [Source:MGI Symbol;Acc:MGI:1914892]	1.0064	1.67241	1.51386	1.87241	1.8007	2.58283	1.40593
ENSMUSG00000097504	4930516B21Rik	RIKEN cDNA 4930516B21 gene [Source:MGI Symbol;Acc:MGI:1922364]	3.41115	1.59923	3.04698	0.672924	10.7217	7.1332	9.19896
ENSMUSG00000074629	4930518I15Rik	RIKEN cDNA 4930518I15 gene [Source:MGI Symbol;Acc:MGI:1921954]	1.97036	2.59096	3.30009	1.88956	2.86773	2.84705	4.06498
ENSMUSG00000074039	4930520O04Rik	RIKEN cDNA 4930520O04 gene [Source:MGI Symbol;Acc:MGI:1922366]	1.06846	2.06166	1.11228	1.57584	0.589182	0.882595	0.314291
ENSMUSG00000101701	4930521E06Rik	RIKEN cDNA 4930521E06 gene [Source:MGI Symbol;Acc:MGI:1922316]	0.295744	0.507559	0.918464	1.12773	0.474994	0.961724	0.640464
ENSMUSG00000072762	4930522L14Rik	RIKEN cDNA 4930522L14 gene [Source:MGI Symbol;Acc:MGI:1925270]	10.1091	12.0184	8.07381	11.4138	8.28742	10.0515	6.37284
ENSMUSG00000090394	4930523C07Rik	RIKEN cDNA 4930523C07 gene [Source:MGI Symbol;Acc:MGI:1914897]	0.452212	0.714967	2.1125	1.20458	0.330458	0.499191	0.262811
ENSMUSG00000035364	4930524J08Rik	RIKEN cDNA 4930524J08 gene [Source:MGI Symbol;Acc:MGI:1922379]	1.8243	1.53154	1.14887	1.8129	3.44661	3.39281	3.04369
ENSMUSG00000085521	4930526A20Rik	RIKEN cDNA 4930526A20 gene [Source:MGI Symbol;Acc:MGI:3612449]	0.466096	0.415409	0.713838	0.86897	0.755295	1.03557	1.43928
ENSMUSG00000097261	4930532G15Rik	RIKEN cDNA 4930532G15 gene [Source:MGI Symbol;Acc:MGI:1922432]	0.414213	0.328823	0.443487	0.438124	0.743074	1.0728	0.513687
ENSMUSG00000093619	4930535L15Rik	RIKEN cDNA 4930535L15 gene [Source:MGI Symbol;Acc:MGI:1925277]	0.183953	0.655236	1.04106	0.247463	0.217045	0.530922	0.551461
ENSMUSG00000106791	4930553P18Rik	RIKEN cDNA 4930553P18 gene [Source:MGI Symbol;Acc:MGI:1922605]	1.55878	0.412543	0.359227	0.188164	0.767234	0.504123	0.965525
ENSMUSG00000096971	4930556M19Rik	RIKEN cDNA 4930556M19 gene [Source:MGI Symbol;Acc:MGI:1922509]	0.257809	0.554516	1.12344	0.671295	0.301631	0.536471	0.430505
ENSMUSG00000097519	4930558J18Rik	RIKEN cDNA 4930558J18 gene [Source:MGI Symbol;Acc:MGI:1922573]	2.07435	2.36997	1.14747	1.51534	1.33061	1.06592	1.43266
ENSMUSG00000053574	4930563E22Rik	RIKEN cDNA 4930563E22 gene [Source:MGI Symbol;Acc:MGI:1922554]	2.74821	2.33263	2.6538	1.56139	3.14432	3.33675	3.66892
ENSMUSG00000085084	4930570G19Rik	RIKEN cDNA 4930570G19 gene [Source:MGI Symbol;Acc:MGI:1923158]	0.235695	0.297333	0.662376	0.496327	0.423282	1.19182	2.65966
ENSMUSG00000037358	4930578C19Rik	RIKEN cDNA 4930578C19 gene [Source:MGI Symbol;Acc:MGI:1923155]	0.387407	0.983553	0.687414	1.49836	0.531881	0.427671	0.228912
ENSMUSG00000097587	4930578M01Rik	RIKEN cDNA 4930578M01 gene [Source:MGI Symbol;Acc:MGI:1923201]	0.482033	0.308351	0.878466	0.47627	1.04287	1.88238	1.19725
ENSMUSG00000027811	4930579G24Rik	RIKEN cDNA 4930579G24 gene [Source:MGI Symbol;Acc:MGI:1923189]	9.51529	12.127	12.7395	27.9035	11.2702	14.9447	11.2908
ENSMUSG00000051074	4930579K19Rik	RIKEN cDNA 4930579K19 gene [Source:MGI Symbol;Acc:MGI:1923131]	2.57318	3.3401	5.19255	2.89045	2.70789	6.38252	5.68455
ENSMUSG00000107563	4930587E11Rik	RIKEN cDNA 4930587E11 gene [Source:MGI Symbol;Acc:MGI:1923143]	2.78428	2.22826	0.0479105	0.0488132	2.51829	0.0344189	0
ENSMUSG00000107195	4930589O11Rik	RIKEN cDNA 4930589O11 gene [Source:MGI Symbol;Acc:MGI:1925464]	0.526784	0.862882	1.29692	0.576202	1.12578	1.10591	1.34695
ENSMUSG00000085423	4930594M22Rik	RIKEN cDNA 4930594M22 gene [Source:MGI Symbol;Acc:MGI:1925478]	0.785869	1.00398	0.551067	0.116904	1.08626	0.653213	0.874559
ENSMUSG00000031938	4931406C07Rik	RIKEN cDNA 4931406C07 gene [Source:MGI Symbol;Acc:MGI:1918234]	3.99866	4.06948	1.94091	1.55511	3.02127	1.83278	1.25185
ENSMUSG00000066571	4931406P16Rik	RIKEN cDNA 4931406P16 gene [Source:MGI Symbol;Acc:MGI:1924311]	5.60822	6.03499	4.68972	8.00624	2.49211	2.07767	2.05284
ENSMUSG00000022179	4931414P19Rik	RIKEN cDNA 4931414P19 gene [Source:MGI Symbol;Acc:MGI:1921609]	3.12093	3.46934	3.30481	2.37859	1.46787	1.91227	2.21462
ENSMUSG00000054910	4931415C17Rik	RIKEN cDNA 4931415C17 gene [Source:MGI Symbol;Acc:MGI:1918216]	0.777706	0.350818	1.03405	0.105409	1.79614	1.30105	1.40612
ENSMUSG00000014837	4931428F04Rik	RIKEN cDNA 4931428F04 gene [Source:MGI Symbol;Acc:MGI:1921606]	18.4151	5.67943	4.26283	3.09681	16.5471	4.77726	7.79653
ENSMUSG00000037270	4932438A13Rik	RIKEN cDNA 4932438A13 gene [Source:MGI Symbol;Acc:MGI:2444631]	3.76973	3.17769	2.72776	2.32594	4.0298	2.78351	2.32304
ENSMUSG00000097908	4933404O12Rik	RIKEN cDNA 4933404O12 gene [Source:MGI Symbol;Acc:MGI:1914002]	5.98212	4.9962	5.94003	6.05075	4.47594	4.21435	4.79867
ENSMUSG00000097494	4933406C10Rik	RIKEN cDNA 4933406C10 gene [Source:MGI Symbol;Acc:MGI:1921326]	1.46639	1.27585	1.09839	0.29	0.632337	0.771915	0.80354
ENSMUSG00000069713	4933406P04Rik	RIKEN cDNA 4933406P04 gene [Source:MGI Symbol;Acc:MGI:1921670]	1.72088	1.77533	1.61543	1.26839	1.33486	2.52724	3.81275
ENSMUSG00000084959	4933407I08Rik	RIKEN cDNA 4933407I08 gene [Source:MGI Symbol;Acc:MGI:1918259]	2.28387	2.98947	0.257371	0.046659	1.20865	0.0493962	0.257491
ENSMUSG00000087396	4933407K13Rik	RIKEN cDNA 4933407K13 gene [Source:MGI Symbol;Acc:MGI:1921646]	1.21242	1.62075	2.17071	1.43373	2.20049	1.9298	1.48497
ENSMUSG00000103006	4933417C20Rik	RIKEN cDNA 4933417C20 gene [Source:MGI Symbol;Acc:MGI:1918378]	0.986228	1.05745	1.58436	0.602124	1.99418	2.00983	1.49948
ENSMUSG00000020807	4933427D14Rik	RIKEN cDNA 4933427D14 gene [Source:MGI Symbol;Acc:MGI:1921727]	6.12045	5.43532	5.78806	3.4853	6.01041	5.48142	7.09885
ENSMUSG00000087267	4933427J07Rik	RIKEN cDNA 4933427J07 gene [Source:MGI Symbol;Acc:MGI:1918470]	1.97175	2.21917	1.64682	1.01197	2.49614	2.17241	2.27359
ENSMUSG00000086968	4933431E20Rik	RIKEN cDNA 4933431E20 gene [Source:MGI Symbol;Acc:MGI:3584041]	2.83671	2.58475	1.64943	1.5504	1.43993	1.41049	1.28791
ENSMUSG00000103715	4933431K14Rik	RIKEN cDNA 4933431K14 gene [Source:MGI Symbol;Acc:MGI:1918545]	1.53107	1.38577	1.651	1.27052	2.01474	2.29932	2.14502
ENSMUSG00000027942	4933434E20Rik	RIKEN cDNA 4933434E20 gene [Source:MGI Symbol;Acc:MGI:1914027]	15.1613	15.7137	13.2493	15.4034	16.6731	13.4597	13.2367
ENSMUSG00000072893	4933439C10Rik	RIKEN cDNA 4933439C10 gene [Source:MGI Symbol;Acc:MGI:1921726]	0.625482	1.06357	1.96747	1.05852	1.37268	1.80582	1.10227
ENSMUSG00000073147	5031425E22Rik	RIKEN cDNA 5031425E22 gene [Source:MGI Symbol;Acc:MGI:1923227]	3.67354	3.84953	6.45001	3.39003	4.67906	6.25449	7.31079
ENSMUSG00000036046	5031439G07Rik	RIKEN cDNA 5031439G07 gene [Source:MGI Symbol;Acc:MGI:2444899]	6.95827	6.35067	4.13609	4.26295	8.0635	4.53876	5.24671
ENSMUSG00000038152	5033430I15Rik	RIKEN cDNA 5033430I15 gene [Source:MGI Symbol;Acc:MGI:1923250]	3.40808	2.11947	1.68129	0.895837	1.76737	1.5634	1.50227
ENSMUSG00000086822	5330413P13Rik	RIKEN cDNA 5330413P13 gene [Source:MGI Symbol;Acc:MGI:3041161]	0.0738765	0.0655129	0.694988	0.009903	0.30326	1.01572	0.95857
ENSMUSG00000040412	5330417C22Rik	RIKEN cDNA 5330417C22 gene [Source:MGI Symbol;Acc:MGI:1923930]	2.1869	0.499807	1.89665	0.375826	1.72249	2.34551	1.13911
ENSMUSG00000087620	5330434G04Rik	RIKEN cDNA 5330434G04 gene [Source:MGI Symbol;Acc:MGI:1925519]	2.79048	1.17792	0.218644	0.116526	2.29116	0.537176	2.13826
ENSMUSG00000052291	5330438D12Rik	RIKEN cDNA 5330438D12 gene [Source:MGI Symbol;Acc:MGI:3026931]	1.28224	1.17021	2.45841	1.3807	2.21906	4.55928	4.08829
ENSMUSG00000097699	5430400D12Rik	RIKEN cDNA 5430400D12 gene [Source:MGI Symbol;Acc:MGI:1918589]	1.37094	1.92704	3.27471	0.853445	1.92744	3.44094	3.35262
ENSMUSG00000085776	5430402O13Rik	RIKEN cDNA 5430402O13 gene [Source:MGI Symbol;Acc:MGI:1918631]	1.58364	2.36197	2.77943	1.32477	0.955323	2.30312	1.57307
ENSMUSG00000072763	5430403G16Rik	RIKEN cDNA 5430403G16 gene [Source:MGI Symbol;Acc:MGI:1924450]	3.8115	3.96443	2.9812	2.81478	3.07389	3.79699	1.79355
ENSMUSG00000085741	5430405H02Rik	RIKEN cDNA 5430405H02 gene [Source:MGI Symbol;Acc:MGI:1921737]	1.37568	2.06311	2.44121	1.28652	2.13731	2.56042	3.22569
ENSMUSG00000097772	5430416N02Rik	RIKEN cDNA 5430416N02 gene [Source:MGI Symbol;Acc:MGI:1918676]	0.434837	0.431779	0.323259	0.374758	1.03402	0.890712	0.792722
ENSMUSG00000107387	5430435K18Rik	RIKEN cDNA 5430435K18 gene [Source:MGI Symbol;Acc:MGI:1918607]	0.14104	0.328527	0.0474977	1.45535	0.0392437	0.0779081	0
ENSMUSG00000087174	5530601H04Rik	RIKEN cDNA 5530601H04 gene [Source:MGI Symbol;Acc:MGI:1918695]	3.3951	4.31761	5.40992	4.69296	6.42223	6.88975	5.35113
ENSMUSG00000099170	5730403I07Rik	RIKEN cDNA 5730403I07 gene [Source:MGI Symbol;Acc:MGI:1917737]	0.775614	1.35241	10.3696	0.046998	0.623626	16.4831	39.6327
ENSMUSG00000087424	5730405O15Rik	RIKEN cDNA 5730405O15 gene [Source:MGI Symbol;Acc:MGI:1917739]	0.451853	0.415913	0.820132	0.378864	0.742541	0.645661	1.03931
ENSMUSG00000073755	5730409E04Rik	RIKEN cDNA 5730409E04Rik gene [Source:MGI Symbol;Acc:MGI:3609248]	2.51795	1.87722	2.64137	3.22483	2.24927	2.61133	1.46452
ENSMUSG00000097766	5730420D15Rik	RIKEN cDNA 5730420D15 gene [Source:MGI Symbol;Acc:MGI:1917773]	0.207484	0.219616	0.610707	0.0606737	0.0177066	1.04514	0.00838437
ENSMUSG00000057181	5730455P16Rik	RIKEN cDNA 5730455P16 gene [Source:MGI Symbol;Acc:MGI:1917841]	13.8239	10.9425	12.4501	10.4068	11.4991	10.8642	9.87376
ENSMUSG00000029089	5730480H06Rik	RIKEN cDNA 5730480H06 gene [Source:MGI Symbol;Acc:MGI:1917842]	3.50201	4.14901	4.78281	3.34517	4.12066	5.24279	5.04339
ENSMUSG00000107468	5730507A11Rik	RIKEN cDNA 5730507A11 gene [Source:MGI Symbol;Acc:MGI:1917874]	0.288708	0.420333	0.524361	0.349102	0.943908	1.10831	1.7401
ENSMUSG00000073197	5730507C01Rik	RIKEN cDNA 5730507C01 gene [Source:MGI Symbol;Acc:MGI:1917882]	0.841822	1.04897	0.806042	1.45212	2.61343	1.97544	1.85691
ENSMUSG00000102744	5830444F18Rik	RIKEN cDNA 5830444F18 gene [Source:MGI Symbol;Acc:MGI:2444780]	0.267467	0.504002	0.237614	0.192052	0.457634	0.352209	1.0005
ENSMUSG00000052658	5830454E08Rik	RIKEN cDNA 5830454E08 gene [Source:MGI Symbol;Acc:MGI:1923350]	2.38224	3.18187	4.50032	2.66254	2.57519	5.58335	6.12697
ENSMUSG00000046463	5930403N24Rik	RIKEN cDNA 5930403N24 gene [Source:MGI Symbol;Acc:MGI:2444171]	3.83078	3.77621	1.78778	3.09948	2.44354	2.23508	3.20414
ENSMUSG00000103477	5930409G06Rik	RIKEN cDNA 5930409G06 gene [Source:MGI Symbol;Acc:MGI:1924316]	0.840526	0.988397	0.684798	0.73729	1.07741	0.410699	0.275203
ENSMUSG00000072591	5930412G12Rik	RIKEN cDNA 5930412G12 gene [Source:MGI Symbol;Acc:MGI:2442398]	0.539833	0.990902	0.91135	0.499411	0.684446	0.745357	1.74281
ENSMUSG00000107201	5930420M18Rik	RIKEN cDNA 5930420M18 gene [Source:MGI Symbol;Acc:MGI:2441703]	0.824518	0.887692	0.704097	0.55479	1.43059	1.16683	1.28588
ENSMUSG00000106951	5930430L01Rik	RIKEN cDNA 5930430L01 gene [Source:MGI Symbol;Acc:MGI:2443110]	0.831535	1.18371	1.91876	1.73841	1.05511	1.57466	1.56051
ENSMUSG00000105326	6030400A10Rik	RIKEN cDNA 6030400A10 gene [Source:MGI Symbol;Acc:MGI:1924319]	0.712991	1.01719	0.166263	0.477094	0.645222	0.203764	0.172842
ENSMUSG00000100301	6030407O03Rik	RIKEN cDNA 6030407O03 gene [Source:MGI Symbol;Acc:MGI:1924410]	5.72465	10.0765	1.22602	2.02535	1.12141	0.360243	0.850823
ENSMUSG00000075408	6030408B16Rik	RIKEN cDNA 6030408B16 gene [Source:MGI Symbol;Acc:MGI:1924967]	0.0803192	0.0810724	0.094504	1.53876	0.140275	0.124294	0.061155
ENSMUSG00000097760	6030442K20Rik	RIKEN cDNA 6030442K20 gene [Source:MGI Symbol;Acc:MGI:1925126]	0.836443	0.763234	1.2067	0.773561	0.943362	1.07688	1.5829
ENSMUSG00000022195	6030458C11Rik	RIKEN cDNA 6030458C11 gene [Source:MGI Symbol;Acc:MGI:1925127]	10.9749	13.0913	14.3792	10.48	12.6576	13.4749	14.8872
ENSMUSG00000025573	6030468B19Rik	RIKEN cDNA 6030468B19 gene [Source:MGI Symbol;Acc:MGI:1924977]	0.079357	0.25161	0.178534	0.0225195	0.0699296	0.0740126	1.77747
ENSMUSG00000051361	6030498E09Rik	RIKEN cDNA 6030498E09 gene [Source:MGI Symbol;Acc:MGI:1925133]	0.531792	0.411968	0.0979114	0.167045	0.0542579	0.108251	1.46025
ENSMUSG00000097577	6230400D17Rik	RIKEN cDNA 6230400D17 gene [Source:MGI Symbol;Acc:MGI:1923383]	0.748295	1.17038	0.971467	0.965729	1.65179	1.43227	1.04126
ENSMUSG00000018451	6330403K07Rik	RIKEN cDNA 6330403K07 gene [Source:MGI Symbol;Acc:MGI:1918001]	75.1815	51.963	120.463	178.822	195.779	150.444	185.25
ENSMUSG00000009551	6330409D20Rik	RIKEN cDNA 6330409D20 gene [Source:MGI Symbol;Acc:MGI:1917980]	0.443812	0.0884182	0.654342	0.176177	1.88494	1.09427	3.19674
ENSMUSG00000108077	6330415B21Rik	RIKEN cDNA 6330415B21 gene [Source:MGI Symbol;Acc:MGI:1918003]	0.475423	0.132589	0.164627	0	2.10728	0.379893	1.29158
ENSMUSG00000085227	6330418K02Rik	RIKEN cDNA 6330418K02 gene [Source:MGI Symbol;Acc:MGI:3697416]	0.837417	0.798417	0.969212	0.816027	0.936487	0.968075	1.20119
ENSMUSG00000102555	6430511E19Rik	RIKEN cDNA 6430511E19 gene [Source:MGI Symbol;Acc:MGI:2443259]	1.33986	1.53287	1.83971	0.990785	2.16798	2.70275	1.17356
ENSMUSG00000031824	6430548M08Rik	RIKEN cDNA 6430548M08 gene [Source:MGI Symbol;Acc:MGI:2443793]	4.59315	3.0341	1.60919	1.34794	2.37648	0.938551	1.78952
ENSMUSG00000037977	6430571L13Rik	RIKEN cDNA 6430571L13 gene [Source:MGI Symbol;Acc:MGI:2445137]	2.19963	1.18888	0.533441	0.309447	2.67304	0.668197	1.18722
ENSMUSG00000102545	6430573P05Rik	RIKEN cDNA 6430573P05 gene [Source:MGI Symbol;Acc:MGI:2686494]	0.113685	0.153337	0.616488	0.179984	0.194105	1.14863	0.204022
ENSMUSG00000097049	6530411M01Rik	RIKEN cDNA 6530411M01 gene [Source:MGI Symbol;Acc:MGI:1915041]	37.8518	49.578	7.82132	3.70282	3.92058	2.44111	0.811907
ENSMUSG00000097375	6720427I07Rik	RIKEN cDNA 6720427I07 gene [Source:MGI Symbol;Acc:MGI:1924398]	0.804282	1.05117	1.54508	1.75959	1.96963	3.47192	1.35314
ENSMUSG00000108507	6720469O03Rik	RIKEN cDNA 6720469O03 gene [Source:MGI Symbol;Acc:MGI:1924988]	0.763002	1.22707	0.523005	0.970849	0.989489	0.249715	1.38844
ENSMUSG00000106553	6720482G16Rik	RIKEN cDNA 6720482G16 gene [Source:MGI Symbol;Acc:MGI:1925148]	0.652167	0.779913	1.21812	0.371915	1.63446	1.07987	0.635056
ENSMUSG00000097934	6720483E21Rik	RIKEN cDNA 6720483E21 gene [Source:MGI Symbol;Acc:MGI:1924991]	2.4547	2.79082	0.940253	0.461317	0.957548	0.638791	1.65328
ENSMUSG00000072066	6720489N17Rik	RIKEN cDNA 6720489N17 gene [Source:MGI Symbol;Acc:MGI:2443901]	9.94345	11.585	8.20832	11.9296	14.2759	15.0277	8.20802
ENSMUSG00000071796	6820431F20Rik	RIKEN cDNA 6820431F20 gene [Source:MGI Symbol;Acc:MGI:3694236]	3.41622	3.41038	4.36636	6.04902	5.11862	5.63325	4.09017
ENSMUSG00000052295	8030423F21Rik	RIKEN cDNA 8030423F21 gene [Source:MGI Symbol;Acc:MGI:2443206]	0.097017	0.200815	0.867922	2.64569	0.121556	0.376007	0.230813
ENSMUSG00000047466	8030462N17Rik	RIKEN cDNA 8030462N17 gene [Source:MGI Symbol;Acc:MGI:2444951]	0.93739	1.10253	1.1033	1.15506	1.14392	1.35027	1.13703
ENSMUSG00000105136	8030487O14Rik	RIKEN cDNA 8030487O14 gene [Source:MGI Symbol;Acc:MGI:1924798]	0.170787	0.667098	0.726394	0.59817	0.43047	1.14802	0.158634
ENSMUSG00000105095	8430422M14Rik	RIKEN cDNA 8430422M14 gene [Source:MGI Symbol;Acc:MGI:1925753]	0.769789	1.04722	1.22687	0.512952	1.31988	0.99385	1.52986
ENSMUSG00000034587	8430429K09Rik	RIKEN cDNA 8430429K09 gene [Source:MGI Symbol;Acc:MGI:1918773]	7.82211	6.86532	8.53555	5.34564	7.08873	8.50372	9.06035
ENSMUSG00000041878	8430432A02Rik	RIKEN cDNA 8430432A02 gene [Source:MGI Symbol;Acc:MGI:1918774]	0.394889	0.650234	0.583152	0.444112	0.394014	1.00599	0.812384
ENSMUSG00000086070	8430436N08Rik	RIKEN cDNA 8430436N08 gene [Source:MGI Symbol;Acc:MGI:1918760]	0.0692879	0.232003	0.447973	1.47326	0.122038	0.828286	0.169441
ENSMUSG00000097343	9030407P20Rik	RIKEN cDNA 9030407P20 gene [Source:MGI Symbol;Acc:MGI:1918818]	1.14551	0.855714	0.79132	0.525081	0.844093	0.821313	1.32801
ENSMUSG00000045008	9030612E09Rik	RIKEN cDNA 9030612E09 gene [Source:MGI Symbol;Acc:MGI:1921780]	0.83597	0.815563	2.16423	0.931964	2.512	2.67769	7.53254
ENSMUSG00000073158	9030624G23Rik	RIKEN cDNA 9030624G23 gene [Source:MGI Symbol;Acc:MGI:1914058]	1.10057	0.493097	0.801999	0.796235	1.57382	1.7174	1.547
ENSMUSG00000030823	9130019O22Rik	RIKEN cDNA 9130019O22 gene [Source:MGI Symbol;Acc:MGI:1926171]	2.57646	2.97184	3.14049	4.15455	1.90426	2.40243	1.94312
ENSMUSG00000062944	9130023H24Rik	RIKEN cDNA 9130023H24 gene [Source:MGI Symbol;Acc:MGI:2442738]	5.4903	4.93613	4.44328	3.99797	3.37041	4.30835	3.04329
ENSMUSG00000092626	9130230N09Rik	RIKEN cDNA 9130230N09 gene [Source:MGI Symbol;Acc:MGI:1924921]	0.231742	0.505955	1.32744	0.506143	0.333655	0.871094	0.314106
ENSMUSG00000101892	9130401M01Rik	RIKEN cDNA 9130401M01 gene [Source:MGI Symbol;Acc:MGI:1923008]	4.45192	4.19461	4.03998	6.32828	6.31681	6.40882	5.57388
ENSMUSG00000085323	9130410C08Rik	RIKEN cDNA 9130410C08 gene [Source:MGI Symbol;Acc:MGI:1918862]	0	0.263712	0.228417	0.121319	0.25932	0.0858585	3.64289
ENSMUSG00000105851	9130604C24Rik	RIKEN cDNA 9130604C24 gene [Source:MGI Symbol;Acc:MGI:1924957]	1.15099	1.51798	1.44818	2.18981	1.1698	1.78931	3.78945
ENSMUSG00000070461	9230112E08Rik	RIKEN cDNA 9230112E08 gene [Source:MGI Symbol;Acc:MGI:2444774]	0.683486	0.777497	0.986294	1.23546	1.15479	0.966907	0.417487
ENSMUSG00000097145	9230114K14Rik	RIKEN cDNA 9230114K14 gene [Source:MGI Symbol;Acc:MGI:3041212]	5.11362	3.93316	1.80851	2.3967	1.59831	2.37709	4.37522
ENSMUSG00000091050	9330020H09Rik	RIKEN cDNA 9330020H09 gene [Source:MGI Symbol;Acc:MGI:3704457]	0.84494	0.58991	0.919229	0.910567	1.70776	1.41558	1.58698
ENSMUSG00000043498	9330132A10Rik	RIKEN cDNA 9330132A10 gene [Source:MGI Symbol;Acc:MGI:2442380]	1.22233	0.212555	0.0533579	0.529553	2.00593	0.170648	0.0634509
ENSMUSG00000097061	9330151L19Rik	RIKEN cDNA 9330151L19 gene [Source:MGI Symbol;Acc:MGI:3041168]	1.79767	1.49585	2.13127	1.59123	2.66447	4.00248	4.02132
ENSMUSG00000004360	9330159F19Rik	RIKEN cDNA 9330159F19 gene [Source:MGI Symbol;Acc:MGI:3036239]	12.0517	6.74142	1.16612	0.863031	16.0705	2.16065	2.80069
ENSMUSG00000072809	9330160F10Rik	RIKEN cDNA 9330160F10 gene [Source:MGI Symbol;Acc:MGI:3693095]	0.534633	0.869928	1.77348	0.782408	0.554422	1.72724	1.43158
ENSMUSG00000097166	9330179D12Rik	RIKEN cDNA 9330179D12 gene [Source:MGI Symbol;Acc:MGI:1924808]	6.331	7.51861	2.6622	1.01556	6.73658	2.18131	0.469633
ENSMUSG00000056004	9330182L06Rik	RIKEN cDNA 9330182L06 gene [Source:MGI Symbol;Acc:MGI:2443264]	1.69421	0.508367	1.55536	0.636539	1.27859	1.01997	2.16897
ENSMUSG00000059939	9430015G10Rik	RIKEN cDNA 9430015G10 gene [Source:MGI Symbol;Acc:MGI:2444364]	16.6702	16.3228	15.3788	13.834	10.8222	13.8703	17.4434
ENSMUSG00000054457	9430021M05Rik	RIKEN cDNA 9430021M05 gene [Source:MGI Symbol;Acc:MGI:1924538]	2.50775	1.4701	0.038978	0	0.352444	0.176212	0.0898434
ENSMUSG00000040139	9430038I01Rik	RIKEN cDNA 9430038I01 gene [Source:MGI Symbol;Acc:MGI:1924502]	3.39655	4.61846	3.5296	4.92827	3.39313	5.27947	3.58419
ENSMUSG00000086155	9430041J12Rik	RIKEN cDNA 9430041J12 gene [Source:MGI Symbol;Acc:MGI:1924573]	3.54226	4.38159	0.996672	0.55298	1.20234	0.261406	0.0521845
ENSMUSG00000102344	9430053O09Rik	RIKEN cDNA 9430053O09 gene [Source:MGI Symbol;Acc:MGI:2442604]	1.17016	1.6017	1.28887	0.819811	2.77829	1.80528	2.45637
ENSMUSG00000100632	9430060I03Rik	RIKEN cDNA 9430060I03 gene [Source:MGI Symbol;Acc:MGI:3702484]	1.21464	1.19526	1.66442	0.648531	1.93956	2.3343	1.22318
ENSMUSG00000084808	9430091E24Rik	RIKEN cDNA 9430091E24 gene [Source:MGI Symbol;Acc:MGI:1924618]	1.86241	2.23987	2.18137	1.52861	1.67412	2.33843	3.27615
ENSMUSG00000102267	9530003O04Rik	RIKEN cDNA 9530003O04 gene [Source:MGI Symbol;Acc:MGI:1924641]	0.436533	0.272589	0.546323	0.304672	0.604474	0.629321	1.37405
ENSMUSG00000107780	9530013L04Rik	RIKEN cDNA 9530013L04 gene [Source:MGI Symbol;Acc:MGI:1924658]	0.431861	1.02989	1.17864	1.22664	0.596466	1.1858	0.716844
ENSMUSG00000086554	9530034E10Rik	RIKEN cDNA 9530034E10 gene [Source:MGI Symbol;Acc:MGI:1925865]	0.592183	1.20688	2.11655	4.6183	0.275855	1.57512	0.484421
ENSMUSG00000085982	9530051G07Rik	RIKEN cDNA 9530051G07 gene [Source:MGI Symbol;Acc:MGI:2442715]	2.79827	0.701913	0.230121	0.0353376	3.19807	0.562455	0.316156
ENSMUSG00000097736	9530059O14Rik	RIKEN cDNA 9530059O14 gene [Source:MGI Symbol;Acc:MGI:2442421]	1.83967	0.870497	0.399956	0.483686	0.866132	0.134495	1.65777
ENSMUSG00000036275	9530068E07Rik	RIKEN cDNA 9530068E07 gene [Source:MGI Symbol;Acc:MGI:2654705]	123.959	148.434	167.993	210.925	98.4363	130.774	79.3324
ENSMUSG00000036411	9530077C05Rik	RIKEN cDNA 9530077C05 gene [Source:MGI Symbol;Acc:MGI:1915533]	4.30801	3.1334	3.74315	3.22979	2.31927	2.22145	1.666
ENSMUSG00000097006	9530082P21Rik	RIKEN cDNA 9530082P21 gene [Source:MGI Symbol;Acc:MGI:3603340]	9.62607	8.1889	9.0417	8.02695	14.8006	9.53841	16.1578
ENSMUSG00000107742	9530085L11Rik	RIKEN cDNA 9530085L11 gene [Source:MGI Symbol;Acc:MGI:2443889]	0.410521	0.603485	0.88485	0.538645	0.553712	0.684599	1.46737
ENSMUSG00000103867	9630010A21Rik	RIKEN cDNA 9630010A21 gene [Source:MGI Symbol;Acc:MGI:2442787]	1.86087	1.71327	0.5758	0.528621	0.39546	0.409213	0.576714
ENSMUSG00000057710	9630041A04Rik	RIKEN cDNA 9630041A04 gene [Source:MGI Symbol;Acc:MGI:3045242]	1.86919	1.52809	0.180077	0.0203242	0.0631739	0.028769	0
ENSMUSG00000044551	9930012K11Rik	RIKEN cDNA 9930012K11 gene [Source:MGI Symbol;Acc:MGI:2145726]	5.51619	8.70923	8.69471	7.7389	7.07263	6.40906	12.884
ENSMUSG00000097493	9930014A18Rik	RIKEN cDNA 9930014A18 gene [Source:MGI Symbol;Acc:MGI:2444091]	1.15602	1.38952	0.923266	0.51245	0.667739	1.47999	0.627718
ENSMUSG00000046138	9930021J03Rik	RIKEN cDNA 9930021J03 gene [Source:MGI Symbol;Acc:MGI:2444398]	3.96023	3.68361	4.30533	3.22509	6.68685	6.9412	4.72991
ENSMUSG00000044730	9930104L06Rik	RIKEN cDNA 9930104L06 gene [Source:MGI Symbol;Acc:MGI:3041172]	3.09126	2.29085	3.78719	2.95637	1.87561	2.62167	3.27905
ENSMUSG00000027596	a	nonagouti [Source:MGI Symbol;Acc:MGI:87853]	0.105284	0.272253	1.15811	0.0310165	0.128286	0.818173	0.341874
ENSMUSG00000069136	A130006I12Rik	RIKEN cDNA A130006I12 gene [Source:MGI Symbol;Acc:MGI:2441774]	1.69199	2.22625	4.0614	2.71314	3.82347	7.90166	5.54161
ENSMUSG00000079144	A130010J15Rik	RIKEN cDNA A130010J15 gene [Source:MGI Symbol;Acc:MGI:2441776]	4.89151	5.65856	4.83234	5.8519	4.67583	3.90999	3.34094
ENSMUSG00000097944	A130014A01Rik	RIKEN cDNA A130014A01 gene [Source:MGI Symbol;Acc:MGI:3028043]	3.92042	4.12449	5.30096	3.07638	3.2944	4.70438	9.54254
ENSMUSG00000038884	A230050P20Rik	RIKEN cDNA A230050P20 gene [Source:MGI Symbol;Acc:MGI:2441788]	1.19957	1.96805	3.33406	1.56338	0.218185	0.653466	0.220483
ENSMUSG00000109394	A230057D06Rik	RIKEN cDNA A230057D06 gene [Source:MGI Symbol;Acc:MGI:2442922]	0.521309	0.459539	0.544015	0.281652	1.45269	0.593478	0.542427
ENSMUSG00000086877	A230072C01Rik	RIKEN cDNA A230072C01 gene [Source:MGI Symbol;Acc:MGI:2444644]	6.84097	5.48735	6.39523	4.80571	8.19694	8.23707	7.69824
ENSMUSG00000100600	A230077H06Rik	RIKEN cDNA A230077H06 gene [Source:MGI Symbol;Acc:MGI:2443592]	3.529	0.417266	0.0797584	0.167677	2.32577	0.0803346	0.68592
ENSMUSG00000109122	A230103L15Rik	RIKEN cDNA A230103L15 gene [Source:MGI Symbol;Acc:MGI:1925005]	0.762207	0.152046	0.0364935	0.00934789	1.77909	0.0167539	0.0881044
ENSMUSG00000097292	A230107N01Rik	RIKEN cDNA A230107N01 gene [Source:MGI Symbol;Acc:MGI:2445042]	1.36593	1.15301	2.65284	0.685592	1.51793	2.74311	1.74204
ENSMUSG00000030111	A2m	alpha-2-macroglobulin [Source:MGI Symbol;Acc:MGI:2449119]	0.820264	2.30338	2.85022	0.189491	0.349465	0.265272	0.121774
ENSMUSG00000047228	A2ml1	alpha-2-macroglobulin like 1 [Source:MGI Symbol;Acc:MGI:3039594]	0.807973	0.177826	1.59714	0.0324099	0.585346	0.501358	0.0211026
ENSMUSG00000097915	A330009N23Rik	RIKEN cDNA A330009N23 gene [Source:MGI Symbol;Acc:MGI:2443491]	4.95853	6.06935	8.0585	8.33234	2.48242	9.1323	3.08175
ENSMUSG00000085615	A330035P11Rik	RIKEN cDNA A330035P11 gene [Source:MGI Symbol;Acc:MGI:2442610]	0.667916	0.88221	0.999389	0.836554	0.819623	1.20845	1.2949
ENSMUSG00000086213	A330040F15Rik	RIKEN cDNA A330040F15 gene [Source:MGI Symbol;Acc:MGI:3698434]	1.73425	0.953326	0.912806	0.750048	0.776392	0.817133	10.7422
ENSMUSG00000097326	A330048O09Rik	RIKEN cDNA A330048O09 gene [Source:MGI Symbol;Acc:MGI:2443792]	0.292778	0.357406	0.899868	1.00435	2.53076	2.01624	0.73115
ENSMUSG00000097868	A330069E16Rik	RIKEN cDNA A330069E16 gene [Source:MGI Symbol;Acc:MGI:3583899]	1.7871	1.6916	1.96385	4.07758	2.96893	3.90356	3.0012
ENSMUSG00000102995	A330074H02Rik	RIKEN cDNA A330074H02 gene [Source:MGI Symbol;Acc:MGI:3028065]	2.09897	1.42832	0	0	2.21314	0	0.0246361
ENSMUSG00000109321	A330076H08Rik	RIKEN cDNA A330076H08 gene [Source:MGI Symbol;Acc:MGI:2443193]	0.897688	1.19105	0.850499	0.596509	1.76974	0.854794	0.699295
ENSMUSG00000047613	A430005L14Rik	RIKEN cDNA A430005L14 gene [Source:MGI Symbol;Acc:MGI:2140680]	55.8039	66.9341	53.0241	49.3782	47.6725	45.4224	66.5629
ENSMUSG00000056014	A430033K04Rik	RIKEN cDNA A430033K04 gene [Source:MGI Symbol;Acc:MGI:3583896]	7.74686	7.66469	4.96948	6.07339	7.7739	6.72742	6.22881
ENSMUSG00000087305	A430035B10Rik	RIKEN cDNA A430035B10 gene [Source:MGI Symbol;Acc:MGI:2443789]	0.156524	0.172246	0.698699	0.169435	0.159125	1.31514	1.08135
ENSMUSG00000097353	A430046D13Rik	Riken cDNA A430046D13 gene [Source:MGI Symbol;Acc:MGI:3609643]	1.90229	1.55064	2.56935	1.61008	3.56875	2.0524	2.43827
ENSMUSG00000043522	A430060F13Rik	RIKEN cDNA A430060F13 gene [Source:MGI Symbol;Acc:MGI:3026970]	0	0.0501032	0	2.35225	0.0376604	0.0305781	0
ENSMUSG00000105471	A430073D23Rik	RIKEN cDNA A430073D23 gene [Source:MGI Symbol;Acc:MGI:4361019]	2.29187	2.25488	1.93317	1.66355	2.36667	3.28518	2.3635
ENSMUSG00000097784	A430105J06Rik	RIKEN cDNA A430105J06 gene [Source:MGI Symbol;Acc:MGI:1924439]	0.67656	0.693622	1.40394	0.680147	1.29349	1.74453	2.05502
ENSMUSG00000086851	A430108G06Rik	RIKEN cDNA A430108G06 gene [Source:MGI Symbol;Acc:MGI:2442478]	1.18507	0.533932	3.0318	0.333353	3.67005	3.66046	2.25585
ENSMUSG00000047878	A4galt	alpha 1,4-galactosyltransferase [Source:MGI Symbol;Acc:MGI:3512453]	4.39372	20.1673	12.3579	17.8363	4.39945	6.35585	9.97414
ENSMUSG00000043122	A530016L24Rik	RIKEN cDNA A530016L24 gene [Source:MGI Symbol;Acc:MGI:2443020]	1.03473	1.81262	6.6074	1.76741	1.16041	1.18065	0.466428
ENSMUSG00000104973	A530041M06Rik	RIKEN cDNA A530041M06 gene [Source:MGI Symbol;Acc:MGI:3026943]	2.43568	2.73355	2.50509	1.53941	2.1259	1.67824	2.5595
ENSMUSG00000104273	A530064N14Rik	RIKEN cDNA A530064N14 gene [Source:MGI Symbol;Acc:MGI:3028068]	0.762365	0.650106	1.10798	0.774374	0.635029	0.763207	1.02399
ENSMUSG00000085112	A530072M11Rik	RIKEN cDNA gene A530072M11 [Source:MGI Symbol;Acc:MGI:4440477]	0.812085	1.20649	0.742128	0.648488	0.232628	0.462456	0.595701
ENSMUSG00000106024	A530083M17Rik	RIKEN cDNA A530083M17 gene [Source:MGI Symbol;Acc:MGI:2444172]	0.33142	0.37788	0.357625	0.160343	0.864267	0.617537	1.342
ENSMUSG00000052760	A630001G21Rik	RIKEN cDNA A630001G21 gene [Source:MGI Symbol;Acc:MGI:2443131]	0.244181	0.4221	2.05284	1.14263	0.527529	3.38281	0.609228
ENSMUSG00000086725	A630052C17Rik	RIKEN cDNA A630052C17 gene [Source:MGI Symbol;Acc:MGI:2444673]	5.47209	4.83363	5.81484	4.96524	5.70401	5.07577	6.10733
ENSMUSG00000084846	A730011C13Rik	RIKEN cDNA A730011C13 gene [Source:MGI Symbol;Acc:MGI:2442973]	0.636351	0.404395	0.606195	0.323661	0.776264	1.03986	1.18626
ENSMUSG00000085566	A730017L22Rik	RIKEN cDNA A730017L22 gene [Source:MGI Symbol;Acc:MGI:3584452]	1.02042	0.72599	0.944251	0.912854	1.25802	1.06552	1.17667
ENSMUSG00000097924	A730020E08Rik	RIKEN cDNA A730020E08 gene [Source:MGI Symbol;Acc:MGI:2444999]	0.621945	0.267613	0.230538	0.206908	2.43731	0.589524	3.75474
ENSMUSG00000097756	A730056A06Rik	RIKEN cDNA A730056A06 gene [Source:MGI Symbol;Acc:MGI:2442718]	1.06626	1.06957	0.203107	0.384947	1.12448	0.142045	0.187833
ENSMUSG00000092375	A730060N03Rik	RIKEN cDNA A730060N03 gene [Source:MGI Symbol;Acc:MGI:2444190]	1.72038	0.34724	0.0365991	0	1.1945	0.0411427	0.320975
ENSMUSG00000102971	A730062M13Rik	RIKEN cDNA A730062M13 gene [Source:MGI Symbol;Acc:MGI:3029302]	0.074108	0.184105	0.108358	0	0.353133	0.131656	1.17927
ENSMUSG00000096923	A730071L15Rik	RIKEN cDNA A730071L15Rik gene [Source:MGI Symbol;Acc:MGI:3642498]	0.139817	0.0717866	0.311049	0.163148	0.28352	0.748706	1.27658
ENSMUSG00000086693	A730081D07Rik	RIKEN cDNA A730081D07 gene [Source:MGI Symbol;Acc:MGI:2441825]	1.2334	1.20491	1.01612	0.619562	1.10116	0.865485	1.2146
ENSMUSG00000103529	A730089K16Rik	RIKEN cDNA A730089K16 gene [Source:MGI Symbol;Acc:MGI:2443970]	0.391363	0.126928	0.353225	0.0795955	1.03461	1.42713	0.320744
ENSMUSG00000053181	A830005F24Rik	RIKEN cDNA A830005F24 gene [Source:MGI Symbol;Acc:MGI:3045249]	2.09763	1.28529	1.44363	1.77153	5.20156	2.34691	3.69678
ENSMUSG00000085996	A830012C17Rik	RIKEN cDNA A830012C17 gene [Source:MGI Symbol;Acc:MGI:2441830]	0.07392	0.451003	2.86608	0.98893	0.184645	0.326321	0.0159361
ENSMUSG00000057715	A830018L16Rik	RIKEN cDNA A830018L16 gene [Source:MGI Symbol;Acc:MGI:2444149]	0.0903801	0.020671	0.644482	0.0731392	0.108511	1.04995	0.36181
ENSMUSG00000087143	A830082K12Rik	RIKEN cDNA A830082K12 gene [Source:MGI Symbol;Acc:MGI:2443527]	1.92265	3.26254	2.66015	3.12058	2.16106	4.3658	3.84992
ENSMUSG00000045506	A930002H24Rik	RIKEN cDNA A930002H24 gene [Source:MGI Symbol;Acc:MGI:2443151]	2.90711	4.8334	3.25007	4.56483	1.96931	2.10185	4.75194
ENSMUSG00000054057	A930004D18Rik	RIKEN cDNA A930004D18 gene [Source:MGI Symbol;Acc:MGI:1925190]	4.57965	5.13022	3.91891	4.05769	2.61573	2.50077	6.57272
ENSMUSG00000102602	A930004J17Rik	RIKEN cDNA A930004J17 gene [Source:MGI Symbol;Acc:MGI:2442442]	1.04139	1.21714	1.42919	0.94712	1.04268	0.982521	1.35569
ENSMUSG00000106887	A930005G22Rik	RIKEN cDNA A930005G22 gene [Source:MGI Symbol;Acc:MGI:3528178]	0.400469	0.263074	0.971027	0.00637599	0.0918014	1.56144	0.829012
ENSMUSG00000054426	A930005H10Rik	RIKEN cDNA A930005H10 gene [Source:MGI Symbol;Acc:MGI:1915411]	2.045	2.6239	3.27471	3.43033	3.35106	3.90788	3.4452
ENSMUSG00000084866	A930006K02Rik	RIKEN cDNA A930006K02 gene [Source:MGI Symbol;Acc:MGI:1925683]	5.69934	6.42036	9.80024	7.22621	8.32028	9.78564	13.8115
ENSMUSG00000092210	A930009A15Rik	RIKEN cDNA A930009A15 gene [Source:MGI Symbol;Acc:MGI:1925048]	1.01685	1.35515	0.28326	0	0.124588	0.0642975	0.264741
ENSMUSG00000056735	A930024E05Rik	RIKEN cDNA A930024E05 gene [Source:MGI Symbol;Acc:MGI:1924414]	0.361667	0.403006	0.522383	0.310174	1.43736	0.397506	0.628129
ENSMUSG00000096988	A930029G22Rik	RIKEN cDNA A930029G22 gene [Source:MGI Symbol;Acc:MGI:3605039]	1.5981	2.08104	2.40609	2.88344	2.6301	2.8829	3.17258
ENSMUSG00000090622	A930033H14Rik	RIKEN cDNA A930033H14 gene [Source:MGI Symbol;Acc:MGI:2444562]	0.732077	0.674499	1.24118	0.724564	0.681853	0.790109	0.46851
ENSMUSG00000085946	AA387200	expressed sequence AA387200 [Source:MGI Symbol;Acc:MGI:3034170]	1.12195	0.0831059	0.026834	0	3.7643	0.0896267	1.32986
ENSMUSG00000083307	AA414768	expressed sequence AA414768 [Source:MGI Symbol;Acc:MGI:3035137]	2.23641	2.45893	3.03894	5.82834	1.49288	3.56914	1.86308
ENSMUSG00000093483	AA465934	expressed sequence AA465934 [Source:MGI Symbol;Acc:MGI:2671018]	73.044	83.8021	83.2794	121.303	129.778	160.315	141.06
ENSMUSG00000073867	AA474408	expressed sequence AA474408 [Source:MGI Symbol;Acc:MGI:3034216]	0.895825	0.982123	1.4151	0.550716	0.868722	1.21164	0.562988
ENSMUSG00000097345	AA543186	expressed sequence AA543186 [Source:MGI Symbol;Acc:MGI:3035233]	1.28296	1.31395	1.29204	0.826536	0.951554	1.52897	1.33775
ENSMUSG00000103149	AA914427	EST AA914427 [Source:MGI Symbol;Acc:MGI:1858439]	2.4766	3.56426	4.80598	2.07182	3.36345	4.96894	3.47101
ENSMUSG00000042510	AA986860	expressed sequence AA986860 [Source:MGI Symbol;Acc:MGI:2138143]	0.648908	0.892207	0.867443	1.15984	0.265354	0.767865	0.236418
ENSMUSG00000036678	Aaas	achalasia, adrenocortical insufficiency, alacrimia [Source:MGI Symbol;Acc:MGI:2443767]	50.2829	52.464	37.5651	47.5373	32.8024	34.737	57.7223
ENSMUSG00000029482	Aacs	acetoacetyl-CoA synthetase [Source:MGI Symbol;Acc:MGI:1926144]	49.5416	32.4832	20.8028	32.1604	16.2682	12.8145	20.1608
ENSMUSG00000021482	Aaed1	AhpC/TSA antioxidant enzyme domain containing 1 [Source:MGI Symbol;Acc:MGI:1913379]	6.13131	10.4021	16.2422	20.5977	10.5442	14.8845	9.60902
ENSMUSG00000037257	Aagab	alpha- and gamma-adaptin binding protein [Source:MGI Symbol;Acc:MGI:1914189]	29.9074	26.1245	21.9121	17.6784	16.1583	17.9075	20.097
ENSMUSG00000057230	Aak1	AP2 associated kinase 1 [Source:MGI Symbol;Acc:MGI:1098687]	2.23288	1.87408	1.84568	2.26851	2.43572	1.68399	2.1309
ENSMUSG00000035642	Aamdc	adipogenesis associated Mth938 domain containing [Source:MGI Symbol;Acc:MGI:1913523]	28.649	35.4919	13.9118	16.4679	12.873	11.5214	8.29205
ENSMUSG00000006299	Aamp	angio-associated migratory protein [Source:MGI Symbol;Acc:MGI:107809]	68.3071	76.4903	64.9856	62.5122	42.001	46.3326	59.6275
ENSMUSG00000027628	Aar2	AAR2 splicing factor homolog [Source:MGI Symbol;Acc:MGI:1915545]	26.3948	23.4072	22.5236	17.4168	20.0559	19.3806	22.3317
ENSMUSG00000068522	Aard	alanine and arginine rich domain containing protein [Source:MGI Symbol;Acc:MGI:2181621]	0.123312	0.590833	0.747126	0.241581	3.09508	0.989099	0.489567
ENSMUSG00000031960	Aars	alanyl-tRNA synthetase [Source:MGI Symbol;Acc:MGI:2384560]	35.0205	28.3331	22.1553	20.9708	18.6587	16.4668	23.2633
ENSMUSG00000023938	Aars2	alanyl-tRNA synthetase 2, mitochondrial [Source:MGI Symbol;Acc:MGI:2681839]	12.2321	9.33024	7.4319	7.61283	5.29675	4.9693	10.1584
ENSMUSG00000055923	Aasdh	aminoadipate-semialdehyde dehydrogenase [Source:MGI Symbol;Acc:MGI:2442517]	2.39482	2.59114	2.31499	2.33506	1.93303	2.16851	1.94092
ENSMUSG00000025894	Aasdhppt	aminoadipate-semialdehyde dehydrogenase-phosphopantetheinyl transferase [Source:MGI Symbol;Acc:MGI:1914868]	30.4466	27.5912	26.2609	25.6146	30.6073	29.206	23.7278
ENSMUSG00000029695	Aass	aminoadipate-semialdehyde synthase [Source:MGI Symbol;Acc:MGI:1353573]	5.72393	6.91627	0.794254	0.716629	2.86374	0.779498	1.9988
ENSMUSG00000018697	Aatf	apoptosis antagonizing transcription factor [Source:MGI Symbol;Acc:MGI:1929608]	25.6066	26.3426	23.2414	24.5785	29.5476	22.8497	27.8524
ENSMUSG00000025375	Aatk	apoptosis-associated tyrosine kinase [Source:MGI Symbol;Acc:MGI:1197518]	5.08113	9.85554	8.87639	39.053	1.88132	2.98725	0.671906
ENSMUSG00000057191	AB124611	cDNA sequence AB124611 [Source:MGI Symbol;Acc:MGI:3043001]	1.73907	3.60523	4.23868	4.03458	1.51902	1.59169	2.11093
ENSMUSG00000057880	Abat	4-aminobutyrate aminotransferase [Source:MGI Symbol;Acc:MGI:2443582]	23.8667	19.5147	15.5234	11.7239	11.8872	6.86441	5.00593
ENSMUSG00000015243	Abca1	ATP-binding cassette, sub-family A (ABC1), member 1 [Source:MGI Symbol;Acc:MGI:99607]	4.47858	7.89452	11.287	8.85152	6.37699	5.72073	1.42751
ENSMUSG00000026944	Abca2	ATP-binding cassette, sub-family A (ABC1), member 2 [Source:MGI Symbol;Acc:MGI:99606]	3.94098	2.98179	1.27513	1.36255	2.14378	1.18413	1.67116
ENSMUSG00000024130	Abca3	ATP-binding cassette, sub-family A (ABC1), member 3 [Source:MGI Symbol;Acc:MGI:1351617]	5.59621	3.8071	3.56052	3.89699	3.23535	1.70885	2.71587
ENSMUSG00000018800	Abca5	ATP-binding cassette, sub-family A (ABC1), member 5 [Source:MGI Symbol;Acc:MGI:2386607]	5.26572	3.72406	1.13662	1.47037	1.25797	1.16863	0.927183
ENSMUSG00000044749	Abca6	ATP-binding cassette, sub-family A (ABC1), member 6 [Source:MGI Symbol;Acc:MGI:1923434]	0.349627	0.659818	0.77617	1.34335	0.159907	0.194838	0.124308
ENSMUSG00000035722	Abca7	ATP-binding cassette, sub-family A (ABC1), member 7 [Source:MGI Symbol;Acc:MGI:1351646]	2.42153	3.07178	2.22065	2.88648	1.2967	1.25926	2.98863
ENSMUSG00000041828	Abca8a	ATP-binding cassette, sub-family A (ABC1), member 8a [Source:MGI Symbol;Acc:MGI:2386846]	0.198034	0.494761	0.891606	19.0106	0.00111231	0.0801984	0.0790291
ENSMUSG00000020620	Abca8b	ATP-binding cassette, sub-family A (ABC1), member 8b [Source:MGI Symbol;Acc:MGI:1351668]	0.665784	1.08237	1.23631	11.3917	0.472147	0.559712	0.448463
ENSMUSG00000041797	Abca9	ATP-binding cassette, sub-family A (ABC1), member 9 [Source:MGI Symbol;Acc:MGI:2386796]	2.02982	4.43073	3.42907	6.12727	2.42933	0.517953	0.204932
ENSMUSG00000031974	Abcb10	ATP-binding cassette, sub-family B (MDR/TAP), member 10 [Source:MGI Symbol;Acc:MGI:1860508]	7.14517	5.94699	6.18798	8.02913	7.00542	5.43355	8.59218
ENSMUSG00000040584	Abcb1a	ATP-binding cassette, sub-family B (MDR/TAP), member 1A [Source:MGI Symbol;Acc:MGI:97570]	0.820286	1.07129	0.793372	1.09479	0.423221	0.197333	0.0426382
ENSMUSG00000031333	Abcb7	ATP-binding cassette, sub-family B (MDR/TAP), member 7 [Source:MGI Symbol;Acc:MGI:109533]	2.91023	2.46088	2.34566	2.59461	5.14113	3.13694	3.27423
ENSMUSG00000028973	Abcb8	ATP-binding cassette, sub-family B (MDR/TAP), member 8 [Source:MGI Symbol;Acc:MGI:1351667]	22.011	22.4801	15.3221	15.819	10.9449	10.3133	14.6886
ENSMUSG00000029408	Abcb9	ATP-binding cassette, sub-family B (MDR/TAP), member 9 [Source:MGI Symbol;Acc:MGI:1861729]	5.0574	3.76551	1.39151	1.87462	0.4715	0.53873	0.835888
ENSMUSG00000023088	Abcc1	ATP-binding cassette, sub-family C (CFTR/MRP), member 1 [Source:MGI Symbol;Acc:MGI:102676]	1.14435	0.690141	1.47058	0.973653	1.41383	1.27578	1.4221
ENSMUSG00000032842	Abcc10	ATP-binding cassette, sub-family C (CFTR/MRP), member 10 [Source:MGI Symbol;Acc:MGI:2386976]	2.12077	1.77821	1.84639	1.02664	1.08843	1.16805	2.09294
ENSMUSG00000032849	Abcc4	ATP-binding cassette, sub-family C (CFTR/MRP), member 4 [Source:MGI Symbol;Acc:MGI:2443111]	0.709359	0.749869	2.88371	3.59772	0.652718	2.45321	0.355028
ENSMUSG00000022822	Abcc5	ATP-binding cassette, sub-family C (CFTR/MRP), member 5 [Source:MGI Symbol;Acc:MGI:1351644]	5.51251	5.34209	6.08523	5.27244	4.17414	3.68434	5.83475
ENSMUSG00000040136	Abcc8	ATP-binding cassette, sub-family C (CFTR/MRP), member 8 [Source:MGI Symbol;Acc:MGI:1352629]	1.68919	0.280635	0.808053	0.0701737	0.434517	0.133327	0.00980007
ENSMUSG00000030249	Abcc9	ATP-binding cassette, sub-family C (CFTR/MRP), member 9 [Source:MGI Symbol;Acc:MGI:1352630]	2.33681	2.60983	5.22921	11.303	1.43439	4.38416	0.149281
ENSMUSG00000031378	Abcd1	ATP-binding cassette, sub-family D (ALD), member 1 [Source:MGI Symbol;Acc:MGI:1349215]	6.29082	8.08854	10.2219	10.4415	3.81233	5.60032	4.37012
ENSMUSG00000055782	Abcd2	ATP-binding cassette, sub-family D (ALD), member 2 [Source:MGI Symbol;Acc:MGI:1349467]	2.85169	3.84739	8.12255	1.99801	1.91891	8.66605	2.30123
ENSMUSG00000028127	Abcd3	ATP-binding cassette, sub-family D (ALD), member 3 [Source:MGI Symbol;Acc:MGI:1349216]	30.9885	34.2099	17.7405	27.2999	16.328	16.7851	7.8022
ENSMUSG00000021240	Abcd4	ATP-binding cassette, sub-family D (ALD), member 4 [Source:MGI Symbol;Acc:MGI:1349217]	7.53008	8.97528	8.61518	9.37774	4.12464	4.40034	7.50446
ENSMUSG00000058355	Abce1	ATP-binding cassette, sub-family E (OABP), member 1 [Source:MGI Symbol;Acc:MGI:1195458]	39.7136	36.2459	29.3711	39.1823	40.2663	34.6561	30.7087
ENSMUSG00000038762	Abcf1	ATP-binding cassette, sub-family F (GCN20), member 1 [Source:MGI Symbol;Acc:MGI:1351658]	38.4202	39.7745	31.1758	30.6457	27.6431	29.2609	39.1
ENSMUSG00000028953	Abcf2	ATP-binding cassette, sub-family F (GCN20), member 2 [Source:MGI Symbol;Acc:MGI:1351657]	66.3871	60.8494	61.5603	56.2378	49.2938	54.1453	65.8271
ENSMUSG00000003234	Abcf3	ATP-binding cassette, sub-family F (GCN20), member 3 [Source:MGI Symbol;Acc:MGI:1351656]	33.2217	31.7916	30.2743	24.9994	21.9396	21.8269	25.6726
ENSMUSG00000024030	Abcg1	ATP binding cassette subfamily G member 1 [Source:MGI Symbol;Acc:MGI:107704]	2.10113	2.08967	4.59103	1.22198	2.41582	6.53744	3.68343
ENSMUSG00000029802	Abcg2	ATP binding cassette subfamily G member 2 (Junior blood group) [Source:MGI Symbol;Acc:MGI:1347061]	8.36285	15.4735	14.7049	15.629	9.36899	14.4071	7.98505
ENSMUSG00000032131	Abcg4	ATP binding cassette subfamily G member 4 [Source:MGI Symbol;Acc:MGI:1890594]	5.55265	1.89754	1.11803	1.48463	1.8242	0.497076	1.6528
ENSMUSG00000040505	Abcg5	ATP binding cassette subfamily G member 5 [Source:MGI Symbol;Acc:MGI:1351659]	0.086986	0.130045	1.22103	0.0884506	0.357774	1.82803	0.995142
ENSMUSG00000033157	Abhd10	abhydrolase domain containing 10 [Source:MGI Symbol;Acc:MGI:2442422]	12.3469	11.9955	8.31053	9.40561	10.266	10.8563	11.8017
ENSMUSG00000040532	Abhd11	abhydrolase domain containing 11 [Source:MGI Symbol;Acc:MGI:1916008]	13.3636	14.1158	15.3509	16.9515	17.3601	15.1646	17.4745
ENSMUSG00000085042	Abhd11os	abhydrolase domain containing 11, opposite strand [Source:MGI Symbol;Acc:MGI:1917062]	0.772844	2.78653	1.41026	1.01321	2.00726	1.27839	1.40118
ENSMUSG00000032046	Abhd12	abhydrolase domain containing 12 [Source:MGI Symbol;Acc:MGI:1923442]	37.7889	31.9176	16.4293	19.8394	24.2344	19.0497	17.2315
ENSMUSG00000040396	Abhd13	abhydrolase domain containing 13 [Source:MGI Symbol;Acc:MGI:1916154]	3.19316	3.28949	2.73382	3.46	5.18714	5.67307	4.10802
ENSMUSG00000042210	Abhd14a	abhydrolase domain containing 14A [Source:MGI Symbol;Acc:MGI:1915894]	23.5301	27.9049	22.557	29.8295	14.8434	17.2818	15.5314
ENSMUSG00000007036	Abhd16a	abhydrolase domain containing 16A [Source:MGI Symbol;Acc:MGI:99476]	41.9478	45.7893	47.1384	67.3553	22.8305	27.3719	37.9613
ENSMUSG00000003346	Abhd17a	abhydrolase domain containing 17A [Source:MGI Symbol;Acc:MGI:106388]	53.3791	41.3404	41.7174	56.9698	55.0767	49.7246	69.8198
ENSMUSG00000047368	Abhd17b	abhydrolase domain containing 17B [Source:MGI Symbol;Acc:MGI:1917816]	6.07753	5.2214	4.16144	8.67027	9.47557	7.99559	4.19924
ENSMUSG00000038459	Abhd17c	abhydrolase domain containing 17C [Source:MGI Symbol;Acc:MGI:1917428]	3.32798	3.31179	2.67174	2.04648	9.57628	5.91585	3.31034
ENSMUSG00000039202	Abhd2	abhydrolase domain containing 2 [Source:MGI Symbol;Acc:MGI:1914344]	0.929729	0.906455	0.714003	0.494753	0.828533	1.02042	0.473853
ENSMUSG00000002475	Abhd3	abhydrolase domain containing 3 [Source:MGI Symbol;Acc:MGI:2147183]	6.34608	12.3448	6.78254	3.48552	0.937855	3.77591	1.67198
ENSMUSG00000040997	Abhd4	abhydrolase domain containing 4 [Source:MGI Symbol;Acc:MGI:1915938]	249.07	287.569	113.376	175.942	76.3568	46.0371	38.0196
ENSMUSG00000032540	Abhd5	abhydrolase domain containing 5 [Source:MGI Symbol;Acc:MGI:1914719]	8.29874	7.95577	7.84606	8.91478	6.12885	6.12527	4.53594
ENSMUSG00000025277	Abhd6	abhydrolase domain containing 6 [Source:MGI Symbol;Acc:MGI:1913332]	21.6685	23.3342	18.7139	13.7905	14.8272	15.078	12.0895
ENSMUSG00000007950	Abhd8	abhydrolase domain containing 8 [Source:MGI Symbol;Acc:MGI:1918946]	20.6989	11.2244	13.0677	15.0586	11.8464	10.368	20.9005
ENSMUSG00000058835	Abi1	abl-interactor 1 [Source:MGI Symbol;Acc:MGI:104913]	23.4934	22.8571	19.2157	27.7546	21.9627	20.6654	13.834
ENSMUSG00000026782	Abi2	abl-interactor 2 [Source:MGI Symbol;Acc:MGI:106913]	23.2424	12.8366	7.14	7.66546	20.8849	7.57235	10.5508
ENSMUSG00000035258	Abi3bp	ABI gene family, member 3 (NESH) binding protein [Source:MGI Symbol;Acc:MGI:2444583]	0.151709	1.67468	10.1327	13.6486	0.55457	3.58105	0.0814496
ENSMUSG00000026842	Abl1	c-abl oncogene 1, non-receptor tyrosine kinase [Source:MGI Symbol;Acc:MGI:87859]	7.91751	8.92837	9.72663	10.457	6.85265	8.88431	10.1882
ENSMUSG00000026596	Abl2	v-abl Abelson murine leukemia viral oncogene 2 (arg, Abelson-related gene) [Source:MGI Symbol;Acc:MGI:87860]	1.40898	1.58986	1.05675	1.33951	2.80142	1.86272	1.4826
ENSMUSG00000025085	Ablim1	actin-binding LIM protein 1 [Source:MGI Symbol;Acc:MGI:1194500]	6.52432	5.13485	7.23162	6.28415	4.72996	5.08743	2.66178
ENSMUSG00000029095	Ablim2	actin-binding LIM protein 2 [Source:MGI Symbol;Acc:MGI:2385758]	1.99578	0.261746	0.465198	0.0716774	0.88437	0.429229	1.11813
ENSMUSG00000032735	Ablim3	actin binding LIM protein family, member 3 [Source:MGI Symbol;Acc:MGI:2442582]	6.76661	0.890501	0.356758	1.03885	1.26498	0.158621	0.0913748
ENSMUSG00000017631	Abr	active BCR-related gene [Source:MGI Symbol;Acc:MGI:107771]	19.3879	8.26514	8.20194	5.41726	18.2154	7.48141	5.78894
ENSMUSG00000078453	Abracl	ABRA C-terminal like [Source:MGI Symbol;Acc:MGI:1920362]	14.2967	19.0516	26.7331	34.0901	41.2243	39.836	44.1829
ENSMUSG00000035234	Abraxas1	BRCA1 A complex subunit [Source:MGI Symbol;Acc:MGI:1917931]	7.41401	8.12291	7.74189	8.68411	7.28141	9.6678	9.1004
ENSMUSG00000030965	Abraxas2	BRISC complex subunit [Source:MGI Symbol;Acc:MGI:1926116]	6.6762	6.19071	7.49913	7.89796	6.03083	5.93917	5.54771
ENSMUSG00000036376	Abt1	activator of basal transcription 1 [Source:MGI Symbol;Acc:MGI:1353636]	36.0356	38.9373	41.3782	37.5402	35.9799	41.2249	47.1289
ENSMUSG00000030083	Abtb1	ankyrin repeat and BTB (POZ) domain containing 1 [Source:MGI Symbol;Acc:MGI:1933148]	8.27901	8.47943	11.9908	8.6595	4.84425	6.9	11.7411
ENSMUSG00000032724	Abtb2	ankyrin repeat and BTB (POZ) domain containing 2 [Source:MGI Symbol;Acc:MGI:2139365]	4.3748	4.02244	2.38745	2.86148	2.92202	2.45282	5.68213
ENSMUSG00000095041	AC149090.1		5.25091	3.09725	4.45854	3.30454	12.6925	4.77813	5.13597
ENSMUSG00000036138	Acaa1a	acetyl-Coenzyme A acyltransferase 1A [Source:MGI Symbol;Acc:MGI:2148491]	9.73852	10.1789	10.7931	10.336	7.38953	7.89724	8.38208
ENSMUSG00000036880	Acaa2	acetyl-Coenzyme A acyltransferase 2 (mitochondrial 3-oxoacyl-Coenzyme A thiolase) [Source:MGI Symbol;Acc:MGI:1098623]	193.844	274.341	178.755	173.537	93.9002	102.195	79.3236
ENSMUSG00000020532	Acaca	acetyl-Coenzyme A carboxylase alpha [Source:MGI Symbol;Acc:MGI:108451]	3.89679	3.08819	2.33662	2.67092	3.65804	2.54494	2.06827
ENSMUSG00000090150	Acad11	acyl-Coenzyme A dehydrogenase family, member 11 [Source:MGI Symbol;Acc:MGI:2143169]	1.12733	1.43942	1.79982	0.945855	0.601452	1.08891	0.723747
ENSMUSG00000042647	Acad12	acyl-Coenzyme A dehydrogenase family, member 12 [Source:MGI Symbol;Acc:MGI:2443320]	0.740111	0.973761	0.968234	1.16523	0.4727	0.453286	0.446641
ENSMUSG00000031969	Acad8	acyl-Coenzyme A dehydrogenase family, member 8 [Source:MGI Symbol;Acc:MGI:1914198]	17.1655	17.5065	20.8665	15.8214	10.237	12.2229	14.2436
ENSMUSG00000027710	Acad9	acyl-Coenzyme A dehydrogenase family, member 9 [Source:MGI Symbol;Acc:MGI:1914272]	9.16798	8.21087	7.73196	6.92211	5.33504	5.80975	6.47096
ENSMUSG00000026003	Acadl	acyl-Coenzyme A dehydrogenase, long-chain [Source:MGI Symbol;Acc:MGI:87866]	54.4856	62.4582	33.1841	51.7026	29.8807	28.2576	28.8761
ENSMUSG00000062908	Acadm	acyl-Coenzyme A dehydrogenase, medium chain [Source:MGI Symbol;Acc:MGI:87867]	21.5414	28.979	28.2472	38.2884	13.8453	15.0197	15.1885
ENSMUSG00000029545	Acads	acyl-Coenzyme A dehydrogenase, short chain [Source:MGI Symbol;Acc:MGI:87868]	8.6668	12.5299	11.4597	14.1034	5.90155	8.50053	17.1293
ENSMUSG00000030861	Acadsb	acyl-Coenzyme A dehydrogenase, short/branched chain [Source:MGI Symbol;Acc:MGI:1914135]	10.218	11.0615	14.2799	11.0924	7.88137	9.87277	5.6999
ENSMUSG00000018574	Acadvl	acyl-Coenzyme A dehydrogenase, very long chain [Source:MGI Symbol;Acc:MGI:895149]	18.8509	23.2349	25.974	20.0182	8.87897	14.6827	15.5985
ENSMUSG00000030607	Acan	aggrecan [Source:MGI Symbol;Acc:MGI:99602]	0.0906595	2.17539	13.1998	0.707244	0.0563276	0.846448	0.0155319
ENSMUSG00000049076	Acap2	ArfGAP with coiled-coil, ankyrin repeat and PH domains 2 [Source:MGI Symbol;Acc:MGI:1925868]	6.60622	7.4386	7.83538	7.20736	6.22506	7.60194	5.6246
ENSMUSG00000029033	Acap3	ArfGAP with coiled-coil, ankyrin repeat and PH domains 3 [Source:MGI Symbol;Acc:MGI:2153589]	15.8842	11.5155	5.83515	6.97952	8.22514	4.63023	9.92192
ENSMUSG00000032047	Acat1	acetyl-Coenzyme A acetyltransferase 1 [Source:MGI Symbol;Acc:MGI:87870]	121.095	111.945	89.8631	135.586	84.7462	60.5517	36.7292
ENSMUSG00000023832	Acat2	acetyl-Coenzyme A acetyltransferase 2 [Source:MGI Symbol;Acc:MGI:87871]	91.3227	64.6388	36.7274	65.2917	59.611	45.5832	73.3754
ENSMUSG00000026499	Acbd3	acyl-Coenzyme A binding domain containing 3 [Source:MGI Symbol;Acc:MGI:2181074]	3.81051	4.55713	4.16032	6.73045	6.92945	6.44096	6.06931
ENSMUSG00000056938	Acbd4	acyl-Coenzyme A binding domain containing 4 [Source:MGI Symbol;Acc:MGI:1914381]	10.2912	13.0517	11.124	11.8417	3.86173	4.2046	2.97936
ENSMUSG00000026781	Acbd5	acyl-Coenzyme A binding domain containing 5 [Source:MGI Symbol;Acc:MGI:1921409]	16.7746	12.7077	13.3793	12.4155	10.9335	9.15268	8.86185
ENSMUSG00000033701	Acbd6	acyl-Coenzyme A binding domain containing 6 [Source:MGI Symbol;Acc:MGI:1919732]	3.75493	2.39663	2.62512	2.26157	5.16419	4.22044	4.56458
ENSMUSG00000026644	Acbd7	acyl-Coenzyme A binding domain containing 7 [Source:MGI Symbol;Acc:MGI:1925495]	3.85234	6.67005	17.0081	0.24949	4.63245	18.2259	32.7462
ENSMUSG00000040272	Accs	1-aminocyclopropane-1-carboxylate synthase (non-functional) [Source:MGI Symbol;Acc:MGI:1919717]	1.53734	1.82549	1.5276	1.6574	0.960141	1.03189	1.72925
ENSMUSG00000038000	Acd	adrenocortical dysplasia [Source:MGI Symbol;Acc:MGI:87873]	23.3292	21.9546	21.8617	20.0744	21.196	16.7566	23.9899
ENSMUSG00000038007	Acer2	alkaline ceramidase 2 [Source:MGI Symbol;Acc:MGI:1920932]	0.842513	0.841801	3.64039	1.40206	1.90999	2.32319	2.7352
ENSMUSG00000030760	Acer3	alkaline ceramidase 3 [Source:MGI Symbol;Acc:MGI:1913440]	1.17153	1.46836	1.71394	8.95485	1.23123	1.22661	0.870145
ENSMUSG00000023328	Ache	acetylcholinesterase [Source:MGI Symbol;Acc:MGI:87876]	6.31647	1.31076	1.88651	0.412943	1.64143	2.48618	34.3831
ENSMUSG00000022185	Acin1	apoptotic chromatin condensation inducer 1 [Source:MGI Symbol;Acc:MGI:1891824]	4.55576	5.15594	4.77785	3.52722	5.20822	5.04339	6.69153
ENSMUSG00000037872	Ackr1	atypical chemokine receptor 1 (Duffy blood group) [Source:MGI Symbol;Acc:MGI:1097689]	3.6416	1.47095	1.88789	2.53948	6.62041	3.1418	2.86026
ENSMUSG00000044534	Ackr2	atypical chemokine receptor 2 [Source:MGI Symbol;Acc:MGI:1891697]	2.62622	1.71448	0.540094	0.161978	0.522494	0.284058	0.785859
ENSMUSG00000044337	Ackr3	atypical chemokine receptor 3 [Source:MGI Symbol;Acc:MGI:109562]	3.90512	7.70184	9.43319	19.0776	17.2332	17.7342	20.1073
ENSMUSG00000020917	Acly	ATP citrate lyase [Source:MGI Symbol;Acc:MGI:103251]	92.9036	64.1119	40.2617	49.8612	40.1868	31.4899	51.8792
ENSMUSG00000028405	Aco1	aconitase 1 [Source:MGI Symbol;Acc:MGI:87879]	33.7791	34.2033	24.4867	25.094	16.6294	14.6589	15.9659
ENSMUSG00000022477	Aco2	aconitase 2, mitochondrial [Source:MGI Symbol;Acc:MGI:87880]	125.259	83.7344	71.1062	69.0448	62.646	49.774	61.5395
ENSMUSG00000072949	Acot1	acyl-CoA thioesterase 1 [Source:MGI Symbol;Acc:MGI:1349396]	25.8489	25.3651	7.16915	6.26056	13.4731	6.52194	3.98798
ENSMUSG00000006717	Acot13	acyl-CoA thioesterase 13 [Source:MGI Symbol;Acc:MGI:1914084]	51.0022	63.3106	48.0431	68.8936	43.1164	57.0163	70.7862
ENSMUSG00000021226	Acot2	acyl-CoA thioesterase 2 [Source:MGI Symbol;Acc:MGI:2159605]	1.32393	2.68315	1.0152	1.20394	1.3179	1.50694	0.524973
ENSMUSG00000043487	Acot6	acyl-CoA thioesterase 6 [Source:MGI Symbol;Acc:MGI:1921287]	0.905963	1.3165	0.701972	0.858703	0.880836	0.806183	0.450882
ENSMUSG00000028937	Acot7	acyl-CoA thioesterase 7 [Source:MGI Symbol;Acc:MGI:1917275]	106.758	28.8459	39.4984	18.5965	72.7386	33.1436	52.0377
ENSMUSG00000017307	Acot8	acyl-CoA thioesterase 8 [Source:MGI Symbol;Acc:MGI:2158201]	3.95713	3.88124	3.60757	3.79853	2.74858	3.2191	4.7449
ENSMUSG00000025287	Acot9	acyl-CoA thioesterase 9 [Source:MGI Symbol;Acc:MGI:1928939]	23.4279	21.4019	23.1131	54.747	37.986	22.6745	16.6243
ENSMUSG00000020777	Acox1	acyl-Coenzyme A oxidase 1, palmitoyl [Source:MGI Symbol;Acc:MGI:1330812]	27.5773	25.537	15.3406	17.4656	17.4305	10.6652	8.86287
ENSMUSG00000021751	Acox2	acyl-Coenzyme A oxidase 2, branched chain [Source:MGI Symbol;Acc:MGI:1934852]	1.23052	1.23268	0.198497	0.00323482	0.212624	0.050039	0.120405
ENSMUSG00000029098	Acox3	acyl-Coenzyme A oxidase 3, pristanoyl [Source:MGI Symbol;Acc:MGI:1933156]	2.19765	2.33412	2.77124	2.41084	1.4025	1.38772	2.14367
ENSMUSG00000044573	Acp1	acid phosphatase 1, soluble [Source:MGI Symbol;Acc:MGI:87881]	80.3763	82.826	67.7637	75.7323	82.8143	89.6909	83.1807
ENSMUSG00000002103	Acp2	acid phosphatase 2, lysosomal [Source:MGI Symbol;Acc:MGI:87882]	15.4138	17.0004	15.8355	17.2972	13.5701	11.9332	13.0814
ENSMUSG00000001348	Acp5	acid phosphatase 5, tartrate resistant [Source:MGI Symbol;Acc:MGI:87883]	0.416283	1.16505	2.37512	5.36834	0.917252	1.46711	9.99637
ENSMUSG00000028093	Acp6	acid phosphatase 6, lysophosphatidic [Source:MGI Symbol;Acc:MGI:1931010]	3.61523	4.57326	4.88434	5.26387	1.992	2.47209	3.77964
ENSMUSG00000072770	Acrbp	proacrosin binding protein [Source:MGI Symbol;Acc:MGI:1859515]	1.41288	0.987309	1.92104	0.576808	1.64565	1.8216	3.34164
ENSMUSG00000032281	Acsbg1	acyl-CoA synthetase bubblegum family member 1 [Source:MGI Symbol;Acc:MGI:2385656]	10.9737	42.5124	48.0573	9.16499	5.72208	5.91692	0.440574
ENSMUSG00000076435	Acsf2	acyl-CoA synthetase family member 2 [Source:MGI Symbol;Acc:MGI:2388287]	4.23966	5.66606	5.57369	4.19095	1.60706	2.92713	4.93667
ENSMUSG00000015016	Acsf3	acyl-CoA synthetase family member 3 [Source:MGI Symbol;Acc:MGI:2182591]	3.25441	3.69185	3.49048	2.41143	2.02114	2.36364	2.84983
ENSMUSG00000018796	Acsl1	acyl-CoA synthetase long-chain family member 1 [Source:MGI Symbol;Acc:MGI:102797]	1.8114	1.33119	2.81045	3.52189	1.66795	1.75617	1.21235
ENSMUSG00000032883	Acsl3	acyl-CoA synthetase long-chain family member 3 [Source:MGI Symbol;Acc:MGI:1921455]	19.8943	14.5521	10.06	13.5087	13.328	11.7232	11.1828
ENSMUSG00000031278	Acsl4	acyl-CoA synthetase long-chain family member 4 [Source:MGI Symbol;Acc:MGI:1354713]	6.53096	3.86398	3.52693	3.2095	4.21379	4.47687	3.40797
ENSMUSG00000024981	Acsl5	acyl-CoA synthetase long-chain family member 5 [Source:MGI Symbol;Acc:MGI:1919129]	13.2403	16.7846	26.2506	23.1364	12.1435	17.4941	8.01263
ENSMUSG00000020333	Acsl6	acyl-CoA synthetase long-chain family member 6 [Source:MGI Symbol;Acc:MGI:894291]	2.99692	0.904013	1.57075	0.0531788	3.10736	0.875428	0.692713
ENSMUSG00000047026	Acsm4	acyl-CoA synthetase medium-chain family member 4 [Source:MGI Symbol;Acc:MGI:2681844]	0.657262	2.61754	87.7712	0.4442	0.0936819	79.5212	3.72218
ENSMUSG00000027452	Acss1	acyl-CoA synthetase short-chain family member 1 [Source:MGI Symbol;Acc:MGI:1915988]	6.95448	7.50963	5.67368	6.71636	6.3239	2.57767	7.44022
ENSMUSG00000027605	Acss2	acyl-CoA synthetase short-chain family member 2 [Source:MGI Symbol;Acc:MGI:1890410]	1.79958	1.73265	2.69606	1.01487	1.3255	2.62681	2.24574
ENSMUSG00000035948	Acss3	acyl-CoA synthetase short-chain family member 3 [Source:MGI Symbol;Acc:MGI:2685720]	1.14677	1.46262	4.57594	1.15692	0.609646	2.97109	2.24009
ENSMUSG00000031972	Acta1	actin, alpha 1, skeletal muscle [Source:MGI Symbol;Acc:MGI:87902]	4.46977	1.92323	1.35925	39.109	1.14967	0.624291	1.3539
ENSMUSG00000035783	Acta2	actin, alpha 2, smooth muscle, aorta [Source:MGI Symbol;Acc:MGI:87909]	2.94253	31.7366	672.813	340.476	1.11715	22.842	1.48651
ENSMUSG00000029580	Actb	actin, beta [Source:MGI Symbol;Acc:MGI:87904]	1003.26	1037.22	941.206	914.489	1647.36	1473.19	976.907
ENSMUSG00000068614	Actc1	actin, alpha, cardiac muscle 1 [Source:MGI Symbol;Acc:MGI:87905]	0.0184482	0.321143	0.207419	44.0354	0.3097	0.930881	0.310563
ENSMUSG00000062825	Actg1	actin, gamma, cytoplasmic 1 [Source:MGI Symbol;Acc:MGI:87906]	484.196	419.338	584.274	723.898	1047.98	796.984	779.154
ENSMUSG00000059430	Actg2	actin, gamma 2, smooth muscle, enteric [Source:MGI Symbol;Acc:MGI:104589]	0.412526	4.32382	27.2339	34.2639	0.280412	1.29125	0.291427
ENSMUSG00000027671	Actl6a	actin-like 6A [Source:MGI Symbol;Acc:MGI:1861453]	33.129	37.5753	36.7268	31.256	34.3674	47.1664	50.7646
ENSMUSG00000029712	Actl6b	actin-like 6B [Source:MGI Symbol;Acc:MGI:1933548]	15.4135	1.82383	1.68086	0.0422978	25.7018	2.43696	6.42893
ENSMUSG00000015143	Actn1	actinin, alpha 1 [Source:MGI Symbol;Acc:MGI:2137706]	0.939476	1.71399	6.62488	4.68489	3.16926	7.10865	4.71653
ENSMUSG00000052374	Actn2	actinin alpha 2 [Source:MGI Symbol;Acc:MGI:109192]	1.82969	0.17704	0.144047	2.84328	0.323507	0.103425	0.637211
ENSMUSG00000006457	Actn3	actinin alpha 3 [Source:MGI Symbol;Acc:MGI:99678]	0.872217	2.71879	2.61313	13.3098	2.09286	1.04812	1.27812
ENSMUSG00000054808	Actn4	actinin alpha 4 [Source:MGI Symbol;Acc:MGI:1890773]	77.1273	79.9587	85.4096	89.059	27.1309	33.2874	43.7462
ENSMUSG00000021076	Actr10	ARP10 actin-related protein 10 [Source:MGI Symbol;Acc:MGI:1891654]	46.2169	42.7443	39.0812	45.7438	63.489	53.327	49.097
ENSMUSG00000025228	Actr1a	ARP1 actin-related protein 1A, centractin alpha [Source:MGI Symbol;Acc:MGI:1858964]	128.59	94.9715	86.4343	115.455	134.089	79.2716	76.8988
ENSMUSG00000037351	Actr1b	ARP1 actin-related protein 1B, centractin beta [Source:MGI Symbol;Acc:MGI:1917446]	50.1133	48.4415	66.185	64.9956	37.0738	57.0865	54.3866
ENSMUSG00000020152	Actr2	ARP2 actin-related protein 2 [Source:MGI Symbol;Acc:MGI:1913963]	19.6786	17.9684	16.2114	21.0309	24.246	17.9413	16.876
ENSMUSG00000026341	Actr3	ARP3 actin-related protein 3 [Source:MGI Symbol;Acc:MGI:1921367]	53.6313	44.3178	51.9626	56.0051	58.017	49.6169	42.4929
ENSMUSG00000056367	Actr3b	ARP3 actin-related protein 3B [Source:MGI Symbol;Acc:MGI:2661120]	21.2166	5.18136	9.85873	4.35783	11.5113	10.4322	13.4949
ENSMUSG00000037761	Actr5	ARP5 actin-related protein 5 [Source:MGI Symbol;Acc:MGI:1924748]	0.814267	0.849938	0.98902	0.880032	1.586	1.58152	1.47005
ENSMUSG00000019948	Actr6	ARP6 actin-related protein 6 [Source:MGI Symbol;Acc:MGI:1914269]	24.9463	21.0952	18.5277	19.9162	28.2241	24.9827	19.2004
ENSMUSG00000015971	Actr8	ARP8 actin-related protein 8 [Source:MGI Symbol;Acc:MGI:1860775]	41.1784	36.1346	42.332	41.6245	40.0164	37.4279	53.2257
ENSMUSG00000026836	Acvr1	activin A receptor, type 1 [Source:MGI Symbol;Acc:MGI:87911]	3.75542	4.23591	5.99535	7.21498	4.39035	5.15704	2.79392
ENSMUSG00000000532	Acvr1b	activin A receptor, type 1B [Source:MGI Symbol;Acc:MGI:1338944]	1.88022	1.23044	1.16514	1.01049	4.45216	2.51482	2.52994
ENSMUSG00000052155	Acvr2a	activin receptor IIA [Source:MGI Symbol;Acc:MGI:102806]	15.7877	8.58707	2.72659	4.27361	13.5091	4.77727	5.66948
ENSMUSG00000061393	Acvr2b	activin receptor IIB [Source:MGI Symbol;Acc:MGI:87912]	1.42448	1.1584	2.02844	0.609752	5.35844	4.01542	8.70332
ENSMUSG00000000530	Acvrl1	activin A receptor, type II-like 1 [Source:MGI Symbol;Acc:MGI:1338946]	4.13	7.31362	10.572	11.0844	2.7939	2.7027	2.5271
ENSMUSG00000023262	Acy1	aminoacylase 1 [Source:MGI Symbol;Acc:MGI:87913]	23.087	30.9188	22.6132	23.1717	19.1159	20.8917	19.1897
ENSMUSG00000024866	Acy3	aspartoacylase (aminoacylase) 3 [Source:MGI Symbol;Acc:MGI:1918920]	5.29531	7.53954	4.84116	6.72686	1.9866	2.37618	1.55838
ENSMUSG00000008822	Acyp1	acylphosphatase 1, erythrocyte (common) type [Source:MGI Symbol;Acc:MGI:1913454]	12.455	13.2044	13.5416	15.6433	19.6937	17.2822	16.7076
ENSMUSG00000060923	Acyp2	acylphosphatase 2, muscle type [Source:MGI Symbol;Acc:MGI:1922822]	7.29238	7.05072	5.73176	11.42	8.2962	5.52704	5.90029
ENSMUSG00000017697	Ada	adenosine deaminase [Source:MGI Symbol;Acc:MGI:87916]	8.89479	8.62456	12.1548	4.79581	5.56487	17.3806	7.38635
ENSMUSG00000027259	Adal	adenosine deaminase-like [Source:MGI Symbol;Acc:MGI:1923144]	5.09137	5.24473	5.08001	5.00196	5.12472	4.22976	4.39133
ENSMUSG00000054693	Adam10	a disintegrin and metallopeptidase domain 10 [Source:MGI Symbol;Acc:MGI:109548]	31.1659	36.792	38.0293	55.201	33.353	31.505	16.3007
ENSMUSG00000020926	Adam11	a disintegrin and metallopeptidase domain 11 [Source:MGI Symbol;Acc:MGI:1098667]	2.16907	2.71791	2.32472	0.938523	1.93831	2.37347	3.89622
ENSMUSG00000054555	Adam12	a disintegrin and metallopeptidase domain 12 (meltrin alpha) [Source:MGI Symbol;Acc:MGI:105378]	6.26715	8.14518	3.60418	6.34061	3.18148	1.96343	1.75788
ENSMUSG00000028041	Adam15	a disintegrin and metallopeptidase domain 15 (metargidin) [Source:MGI Symbol;Acc:MGI:1333882]	4.05522	5.40407	6.68649	11.4722	2.50041	3.15841	4.22942
ENSMUSG00000052593	Adam17	a disintegrin and metallopeptidase domain 17 [Source:MGI Symbol;Acc:MGI:1096335]	12.6531	16.5399	14.8903	23.8944	7.10976	9.11874	6.60375
ENSMUSG00000011256	Adam19	a disintegrin and metallopeptidase domain 19 (meltrin beta) [Source:MGI Symbol;Acc:MGI:105377]	2.73825	2.86339	4.98964	7.21204	4.4883	6.33259	3.9913
ENSMUSG00000040537	Adam22	a disintegrin and metallopeptidase domain 22 [Source:MGI Symbol;Acc:MGI:1340046]	4.05205	1.48099	3.37734	2.74577	5.07031	2.52946	1.8388
ENSMUSG00000025964	Adam23	a disintegrin and metallopeptidase domain 23 [Source:MGI Symbol;Acc:MGI:1345162]	1.43755	1.87193	1.14941	1.79722	1.40329	0.644932	0.415453
ENSMUSG00000014725	Adam28	a disintegrin and metallopeptidase domain 28 [Source:MGI Symbol;Acc:MGI:105988]	0.0520427	0.0720158	1.15038	0.100591	0.0684561	0.716763	0.0842264
ENSMUSG00000031555	Adam9	a disintegrin and metallopeptidase domain 9 (meltrin gamma) [Source:MGI Symbol;Acc:MGI:105376]	18.1496	18.4645	18.2609	22.5871	10.1653	8.69779	6.41919
ENSMUSG00000022893	Adamts1	a disintegrin-like and metallopeptidase (reprolysin type) with thrombospondin type 1 motif, 1 [Source:MGI Symbol;Acc:MGI:109249]	5.6229	17.6274	16.1459	29.1382	8.80931	14.553	8.86519
ENSMUSG00000024299	Adamts10	a disintegrin-like and metallopeptidase (reprolysin type) with thrombospondin type 1 motif, 10 [Source:MGI Symbol;Acc:MGI:2449112]	5.57376	9.15161	19.543	23.2222	3.52491	7.54421	11.9189
ENSMUSG00000047497	Adamts12	a disintegrin-like and metallopeptidase (reprolysin type) with thrombospondin type 1 motif, 12 [Source:MGI Symbol;Acc:MGI:2146046]	1.60505	5.37314	4.04426	4.38465	1.94971	1.3388	0.869785
ENSMUSG00000059901	Adamts14	a disintegrin-like and metallopeptidase (reprolysin type) with thrombospondin type 1 motif, 14 [Source:MGI Symbol;Acc:MGI:2179942]	0.120059	0.435377	0.7187	2.69223	0.268442	0.299237	0.28205
ENSMUSG00000033453	Adamts15	a disintegrin-like and metallopeptidase (reprolysin type) with thrombospondin type 1 motif, 15 [Source:MGI Symbol;Acc:MGI:2449569]	3.1658	5.31855	5.12774	42.7369	1.44666	6.2938	3.4178
ENSMUSG00000049538	Adamts16	a disintegrin-like and metallopeptidase (reprolysin type) with thrombospondin type 1 motif, 16 [Source:MGI Symbol;Acc:MGI:2429637]	0.515238	0.528662	0.237076	2.3256	0.142286	0.15245	0.0952278
ENSMUSG00000058145	Adamts17	a disintegrin-like and metallopeptidase (reprolysin type) with thrombospondin type 1 motif, 17 [Source:MGI Symbol;Acc:MGI:3588195]	1.93038	2.21048	4.43184	9.93275	0.777182	3.0671	0.434975
ENSMUSG00000036545	Adamts2	a disintegrin-like and metallopeptidase (reprolysin type) with thrombospondin type 1 motif, 2 [Source:MGI Symbol;Acc:MGI:1347356]	0.481944	2.34703	8.01082	6.01095	1.41337	3.72107	0.126438
ENSMUSG00000022449	Adamts20	a disintegrin-like and metallopeptidase (reprolysin type) with thrombospondin type 1 motif, 20 [Source:MGI Symbol;Acc:MGI:2660628]	1.78613	1.58805	1.71416	4.02463	1.45208	2.40115	0.289057
ENSMUSG00000006403	Adamts4	a disintegrin-like and metallopeptidase (reprolysin type) with thrombospondin type 1 motif, 4 [Source:MGI Symbol;Acc:MGI:1339949]	1.25867	2.98979	5.41368	12.1195	1.0483	2.25216	2.65254
ENSMUSG00000022894	Adamts5	a disintegrin-like and metallopeptidase (reprolysin type) with thrombospondin type 1 motif, 5 (aggrecanase-2) [Source:MGI Symbol;Acc:MGI:1346321]	3.76016	9.1205	9.52154	22.1262	2.78463	7.01774	1.38635
ENSMUSG00000046169	Adamts6	a disintegrin-like and metallopeptidase (reprolysin type) with thrombospondin type 1 motif, 6 [Source:MGI Symbol;Acc:MGI:1347348]	0.780663	1.04394	2.15721	0.271355	1.01525	0.908458	1.14909
ENSMUSG00000032363	Adamts7	a disintegrin-like and metallopeptidase (reprolysin type) with thrombospondin type 1 motif, 7 [Source:MGI Symbol;Acc:MGI:1347346]	8.25973	8.86797	6.29889	10.1894	3.85044	5.52104	5.97808
ENSMUSG00000030022	Adamts9	a disintegrin-like and metallopeptidase (reprolysin type) with thrombospondin type 1 motif, 9 [Source:MGI Symbol;Acc:MGI:1916320]	3.19878	3.26309	2.20688	2.01858	1.9918	3.05216	3.40415
ENSMUSG00000066113	Adamtsl1	ADAMTS-like 1 [Source:MGI Symbol;Acc:MGI:1924989]	2.33457	2.32352	0.531275	1.92722	0.316318	0.49766	0.358592
ENSMUSG00000036040	Adamtsl2	ADAMTS-like 2 [Source:MGI Symbol;Acc:MGI:1925044]	1.72666	1.42967	2.37018	2.19818	0.832158	0.81201	0.650022
ENSMUSG00000070469	Adamtsl3	ADAMTS-like 3 [Source:MGI Symbol;Acc:MGI:3028499]	0.10571	0.217081	3.97073	2.18048	0.0672057	1.72193	0.0185343
ENSMUSG00000015850	Adamtsl4	ADAMTS-like 4 [Source:MGI Symbol;Acc:MGI:2389008]	0.458828	1.04635	1.44715	3.68861	0.12433	0.205485	0.69379
ENSMUSG00000043822	Adamtsl5	ADAMTS-like 5 [Source:MGI Symbol;Acc:MGI:1913798]	0.0941445	0.549042	0.953847	12.725	0.0418017	0.125606	0.00375977
ENSMUSG00000056413	Adap1	ArfGAP with dual PH domains 1 [Source:MGI Symbol;Acc:MGI:2442201]	5.88089	1.0724	0.234059	0.427493	2.47526	0.405001	4.8427
ENSMUSG00000020709	Adap2	ArfGAP with dual PH domains 2 [Source:MGI Symbol;Acc:MGI:2663075]	1.95322	2.19805	2.4017	2.34637	1.0527	0.764837	0.671035
ENSMUSG00000027951	Adar	adenosine deaminase, RNA-specific [Source:MGI Symbol;Acc:MGI:1889575]	3.37524	2.21083	2.30886	2.03636	2.67624	1.6022	2.29882
ENSMUSG00000020262	Adarb1	adenosine deaminase, RNA-specific, B1 [Source:MGI Symbol;Acc:MGI:891999]	1.21097	0.390617	0.54	0.584213	0.788712	0.51589	0.643475
ENSMUSG00000031949	Adat1	adenosine deaminase, tRNA-specific 1 [Source:MGI Symbol;Acc:MGI:1353631]	2.63071	3.1104	3.05871	2.50823	2.84975	2.80865	3.99526
ENSMUSG00000019808	Adat2	adenosine deaminase, tRNA-specific 2 [Source:MGI Symbol;Acc:MGI:1914007]	2.15647	2.04806	2.89911	4.06672	3.54404	3.86226	3.48228
ENSMUSG00000021044	Adck1	aarF domain containing kinase 1 [Source:MGI Symbol;Acc:MGI:1919363]	15.8443	11.7347	9.3878	8.062	9.04067	6.55714	7.41894
ENSMUSG00000046947	Adck2	aarF domain containing kinase 2 [Source:MGI Symbol;Acc:MGI:1889336]	8.19679	8.86712	8.0078	7.5615	4.89123	5.00949	4.35756
ENSMUSG00000022550	Adck5	aarF domain containing kinase 5 [Source:MGI Symbol;Acc:MGI:2679274]	8.19039	7.66151	10.6456	6.38403	5.12432	6.25925	9.4221
ENSMUSG00000020431	Adcy1	adenylate cyclase 1 [Source:MGI Symbol;Acc:MGI:99677]	2.68753	1.2174	0.734037	0.589046	1.72827	0.655332	0.85143
ENSMUSG00000021536	Adcy2	adenylate cyclase 2 [Source:MGI Symbol;Acc:MGI:99676]	1.68863	0.480691	1.19966	1.46667	0.988661	0.574587	0.392686
ENSMUSG00000020654	Adcy3	adenylate cyclase 3 [Source:MGI Symbol;Acc:MGI:99675]	1.02224	1.34255	1.69352	1.22519	0.622949	1.45227	0.772131
ENSMUSG00000022220	Adcy4	adenylate cyclase 4 [Source:MGI Symbol;Acc:MGI:99674]	2.76081	4.54434	9.12149	8.23268	2.15261	6.10256	5.13354
ENSMUSG00000022840	Adcy5	adenylate cyclase 5 [Source:MGI Symbol;Acc:MGI:99673]	3.35486	2.65014	4.99931	3.36357	3.89564	3.16746	2.46748
ENSMUSG00000022994	Adcy6	adenylate cyclase 6 [Source:MGI Symbol;Acc:MGI:87917]	1.29786	1.29765	1.9091	1.99339	1.42037	1.40651	1.49496
ENSMUSG00000031659	Adcy7	adenylate cyclase 7 [Source:MGI Symbol;Acc:MGI:102891]	2.06282	4.03475	10.0054	7.97619	1.30334	1.2415	0.947103
ENSMUSG00000022376	Adcy8	adenylate cyclase 8 [Source:MGI Symbol;Acc:MGI:1341110]	2.72117	1.14741	0.238498	0.596373	0.658929	0.106952	0.0959142
ENSMUSG00000005580	Adcy9	adenylate cyclase 9 [Source:MGI Symbol;Acc:MGI:108450]	0.561146	0.537499	1.00611	0.681722	0.982489	0.943522	0.305235
ENSMUSG00000024256	Adcyap1	adenylate cyclase activating polypeptide 1 [Source:MGI Symbol;Acc:MGI:105094]	1.06549	0.765048	0.361461	0.211462	4.24474	0.639155	8.19166
ENSMUSG00000029778	Adcyap1r1	adenylate cyclase activating polypeptide 1 receptor 1 [Source:MGI Symbol;Acc:MGI:108449]	1.96249	0.708904	0.229522	0.226878	1.04782	0.308723	1.303
ENSMUSG00000029106	Add1	adducin 1 (alpha) [Source:MGI Symbol;Acc:MGI:87918]	60.0843	62.9478	38.4413	65.639	37.2447	27.0841	34.5759
ENSMUSG00000030000	Add2	adducin 2 (beta) [Source:MGI Symbol;Acc:MGI:87919]	12.8484	1.64897	2.98921	0.509924	17.3857	4.60053	8.79714
ENSMUSG00000025026	Add3	adducin 3 (gamma) [Source:MGI Symbol;Acc:MGI:1351615]	30.0599	47.9131	39.1093	88.6969	20.3455	20.3595	25.6664
ENSMUSG00000025475	Adgra1	adhesion G protein-coupled receptor A1 [Source:MGI Symbol;Acc:MGI:1277167]	1.34746	0.192998	0.0419721	0.00889605	0.539182	0.0690668	0.644719
ENSMUSG00000031486	Adgra2	adhesion G protein-coupled receptor A2 [Source:MGI Symbol;Acc:MGI:1925810]	2.84969	4.2149	4.81633	4.65618	3.38277	4.56575	4.07834
ENSMUSG00000029090	Adgra3	adhesion G protein-coupled receptor A3 [Source:MGI Symbol;Acc:MGI:1917943]	6.08296	7.56258	4.76295	4.50927	9.69435	7.61604	10.5554
ENSMUSG00000034730	Adgrb1	adhesion G protein-coupled receptor B1 [Source:MGI Symbol;Acc:MGI:1933736]	1.65398	0.733052	0.133633	0.00703666	0.817709	0.0947911	0.236476
ENSMUSG00000028782	Adgrb2	adhesion G protein-coupled receptor B2 [Source:MGI Symbol;Acc:MGI:2451244]	4.95368	4.39856	2.84841	2.33251	3.62211	2.87874	2.01364
ENSMUSG00000033569	Adgrb3	adhesion G protein-coupled receptor B3 [Source:MGI Symbol;Acc:MGI:2441837]	2.1196	0.325896	0.363906	0.658266	2.55854	0.439408	0.278639
ENSMUSG00000044017	Adgrd1	adhesion G protein-coupled receptor D1 [Source:MGI Symbol;Acc:MGI:3041203]	0.0591752	0.388369	0.141282	2.40186	0.0678625	0.0159176	0
ENSMUSG00000004730	Adgre1	adhesion G protein-coupled receptor E1 [Source:MGI Symbol;Acc:MGI:106912]	2.87741	4.19038	9.1635	8.83614	3.83283	3.74781	0.618559
ENSMUSG00000002885	Adgre5	adhesion G protein-coupled receptor E5 [Source:MGI Symbol;Acc:MGI:1347095]	3.67742	6.13261	11.2389	15.7582	3.3165	7.46873	1.93482
ENSMUSG00000056492	Adgrf5	adhesion G protein-coupled receptor F5 [Source:MGI Symbol;Acc:MGI:2182928]	2.55475	3.72899	5.13784	5.53483	2.8745	2.71943	0.334279
ENSMUSG00000031785	Adgrg1	adhesion G protein-coupled receptor G1 [Source:MGI Symbol;Acc:MGI:1340051]	36.9396	33.2809	6.9719	2.25132	14.227	5.5292	3.34842
ENSMUSG00000061577	Adgrg5	adhesion G protein-coupled receptor G5 [Source:MGI Symbol;Acc:MGI:2685955]	0.136047	0.169178	0.426006	1.00241	0.173147	0.196976	0.161975
ENSMUSG00000039116	Adgrg6	adhesion G protein-coupled receptor G6 [Source:MGI Symbol;Acc:MGI:1916151]	1.78717	2.41668	1.95353	4.54262	1.75599	0.894992	0.276128
ENSMUSG00000013033	Adgrl1	adhesion G protein-coupled receptor L1 [Source:MGI Symbol;Acc:MGI:1929461]	5.80625	4.48744	5.71577	4.81428	10.5829	7.85019	6.71958
ENSMUSG00000028184	Adgrl2	adhesion G protein-coupled receptor L2 [Source:MGI Symbol;Acc:MGI:2139714]	3.70685	3.76756	4.95041	3.42378	9.775	6.67942	11.85
ENSMUSG00000037605	Adgrl3	adhesion G protein-coupled receptor L3 [Source:MGI Symbol;Acc:MGI:2441950]	2.85723	2.43413	1.90153	1.0703	1.56583	1.99873	1.23135
ENSMUSG00000039167	Adgrl4	adhesion G protein-coupled receptor L4 [Source:MGI Symbol;Acc:MGI:2655562]	5.70682	6.17381	6.33427	6.53475	3.42304	2.38379	0.569391
ENSMUSG00000074207	Adh1	alcohol dehydrogenase 1 (class I) [Source:MGI Symbol;Acc:MGI:87921]	0.105228	0.615204	6.39844	5.40127	0.16924	0.0863012	0.0175623
ENSMUSG00000028138	Adh5	alcohol dehydrogenase 5 (class III), chi polypeptide [Source:MGI Symbol;Acc:MGI:87929]	52.4296	55.9042	52.5307	36.727	51.6358	46.2742	51.8167
ENSMUSG00000025911	Adhfe1	alcohol dehydrogenase, iron containing, 1 [Source:MGI Symbol;Acc:MGI:1923437]	1.85476	2.75171	1.06754	0.225605	0.631904	0.582248	0.122212
ENSMUSG00000020629	Adi1	acireductone dioxygenase 1 [Source:MGI Symbol;Acc:MGI:2144929]	28.046	34.9405	45.8901	28.3852	26.1266	46.2522	28.281
ENSMUSG00000026457	Adipor1	adiponectin receptor 1 [Source:MGI Symbol;Acc:MGI:1919924]	23.4413	24.8425	30.9466	34.4805	21.854	23.2053	21.8784
ENSMUSG00000030168	Adipor2	adiponectin receptor 2 [Source:MGI Symbol;Acc:MGI:93830]	2.42819	2.70414	2.72656	4.45607	4.06287	3.74018	3.75885
ENSMUSG00000039197	Adk	adenosine kinase [Source:MGI Symbol;Acc:MGI:87930]	67.0919	76.4331	80.4596	57.1429	48.1434	54.8073	61.5886
ENSMUSG00000030790	Adm	adrenomedullin [Source:MGI Symbol;Acc:MGI:108058]	2.68164	2.68289	1.48786	1.02609	4.47375	0.428826	1.37329
ENSMUSG00000053950	Adnp2	ADNP homeobox 2 [Source:MGI Symbol;Acc:MGI:2448562]	6.63557	6.20682	5.50159	6.27916	5.39344	4.95886	4.93108
ENSMUSG00000057134	Ado	2-aminoethanethiol (cysteamine) dioxygenase [Source:MGI Symbol;Acc:MGI:2685083]	20.9213	18.292	16.3248	19.4493	19.4047	17.5549	12.2024
ENSMUSG00000042429	Adora1	adenosine A1 receptor [Source:MGI Symbol;Acc:MGI:99401]	5.38157	2.34253	0.77542	0.0270296	1.61707	0.315203	0.0897594
ENSMUSG00000020178	Adora2a	adenosine A2a receptor [Source:MGI Symbol;Acc:MGI:99402]	4.08721	3.5988	2.95144	2.27534	2.33784	1.86463	1.01559
ENSMUSG00000018500	Adora2b	adenosine A2b receptor [Source:MGI Symbol;Acc:MGI:99403]	2.62494	7.60238	48.017	12.8984	4.80151	36.4433	7.60194
ENSMUSG00000025236	Adpgk	ADP-dependent glucokinase [Source:MGI Symbol;Acc:MGI:1919391]	1.1735	1.69165	2.16895	2.40912	2.01768	2.29793	2.28972
ENSMUSG00000002844	Adprh	ADP-ribosylarginine hydrolase [Source:MGI Symbol;Acc:MGI:1098234]	135.769	134.135	111.448	123.238	98.5749	82.2339	163.268
ENSMUSG00000042558	Adprhl2	ADP-ribosylhydrolase like 2 [Source:MGI Symbol;Acc:MGI:2140364]	26.7161	25.2362	26.3442	25.6891	32.5546	28.298	41.9191
ENSMUSG00000020910	Adprm	ADP-ribose/CDP-alcohol diphosphatase, manganese dependent [Source:MGI Symbol;Acc:MGI:1913608]	12.888	14.0869	18.5347	14.5383	19.3166	19.8765	14.7448
ENSMUSG00000033717	Adra2a	adrenergic receptor, alpha 2a [Source:MGI Symbol;Acc:MGI:87934]	0.549175	1.6098	6.19944	0.965454	4.19833	7.05854	0.243567
ENSMUSG00000045730	Adrb2	adrenergic receptor, beta 2 [Source:MGI Symbol;Acc:MGI:87938]	1.68829	2.94496	3.32798	3.78133	1.72339	0.855156	0.853936
ENSMUSG00000039041	Adrm1	adhesion regulating molecule 1 [Source:MGI Symbol;Acc:MGI:1929289]	13.4582	12.4128	11.7771	10.9254	10.2364	9.53907	19.9419
ENSMUSG00000022407	Adsl	adenylosuccinate lyase [Source:MGI Symbol;Acc:MGI:103202]	26.9924	31.5841	25.0367	25.1977	20.6271	22.7005	27.6172
ENSMUSG00000015961	Adss	adenylosuccinate synthetase, non muscle [Source:MGI Symbol;Acc:MGI:87948]	17.9999	20.0916	21.8513	23.0095	27.8712	26.5919	16.782
ENSMUSG00000011148	Adssl1	adenylosuccinate synthetase like 1 [Source:MGI Symbol;Acc:MGI:87947]	14.0824	14.9661	4.65097	8.51417	6.05158	2.40672	2.99885
ENSMUSG00000020473	Aebp1	AE binding protein 1 [Source:MGI Symbol;Acc:MGI:1197012]	4.42174	17.4788	20.1133	35.7365	15.5845	9.6258	2.37961
ENSMUSG00000030232	Aebp2	AE binding protein 2 [Source:MGI Symbol;Acc:MGI:1338038]	2.61989	2.85421	2.83486	5.41588	4.2401	4.63371	2.83753
ENSMUSG00000030609	Aen	apoptosis enhancing nuclease [Source:MGI Symbol;Acc:MGI:1915298]	10.8932	7.04707	6.71669	6.31744	8.21269	6.25222	8.65948
ENSMUSG00000054452	Aes	amino-terminal enhancer of split [Source:MGI Symbol;Acc:MGI:95806]	48.5565	55.3955	56.1589	74.9456	58.0058	65.8227	67.9142
ENSMUSG00000077711	AF357399	snoRNA AF357399 [Source:MGI Symbol;Acc:MGI:5439844]	1.57459	3.12453	0.999031	2.69929	2.82052	4.40835	3.15546
ENSMUSG00000029094	Afap1	actin filament associated protein 1 [Source:MGI Symbol;Acc:MGI:1917542]	5.94397	3.86538	4.01766	4.31768	6.99602	3.22237	3.80143
ENSMUSG00000033032	Afap1l1	actin filament associated protein 1-like 1 [Source:MGI Symbol;Acc:MGI:2147199]	5.72757	8.30589	15.5843	25.7837	4.5368	6.78464	4.949
ENSMUSG00000025083	Afap1l2	actin filament associated protein 1-like 2 [Source:MGI Symbol;Acc:MGI:2147658]	121.668	116.51	29.3641	73.4645	22.3048	9.11685	9.00379
ENSMUSG00000068036	Afdn	afadin, adherens junction formation factor [Source:MGI Symbol;Acc:MGI:1314653]	4.99642	4.38317	3.51758	3.83804	8.53061	4.82597	6.36233
ENSMUSG00000029313	Aff1	AF4/FMR2 family, member 1 [Source:MGI Symbol;Acc:MGI:1100819]	0.510906	0.64174	1.20505	0.912597	0.4138	0.663828	0.424831
ENSMUSG00000037138	Aff3	AF4/FMR2 family, member 3 [Source:MGI Symbol;Acc:MGI:106927]	1.97648	1.91112	3.00414	5.06079	6.84783	6.62698	3.96685
ENSMUSG00000049470	Aff4	AF4/FMR2 family, member 4 [Source:MGI Symbol;Acc:MGI:2136171]	5.08028	4.16753	4.52197	4.4815	8.80038	6.95606	4.53041
ENSMUSG00000038302	Afg1l	AFG1 like ATPase [Source:MGI Symbol;Acc:MGI:2148801]	3.86408	3.13397	3.42615	3.1194	2.80148	2.53134	2.49444
ENSMUSG00000031967	Afg3l1	AFG3-like AAA ATPase 1 [Source:MGI Symbol;Acc:MGI:1928277]	30.8557	26.2589	22.2448	25.3193	20.136	17.1809	18.4371
ENSMUSG00000024527	Afg3l2	AFG3-like AAA ATPase 2 [Source:MGI Symbol;Acc:MGI:1916847]	11.1912	9.99806	9.85782	10.1407	12.2142	11.2027	9.80269
ENSMUSG00000049659	Aftph	aftiphilin [Source:MGI Symbol;Acc:MGI:1923012]	7.28716	6.84529	7.89286	5.60068	6.46189	5.65563	6.45128
ENSMUSG00000031521	Aga	aspartylglucosaminidase [Source:MGI Symbol;Acc:MGI:104873]	14.666	20.2723	23.36	26.0239	9.37186	12.8281	9.56632
ENSMUSG00000055013	Agap1	ArfGAP with GTPase domain, ankyrin repeat and PH domain 1 [Source:MGI Symbol;Acc:MGI:2653690]	2.26059	1.31316	1.77994	1.10733	3.87659	3.30508	2.75541
ENSMUSG00000023353	Agap3	ArfGAP with GTPase domain, ankyrin repeat and PH domain 3 [Source:MGI Symbol;Acc:MGI:2183446]	4.69915	3.60138	4.22284	4.12758	5.54849	5.49146	6.5376
ENSMUSG00000040812	Agbl2	ATP/GTP binding protein-like 2 [Source:MGI Symbol;Acc:MGI:2443254]	1.22233	0.783018	0.580911	0.442547	0.282587	0.585595	0.221052
ENSMUSG00000029165	Agbl5	ATP/GTP binding protein-like 5 [Source:MGI Symbol;Acc:MGI:2441745]	4.2764	4.0938	3.21236	1.86753	3.19451	3.20953	4.07147
ENSMUSG00000026159	Agfg1	ArfGAP with FG repeats 1 [Source:MGI Symbol;Acc:MGI:1333754]	4.88649	4.80307	4.71808	5.1074	7.12418	7.5032	4.75357
ENSMUSG00000029722	Agfg2	ArfGAP with FG repeats 2 [Source:MGI Symbol;Acc:MGI:2443267]	12.7615	12.9798	7.90918	14.0849	4.6704	5.95526	8.32268
ENSMUSG00000021681	Aggf1	angiogenic factor with G patch and FHA domains 1 [Source:MGI Symbol;Acc:MGI:1913799]	6.34521	6.49985	5.0359	5.27918	10.2707	9.91195	6.97246
ENSMUSG00000029916	Agk	acylglycerol kinase [Source:MGI Symbol;Acc:MGI:1917173]	6.57501	5.13158	5.08065	6.43528	5.43426	3.9661	3.92389
ENSMUSG00000033400	Agl	amylo-1,6-glucosidase, 4-alpha-glucanotransferase [Source:MGI Symbol;Acc:MGI:1924809]	1.12529	1.25584	1.30832	1.57944	2.23727	1.57502	1.21552
ENSMUSG00000050103	Agmo	alkylglycerol monooxygenase [Source:MGI Symbol;Acc:MGI:2442495]	0.790874	1.30514	0.835643	1.1509	0.405175	0.289222	0.218983
ENSMUSG00000041530	Ago1	argonaute RISC catalytic subunit 1 [Source:MGI Symbol;Acc:MGI:2446630]	3.12591	2.83043	3.06554	2.23325	8.62947	5.31592	5.10909
ENSMUSG00000036698	Ago2	argonaute RISC catalytic subunit 2 [Source:MGI Symbol;Acc:MGI:2446632]	3.06364	2.76578	3.73105	5.48344	5.59152	6.24162	5.55877
ENSMUSG00000028842	Ago3	argonaute RISC catalytic subunit 3 [Source:MGI Symbol;Acc:MGI:2446634]	1.04007	1.09545	1.0887	1.34308	1.36903	1.19084	1.09885
ENSMUSG00000042500	Ago4	argonaute RISC catalytic subunit 4 [Source:MGI Symbol;Acc:MGI:1924100]	0.781857	0.544285	0.786639	0.302088	1.72033	0.851861	1.25144
ENSMUSG00000034254	Agpat1	1-acylglycerol-3-phosphate O-acyltransferase 1 (lysophosphatidic acid acyltransferase, alpha) [Source:MGI Symbol;Acc:MGI:1932075]	13.8031	12.2184	7.95642	9.87154	15.6354	10.9341	7.8655
ENSMUSG00000026922	Agpat2	1-acylglycerol-3-phosphate O-acyltransferase 2 (lysophosphatidic acid acyltransferase, beta) [Source:MGI Symbol;Acc:MGI:1914762]	3.58248	7.51165	8.02546	17.9164	4.8247	6.23987	6.84109
ENSMUSG00000001211	Agpat3	1-acylglycerol-3-phosphate O-acyltransferase 3 [Source:MGI Symbol;Acc:MGI:1336186]	4.03237	4.38089	3.66463	3.5405	3.56383	3.53177	3.09159
ENSMUSG00000023827	Agpat4	1-acylglycerol-3-phosphate O-acyltransferase 4 (lysophosphatidic acid acyltransferase, delta) [Source:MGI Symbol;Acc:MGI:1915512]	15.0495	17.5068	19.402	21.2276	14.6147	13.3767	24.5456
ENSMUSG00000031467	Agpat5	1-acylglycerol-3-phosphate O-acyltransferase 5 (lysophosphatidic acid acyltransferase, epsilon) [Source:MGI Symbol;Acc:MGI:1196345]	4.65003	3.87574	2.9208	5.74277	6.1318	3.53957	2.81046
ENSMUSG00000042410	Agps	alkylglycerone phosphate synthase [Source:MGI Symbol;Acc:MGI:2443065]	4.60298	4.59081	4.4743	6.05215	6.55005	6.30417	5.28839
ENSMUSG00000020581	Agr2	anterior gradient 2 [Source:MGI Symbol;Acc:MGI:1344405]	0.037532	0.128875	7.10444	0.138812	0.104041	1.79586	0.221935
ENSMUSG00000036231	Agr3	anterior gradient 3 [Source:MGI Symbol;Acc:MGI:2685734]	2.24673	2.33235	1.25239	0.0367756	0.274306	2.19581	0.0815664
ENSMUSG00000041936	Agrn	agrin [Source:MGI Symbol;Acc:MGI:87961]	27.9621	27.6282	24.9321	15.3879	21.8896	22.0739	18.1869
ENSMUSG00000005705	Agrp	agouti related neuropeptide [Source:MGI Symbol;Acc:MGI:892013]	0.890979	0.4327	1.06638	0.380477	0.470912	2.19786	1.56684
ENSMUSG00000031980	Agt	angiotensinogen (serpin peptidase inhibitor, clade A, member 8) [Source:MGI Symbol;Acc:MGI:87963]	0.131241	2.22765	60.4108	4.17609	0.0075281	2.32103	0
ENSMUSG00000021557	Agtpbp1	ATP/GTP binding protein 1 [Source:MGI Symbol;Acc:MGI:2159437]	3.37229	1.60198	2.13051	2.51435	3.56153	2.08989	1.83188
ENSMUSG00000049115	Agtr1a	angiotensin II receptor, type 1a [Source:MGI Symbol;Acc:MGI:87964]	3.76217	16.9157	2.83027	14.8776	2.12955	0.748282	1.35187
ENSMUSG00000068122	Agtr2	angiotensin II receptor, type 2 [Source:MGI Symbol;Acc:MGI:87966]	12.6853	46.8722	63.4293	286.972	14.1784	80.2945	0.10807
ENSMUSG00000029007	Agtrap	angiotensin II, type I receptor-associated protein [Source:MGI Symbol;Acc:MGI:1339977]	4.60737	7.39346	8.65494	8.16762	2.79498	5.24496	3.67455
ENSMUSG00000026491	Ahctf1	AT hook containing transcription factor 1 [Source:MGI Symbol;Acc:MGI:1915033]	1.8094	1.93235	2.29584	2.62759	3.38188	3.10725	2.7887
ENSMUSG00000027597	Ahcy	S-adenosylhomocysteine hydrolase [Source:MGI Symbol;Acc:MGI:87968]	5.3106	6.6	4.97673	7.61919	5.21318	6.11226	5.68169
ENSMUSG00000027893	Ahcyl1	S-adenosylhomocysteine hydrolase-like 1 [Source:MGI Symbol;Acc:MGI:2385184]	16.0285	16.1733	14.5592	13.8303	22.5817	19.1524	12.8498
ENSMUSG00000029772	Ahcyl2	S-adenosylhomocysteine hydrolase-like 2 [Source:MGI Symbol;Acc:MGI:1921590]	2.95634	4.1201	1.28689	0.620661	1.56575	1.46208	1.54676
ENSMUSG00000037692	Ahdc1	AT hook, DNA binding motif, containing 1 [Source:MGI Symbol;Acc:MGI:2444218]	0.788003	1.01485	0.991583	0.908003	0.861557	0.9788	1.23766
ENSMUSG00000019986	Ahi1	Abelson helper integration site 1 [Source:MGI Symbol;Acc:MGI:87971]	8.80158	5.55217	3.83549	5.13683	10.8961	4.7284	8.75538
ENSMUSG00000069833	Ahnak	AHNAK nucleoprotein (desmoyokin) [Source:MGI Symbol;Acc:MGI:1316648]	0.825789	3.56796	11.2475	23.0421	3.55032	5.91941	2.42503
ENSMUSG00000019256	Ahr	aryl-hydrocarbon receptor [Source:MGI Symbol;Acc:MGI:105043]	3.34255	5.51617	8.94895	22.4052	2.52464	4.2709	0.643675
ENSMUSG00000021037	Ahsa1	AHA1, activator of heat shock protein ATPase 1 [Source:MGI Symbol;Acc:MGI:2387603]	112.105	104.047	116.697	114.087	106.745	124.401	144.852
ENSMUSG00000020288	Ahsa2	AHA1, activator of heat shock protein ATPase 2 [Source:MGI Symbol;Acc:MGI:1916133]	9.70617	9.60556	9.54061	9.28534	13.7767	11.6125	18.2896
ENSMUSG00000022868	Ahsg	alpha-2-HS-glycoprotein [Source:MGI Symbol;Acc:MGI:107189]	0.158747	1.08877	0.609873	0.0406327	0.00473298	0.513466	0
ENSMUSG00000062753	AI413582	expressed sequence AI413582 [Source:MGI Symbol;Acc:MGI:2146839]	29.826	26.5109	21.3698	19.2733	19.9313	20.1582	36.3968
ENSMUSG00000086712	AI427809	expressed sequence AI427809 [Source:MGI Symbol;Acc:MGI:2140270]	0.524584	2.54398	4.77008	13.5038	0.86892	6.25344	0
ENSMUSG00000074384	AI429214	expressed sequence AI429214 [Source:MGI Symbol;Acc:MGI:2142538]	15.7435	20.6089	11.3162	8.79465	11.2775	11.6516	8.68436
ENSMUSG00000046312	AI464131	expressed sequence AI464131 [Source:MGI Symbol;Acc:MGI:2140300]	5.63186	5.36549	1.53841	8.0392	1.04717	0.902967	1.53325
ENSMUSG00000045165	AI467606	expressed sequence AI467606 [Source:MGI Symbol;Acc:MGI:2141979]	2.39538	4.75287	8.40268	4.38926	1.74867	5.07129	0.912305
ENSMUSG00000056145	AI504432	expressed sequence AI504432 [Source:MGI Symbol;Acc:MGI:2139742]	2.71301	0.416928	0.232896	0.260863	8.97174	0.569207	0.471446
ENSMUSG00000105987	AI506816	expressed sequence AI506816 [Source:MGI Symbol;Acc:MGI:2140929]	26.119	37.347	30.9259	48.8939	22.7438	26.9374	20.3391
ENSMUSG00000078307	AI593442	expressed sequence AI593442 [Source:MGI Symbol;Acc:MGI:2143099]	6.46663	0.546865	0.276879	0.0511996	5.73386	0.210217	0.0722946
ENSMUSG00000010290	AI597479	expressed sequence AI597479 [Source:MGI Symbol;Acc:MGI:2138299]	18.0677	15.548	13.4898	13.7513	16.2063	13.513	12.9033
ENSMUSG00000074873	AI606181	expressed sequence AI606181 [Source:MGI Symbol;Acc:MGI:2147586]	0.839678	0.708515	0.892336	0.686412	1.7119	1.50421	1.48325
ENSMUSG00000093738	AI606473	expressed sequence AI606473 [Source:MGI Symbol;Acc:MGI:2139767]	0.0068873	0.0422845	0	15.4193	0	0.0119606	0
ENSMUSG00000087107	AI662270	expressed sequence AI662270 [Source:MGI Symbol;Acc:MGI:2144254]	0.217337	0.466163	1.24907	1.73734	0.615601	0.538626	0.236576
ENSMUSG00000047423	AI837181	expressed sequence AI837181 [Source:MGI Symbol;Acc:MGI:2147598]	18.7324	22.3759	25.916	34.1133	21.7942	28.1723	24.0755
ENSMUSG00000107355	AI839979	expressed sequence AI839979 [Source:MGI Symbol;Acc:MGI:2140975]	0.160904	0.217117	1.20791	1.38117	0.205479	0.419623	0.15109
ENSMUSG00000053297	AI854703	expressed sequence AI854703 [Source:MGI Symbol;Acc:MGI:2141510]	2.48617	0.842071	0.260727	0.150906	1.08514	0.198281	0.276427
ENSMUSG00000056383	AI987944	expressed sequence AI987944 [Source:MGI Symbol;Acc:MGI:2142079]	6.78534	7.61925	6.97386	10.1199	4.65839	6.32826	3.24532
ENSMUSG00000042901	Aida	axin interactor, dorsalization associated [Source:MGI Symbol;Acc:MGI:1919737]	5.29958	6.4227	7.46978	12.5107	10.5906	11.0928	9.67091
ENSMUSG00000024397	Aif1	allograft inflammatory factor 1 [Source:MGI Symbol;Acc:MGI:1343098]	4.20324	5.40124	10.5589	16.0949	4.89377	6.70654	4.25426
ENSMUSG00000001864	Aif1l	allograft inflammatory factor 1-like [Source:MGI Symbol;Acc:MGI:1919598]	22.8532	27.5242	14.4749	48.1494	14.5335	15.1111	17.473
ENSMUSG00000036932	Aifm1	apoptosis-inducing factor, mitochondrion-associated 1 [Source:MGI Symbol;Acc:MGI:1349419]	28.8044	29.5458	23.9032	21.1648	20.285	18.8843	22.6868
ENSMUSG00000020085	Aifm2	apoptosis-inducing factor, mitochondrion-associated 2 [Source:MGI Symbol;Acc:MGI:1918611]	3.44579	3.5325	7.62246	12.3044	3.16302	4.85478	4.41677
ENSMUSG00000022763	Aifm3	apoptosis-inducing factor, mitochondrion-associated 3 [Source:MGI Symbol;Acc:MGI:1919418]	0.492635	0.371173	0.703668	0.0461182	2.0091	0.761856	0.849371
ENSMUSG00000019806	Aig1	androgen-induced 1 [Source:MGI Symbol;Acc:MGI:1913503]	3.02429	1.63977	3.70158	2.4642	4.04714	3.57388	2.93672
ENSMUSG00000028029	Aimp1	aminoacyl tRNA synthetase complex-interacting multifunctional protein 1 [Source:MGI Symbol;Acc:MGI:102774]	10.9008	10.647	10.9413	12.8009	15.0442	13.8765	14.6232
ENSMUSG00000029610	Aimp2	aminoacyl tRNA synthetase complex-interacting multifunctional protein 2 [Source:MGI Symbol;Acc:MGI:2385237]	16.7096	16.3866	12.582	15.9108	17.8676	15.2008	22.7079
ENSMUSG00000024847	Aip	aryl-hydrocarbon receptor-interacting protein [Source:MGI Symbol;Acc:MGI:109622]	52.653	56.4928	61.8668	68.2529	44.9138	47.3831	52.0622
ENSMUSG00000078247	Airn	antisense Igf2r RNA [Source:MGI Symbol;Acc:MGI:1353471]	1.82386	3.66845	7.76474	10.7058	3.63236	9.40228	1.57106
ENSMUSG00000039546	Ajap1	adherens junction associated protein 1 [Source:MGI Symbol;Acc:MGI:2685419]	2.62684	0.964001	1.19219	0.19711	3.59202	0.909314	0.643952
ENSMUSG00000022178	Ajuba	ajuba LIM protein [Source:MGI Symbol;Acc:MGI:1341886]	5.46083	6.61814	7.90429	7.26958	4.22599	5.86958	22.8964
ENSMUSG00000026817	Ak1	adenylate kinase 1 [Source:MGI Symbol;Acc:MGI:87977]	15.5634	4.28623	15.9142	7.43159	7.48724	9.42495	8.47481
ENSMUSG00000028792	Ak2	adenylate kinase 2 [Source:MGI Symbol;Acc:MGI:87978]	71.4621	83.3814	64.8527	73.4664	49.6202	55.0236	98.1642
ENSMUSG00000024782	Ak3	adenylate kinase 3 [Source:MGI Symbol;Acc:MGI:1860835]	41.0664	47.0092	37.8459	77.9964	43.4888	32.673	36.7626
ENSMUSG00000028527	Ak4	adenylate kinase 4 [Source:MGI Symbol;Acc:MGI:87979]	1.11143	1.13695	3.18557	2.21001	1.60336	3.26319	1.98924
ENSMUSG00000039058	Ak5	adenylate kinase 5 [Source:MGI Symbol;Acc:MGI:2677491]	1.46735	0.216635	0.252877	0.595334	0.757785	0.332588	0.124423
ENSMUSG00000078941	Ak6	adenylate kinase 6 [Source:MGI Symbol;Acc:MGI:5510732]	11.2981	9.85793	10.082	12.648	18.0401	14.9388	17.1986
ENSMUSG00000026807	Ak8	adenylate kinase 8 [Source:MGI Symbol;Acc:MGI:1916120]	0.836045	0.842675	1.71491	0.96729	0.898043	0.853812	1.321
ENSMUSG00000018428	Akap1	A kinase (PRKA) anchor protein 1 [Source:MGI Symbol;Acc:MGI:104729]	10.1897	8.45179	10.9627	9.32049	7.62056	7.20506	5.79899
ENSMUSG00000047804	Akap10	A kinase (PRKA) anchor protein 10 [Source:MGI Symbol;Acc:MGI:1890218]	4.75915	4.26629	4.85732	5.12024	3.73057	3.89674	3.92934
ENSMUSG00000022016	Akap11	A kinase (PRKA) anchor protein 11 [Source:MGI Symbol;Acc:MGI:2684060]	5.47128	3.34256	3.11015	4.14312	9.74945	5.81516	4.01294
ENSMUSG00000038587	Akap12	A kinase (PRKA) anchor protein (gravin) 12 [Source:MGI Symbol;Acc:MGI:1932576]	75.0247	81.9513	55.7339	121.684	33.252	17.4481	13.9088
ENSMUSG00000066406	Akap13	A kinase (PRKA) anchor protein 13 [Source:MGI Symbol;Acc:MGI:2676556]	2.9898	3.34864	4.19277	3.93189	2.56957	2.88831	2.73052
ENSMUSG00000059708	Akap17b	A kinase (PRKA) anchor protein 17B [Source:MGI Symbol;Acc:MGI:2443758]	1.9003	1.39182	4.15308	0.854889	2.36579	6.16509	8.89842
ENSMUSG00000021057	Akap5	A kinase (PRKA) anchor protein 5 [Source:MGI Symbol;Acc:MGI:2685104]	1.49422	0.399532	2.28054	0.133269	1.39745	1.46094	1.6175
ENSMUSG00000061603	Akap6	A kinase (PRKA) anchor protein 6 [Source:MGI Symbol;Acc:MGI:3050566]	2.90836	1.12693	2.78067	2.32289	7.10521	5.92906	6.43152
ENSMUSG00000039166	Akap7	A kinase (PRKA) anchor protein 7 [Source:MGI Symbol;Acc:MGI:1859150]	8.38154	3.15484	3.46865	2.51845	7.0914	4.61515	7.24118
ENSMUSG00000024045	Akap8	A kinase (PRKA) anchor protein 8 [Source:MGI Symbol;Acc:MGI:1928488]	29.3993	31.0151	31.9059	29.389	34.9703	34.1679	37.6232
ENSMUSG00000002625	Akap8l	A kinase (PRKA) anchor protein 8-like [Source:MGI Symbol;Acc:MGI:1860606]	35.1955	36.3734	35.1615	20.977	22.0211	20.5782	37.7449
ENSMUSG00000040407	Akap9	A kinase (PRKA) anchor protein (yotiao) 9 [Source:MGI Symbol;Acc:MGI:2178217]	5.94791	5.09547	5.76169	4.09753	9.08735	4.67084	7.09337
ENSMUSG00000031023	Akip1	A kinase (PRKA) interacting protein 1 [Source:MGI Symbol;Acc:MGI:3041226]	18.8567	26.5035	30.2982	29.6584	18.6675	27.8794	22.6922
ENSMUSG00000023075	Akirin1	akirin 1 [Source:MGI Symbol;Acc:MGI:1915300]	15.6264	13.127	11.1593	12.73	23.2461	23.2543	26.5495
ENSMUSG00000028291	Akirin2	akirin 2 [Source:MGI Symbol;Acc:MGI:1889364]	8.22853	7.72864	8.0954	8.57211	26.5669	19.0788	15.1398
ENSMUSG00000039158	Akna	AT-hook transcription factor [Source:MGI Symbol;Acc:MGI:2140340]	16.2585	13.2309	7.36642	5.78501	5.33876	4.12432	5.58661
ENSMUSG00000028692	Akr1a1	aldo-keto reductase family 1, member A1 (aldehyde reductase) [Source:MGI Symbol;Acc:MGI:1929955]	405.535	425.512	498.247	482.54	366.939	469.467	325.034
ENSMUSG00000061758	Akr1b10	aldo-keto reductase family 1, member B10 (aldose reductase) [Source:MGI Symbol;Acc:MGI:1915111]	8.13171	9.99036	5.35205	3.95036	2.79294	3.65086	4.27361
ENSMUSG00000001642	Akr1b3	aldo-keto reductase family 1, member B3 (aldose reductase) [Source:MGI Symbol;Acc:MGI:1353494]	15.2521	16.7309	9.36831	10.7149	12.5676	10.248	8.55641
ENSMUSG00000029762	Akr1b8	aldo-keto reductase family 1, member B8 [Source:MGI Symbol;Acc:MGI:107673]	5.10149	7.34753	13.8583	10.9326	20.833	18.7393	15.5858
ENSMUSG00000021213	Akr1c13	aldo-keto reductase family 1, member C13 [Source:MGI Symbol;Acc:MGI:1351662]	1.83573	2.26786	1.60933	1.59221	1.39453	1.46904	0.0772601
ENSMUSG00000033715	Akr1c14	aldo-keto reductase family 1, member C14 [Source:MGI Symbol;Acc:MGI:2145458]	1.13185	2.09455	3.37892	9.07114	0.617915	2.04979	0.0166672
ENSMUSG00000021214	Akr1c18	aldo-keto reductase family 1, member C18 [Source:MGI Symbol;Acc:MGI:2145420]	2.95991	0.381297	0.0775685	0	0	0.055006	0
ENSMUSG00000071551	Akr1c19	aldo-keto reductase family 1, member C19 [Source:MGI Symbol;Acc:MGI:2653678]	0.460443	1.01581	3.11647	2.6968	1.17616	0.484941	0.0630641
ENSMUSG00000045410	Akr1e1	aldo-keto reductase family 1, member E1 [Source:MGI Symbol;Acc:MGI:1914758]	8.63508	9.0134	7.38135	8.71004	7.61788	6.28975	8.50146
ENSMUSG00000028743	Akr7a5	aldo-keto reductase family 7, member A5 (aflatoxin aldehyde reductase) [Source:MGI Symbol;Acc:MGI:107796]	30.4466	34.0694	31.852	28.8604	30.938	32.8934	58.6233
ENSMUSG00000001729	Akt1	thymoma viral proto-oncogene 1 [Source:MGI Symbol;Acc:MGI:87986]	12.5369	15.873	23.8519	26.1429	19.478	20.4744	15.9623
ENSMUSG00000011096	Akt1s1	AKT1 substrate 1 (proline-rich) [Source:MGI Symbol;Acc:MGI:1914855]	11.5267	11.5587	11.5253	16.7482	7.44666	7.54924	19.4307
ENSMUSG00000004056	Akt2	thymoma viral proto-oncogene 2 [Source:MGI Symbol;Acc:MGI:104874]	34.8809	37.7195	36.2077	47.6359	20.5124	24.5108	18.3355
ENSMUSG00000019699	Akt3	thymoma viral proto-oncogene 3 [Source:MGI Symbol;Acc:MGI:1345147]	4.05122	3.26563	4.15937	3.86385	6.92788	6.45621	5.33229
ENSMUSG00000031667	Aktip	thymoma viral proto-oncogene 1 interacting protein [Source:MGI Symbol;Acc:MGI:3693832]	26.2008	24.3058	14.4501	16.8329	19.0485	12.3378	15.7437
ENSMUSG00000028393	Alad	aminolevulinate, delta-, dehydratase [Source:MGI Symbol;Acc:MGI:96853]	185.097	208.36	124.451	146.953	127.046	111.059	180.551
ENSMUSG00000032786	Alas1	aminolevulinic acid synthase 1 [Source:MGI Symbol;Acc:MGI:87989]	17.4286	17.465	22.2681	25.7057	12.0484	14.3248	12.3259
ENSMUSG00000025270	Alas2	aminolevulinic acid synthase 2, erythroid [Source:MGI Symbol;Acc:MGI:87990]	31.0921	60.5588	53.7273	61.5617	17.1087	19.8406	19.6335
ENSMUSG00000022636	Alcam	activated leukocyte cell adhesion molecule [Source:MGI Symbol;Acc:MGI:1313266]	12.0002	15.6641	11.6048	28.2014	23.3637	15.4263	4.85766
ENSMUSG00000007833	Aldh16a1	aldehyde dehydrogenase 16 family, member A1 [Source:MGI Symbol;Acc:MGI:1916998]	7.73697	8.42121	8.04733	8.30906	4.04903	6.73061	8.68963
ENSMUSG00000025007	Aldh18a1	aldehyde dehydrogenase 18 family, member A1 [Source:MGI Symbol;Acc:MGI:1888908]	26.0964	29.3053	32.1243	37.1067	21.1202	25.8771	24.0355
ENSMUSG00000053279	Aldh1a1	aldehyde dehydrogenase family 1, subfamily A1 [Source:MGI Symbol;Acc:MGI:1353450]	1.46114	1.29491	1.59044	0.229673	0.386378	0.470073	0.209703
ENSMUSG00000013584	Aldh1a2	aldehyde dehydrogenase family 1, subfamily A2 [Source:MGI Symbol;Acc:MGI:107928]	18.6026	68.1723	215.967	206.86	16.2093	338.963	34.7076
ENSMUSG00000015134	Aldh1a3	aldehyde dehydrogenase family 1, subfamily A3 [Source:MGI Symbol;Acc:MGI:1861722]	6.42067	16.1018	43.8398	40.8471	6.73797	31.1453	1.85719
ENSMUSG00000024747	Aldh1a7	aldehyde dehydrogenase family 1, subfamily A7 [Source:MGI Symbol;Acc:MGI:1347050]	3.59957	4.23985	4.352	1.46464	0.75825	1.43126	0.332309
ENSMUSG00000035561	Aldh1b1	aldehyde dehydrogenase 1 family, member B1 [Source:MGI Symbol;Acc:MGI:1919785]	8.42588	2.83256	1.99479	1.42318	8.97799	1.45038	5.13684
ENSMUSG00000030088	Aldh1l1	aldehyde dehydrogenase 1 family, member L1 [Source:MGI Symbol;Acc:MGI:1340024]	0.774009	1.08031	0.626174	0.70383	0.611398	0.308167	0.549712
ENSMUSG00000020256	Aldh1l2	aldehyde dehydrogenase 1 family, member L2 [Source:MGI Symbol;Acc:MGI:2444680]	1.34222	0.494341	2.12322	0.556334	3.39705	1.33285	1.96295
ENSMUSG00000029455	Aldh2	aldehyde dehydrogenase 2, mitochondrial [Source:MGI Symbol;Acc:MGI:99600]	44.2056	72.0649	37.9716	42.8157	19.6905	24.3386	26.3916
ENSMUSG00000010025	Aldh3a2	aldehyde dehydrogenase family 3, subfamily A2 [Source:MGI Symbol;Acc:MGI:1353452]	18.4938	20.0438	16.0092	17.5457	7.64323	10.8431	6.33824
ENSMUSG00000024885	Aldh3b1	aldehyde dehydrogenase 3 family, member B1 [Source:MGI Symbol;Acc:MGI:1914939]	19.1787	27.1491	9.43632	7.2397	3.07819	1.4021	0.164047
ENSMUSG00000075296	Aldh3b2	aldehyde dehydrogenase 3 family, member B2 [Source:MGI Symbol;Acc:MGI:2147613]	1.26889	0.130756	0.0218648	0.033569	0.0362396	0.0167627	0.115562
ENSMUSG00000028737	Aldh4a1	aldehyde dehydrogenase 4 family, member A1 [Source:MGI Symbol;Acc:MGI:2443883]	3.34351	4.22674	3.5909	2.31807	1.99618	1.94588	2.08825
ENSMUSG00000035936	Aldh5a1	aldhehyde dehydrogenase family 5, subfamily A1 [Source:MGI Symbol;Acc:MGI:2441982]	3.07828	2.19715	0.965077	0.724879	2.6451	2.55025	2.09265
ENSMUSG00000021238	Aldh6a1	aldehyde dehydrogenase family 6, subfamily A1 [Source:MGI Symbol;Acc:MGI:1915077]	33.9288	44.2883	37.213	24.3253	17.7684	18.8819	12.6282
ENSMUSG00000053644	Aldh7a1	aldehyde dehydrogenase family 7, member A1 [Source:MGI Symbol;Acc:MGI:108186]	27.954	39.3422	25.2407	22.0257	15.3231	17.7132	12.2708
ENSMUSG00000026687	Aldh9a1	aldehyde dehydrogenase 9, subfamily A1 [Source:MGI Symbol;Acc:MGI:1861622]	21.8639	29.5289	26.8309	25.3875	11.8967	15.0639	24.2545
ENSMUSG00000030695	Aldoa	aldolase A, fructose-bisphosphate [Source:MGI Symbol;Acc:MGI:87994]	204.656	167.584	167.021	206.288	111.727	113.902	190.406
ENSMUSG00000017390	Aldoc	aldolase C, fructose-bisphosphate [Source:MGI Symbol;Acc:MGI:101863]	116.08	109.807	13.1948	0.75688	6.44011	4.57429	2.52108
ENSMUSG00000039427	Alg1	asparagine-linked glycosylation 1 (beta-1,4-mannosyltransferase) [Source:MGI Symbol;Acc:MGI:2384774]	8.70666	9.04481	8.00359	12.2928	5.08455	4.6757	6.38319
ENSMUSG00000075470	Alg10b	asparagine-linked glycosylation 10B (alpha-1,2-glucosyltransferase) [Source:MGI Symbol;Acc:MGI:2146159]	4.59723	4.17723	2.94481	3.40677	9.59383	6.72619	3.3849
ENSMUSG00000063362	Alg11	asparagine-linked glycosylation 11 (alpha-1,2-mannosyltransferase) [Source:MGI Symbol;Acc:MGI:2142632]	9.17537	9.607	10.9276	14.1018	10.6738	11.2735	10.4305
ENSMUSG00000035845	Alg12	asparagine-linked glycosylation 12 (alpha-1,6-mannosyltransferase) [Source:MGI Symbol;Acc:MGI:2385025]	7.15443	8.61142	7.59643	8.99888	5.91022	6.11923	6.09552
ENSMUSG00000041718	Alg13	asparagine-linked glycosylation 13 [Source:MGI Symbol;Acc:MGI:1914824]	1.07037	1.42428	1.2376	1.67001	2.03848	2.49157	1.41885
ENSMUSG00000039887	Alg14	asparagine-linked glycosylation 14 [Source:MGI Symbol;Acc:MGI:1914039]	38.3181	47.5974	29.2941	43.9765	32.0553	22.13	15.2268
ENSMUSG00000039740	Alg2	asparagine-linked glycosylation 2 (alpha-1,3-mannosyltransferase) [Source:MGI Symbol;Acc:MGI:1914731]	78.7452	59.2539	48.2357	41.678	84.0673	49.3556	70.5786
ENSMUSG00000033809	Alg3	asparagine-linked glycosylation 3 (alpha-1,3-mannosyltransferase) [Source:MGI Symbol;Acc:MGI:1098592]	53.9147	56.5802	37.3421	47.0992	46.9389	37.8817	49.3168
ENSMUSG00000036632	Alg5	asparagine-linked glycosylation 5 (dolichyl-phosphate beta-glucosyltransferase) [Source:MGI Symbol;Acc:MGI:1913498]	16.3782	18.0752	17.8135	24.7217	14.6676	12.4365	13.2186
ENSMUSG00000073792	Alg6	asparagine-linked glycosylation 6 (alpha-1,3,-glucosyltransferase) [Source:MGI Symbol;Acc:MGI:2444031]	3.10344	4.00328	4.04132	4.75329	2.33105	2.73004	2.73156
ENSMUSG00000035704	Alg8	asparagine-linked glycosylation 8 (alpha-1,3-glucosyltransferase) [Source:MGI Symbol;Acc:MGI:2141959]	15.4901	18.0869	12.8274	16.8936	11.3797	11.6592	13.0976
ENSMUSG00000032059	Alg9	asparagine-linked glycosylation 9 (alpha 1,2 mannosyltransferase) [Source:MGI Symbol;Acc:MGI:1924753]	8.5649	7.26324	5.37905	7.19747	8.58364	5.52869	8.0876
ENSMUSG00000055471	Alk	anaplastic lymphoma kinase [Source:MGI Symbol;Acc:MGI:103305]	0.0039775	0.0319253	0.0059411	0	0.00553285	0.146755	3.32411
ENSMUSG00000054204	Alkal2	ALK and LTK ligand 2 [Source:MGI Symbol;Acc:MGI:3697448]	0.116168	0.873002	11.4626	5.25738	4.95311	3.97798	36.1645
ENSMUSG00000079036	Alkbh1	alkB homolog 1, histone H2A dioxygenase [Source:MGI Symbol;Acc:MGI:2384034]	7.31424	8.80252	9.3741	10.0026	7.76638	8.61589	11.0152
ENSMUSG00000044339	Alkbh2	alkB homolog 2, alpha-ketoglutarate-dependent dioxygenase [Source:MGI Symbol;Acc:MGI:2141032]	2.81505	3.10696	3.40314	3.57607	2.40508	2.66653	4.88086
ENSMUSG00000040174	Alkbh3	alkB homolog 3, alpha-ketoglutarate-dependent dioxygenase [Source:MGI Symbol;Acc:MGI:1916363]	9.57502	11.2843	10.6987	11.7559	7.44126	8.16019	7.42812
ENSMUSG00000039754	Alkbh4	alkB homolog 4, lysine demethylase [Source:MGI Symbol;Acc:MGI:1919291]	13.661	14.2576	16.2222	15.4404	11.3231	12.9753	20.459
ENSMUSG00000042650	Alkbh5	alkB homolog 5, RNA demethylase [Source:MGI Symbol;Acc:MGI:2144489]	5.39908	5.5411	5.77475	5.6843	6.02277	6.65201	5.13094
ENSMUSG00000042831	Alkbh6	alkB homolog 6 [Source:MGI Symbol;Acc:MGI:2142037]	22.5807	21.8317	21.6118	15.1161	21.6557	22.4187	29.8637
ENSMUSG00000002661	Alkbh7	alkB homolog 7 [Source:MGI Symbol;Acc:MGI:1913650]	31.1934	33.7365	24.6086	23.7933	31.0266	29.2248	33.3433
ENSMUSG00000025899	Alkbh8	alkB homolog 8, tRNA methyltransferase [Source:MGI Symbol;Acc:MGI:1914917]	7.66223	4.69823	4.48828	4.41213	9.52089	6.22196	3.90248
ENSMUSG00000063810	Alms1	ALMS1, centrosome and basal body associated [Source:MGI Symbol;Acc:MGI:1934606]	0.536847	0.497669	0.719025	0.346648	1.09846	1.34461	0.739415
ENSMUSG00000000320	Alox12	arachidonate 12-lipoxygenase [Source:MGI Symbol;Acc:MGI:87998]	12.5614	16.7291	3.89353	2.12529	2.89387	0.96813	1.89864
ENSMUSG00000018924	Alox15	arachidonate 15-lipoxygenase [Source:MGI Symbol;Acc:MGI:87997]	0.083812	0.02532	3.56181	0.16092	0.13817	0.592834	0.219714
ENSMUSG00000060063	Alox5ap	arachidonate 5-lipoxygenase activating protein [Source:MGI Symbol;Acc:MGI:107505]	1.1426	1.35644	3.18448	3.00016	2.57449	1.25356	0.97441
ENSMUSG00000028028	Alpk1	alpha-kinase 1 [Source:MGI Symbol;Acc:MGI:1918731]	3.29258	4.16806	3.41609	2.0496	0.856643	1.2269	1.18694
ENSMUSG00000028766	Alpl	alkaline phosphatase, liver/bone/kidney [Source:MGI Symbol;Acc:MGI:87983]	3.77613	5.65521	10.5572	61.9664	1.22531	6.99225	2.15846
ENSMUSG00000026024	Als2	alsin Rho guanine nucleotide exchange factor [Source:MGI Symbol;Acc:MGI:1921268]	4.18688	3.80962	2.70377	2.77284	2.45917	1.83313	2.45488
ENSMUSG00000036602	Alx1	ALX homeobox 1 [Source:MGI Symbol;Acc:MGI:104621]	0.569074	9.00865	71.9487	2.68817	10.5745	56.8237	20.4026
ENSMUSG00000014603	Alx3	aristaless-like homeobox 3 [Source:MGI Symbol;Acc:MGI:1277097]	26.5966	42.6654	33.0624	0.2245	28.694	27.7145	147.696
ENSMUSG00000040310	Alx4	aristaless-like homeobox 4 [Source:MGI Symbol;Acc:MGI:108359]	22.2778	25.4452	7.91347	2.67907	7.63133	5.70157	10.9593
ENSMUSG00000025134	Alyref	Aly/REF export factor [Source:MGI Symbol;Acc:MGI:1341044]	5.4076	5.71182	6.32654	7.24004	11.9473	13.3423	8.75217
ENSMUSG00000060244	Alyref2	Aly/REF export factor 2 [Source:MGI Symbol;Acc:MGI:1913144]	3.75106	4.37129	3.80539	5.25009	4.94217	4.44889	4.12775
ENSMUSG00000022244	Amacr	alpha-methylacyl-CoA racemase [Source:MGI Symbol;Acc:MGI:1098273]	15.1758	15.0879	14.1931	17.6929	7.45253	10.1258	10.8348
ENSMUSG00000040506	Ambra1	autophagy/beclin 1 regulator 1 [Source:MGI Symbol;Acc:MGI:2443564]	6.15911	5.14992	5.51925	4.7249	4.47137	4.84878	5.34002
ENSMUSG00000075232	Amd1	S-adenosylmethionine decarboxylase 1 [Source:MGI Symbol;Acc:MGI:88004]	8.08665	7.38916	7.13064	10.0631	8.07304	7.70096	6.84745
ENSMUSG00000036820	Amdhd2	amidohydrolase domain containing 2 [Source:MGI Symbol;Acc:MGI:2443978]	10.7579	12.5356	11.4792	9.0978	7.28063	9.43521	10.2408
ENSMUSG00000050332	Amer1	APC membrane recruitment 1 [Source:MGI Symbol;Acc:MGI:1919595]	3.77565	3.9598	5.69057	4.98693	3.80914	4.44127	5.21889
ENSMUSG00000021986	Amer2	APC membrane recruitment 2 [Source:MGI Symbol;Acc:MGI:1919375]	10.8236	10.2314	1.8333	0.339865	5.31322	1.72654	5.10347
ENSMUSG00000045174	Amer3	APC membrane recruitment 3 [Source:MGI Symbol;Acc:MGI:3026939]	5.04185	0.296139	0.17412	0.0414613	4.92512	0.159108	0.694887
ENSMUSG00000031751	Amfr	autocrine motility factor receptor [Source:MGI Symbol;Acc:MGI:1345634]	12.4009	11.2588	9.63529	10.5353	17.9813	9.92723	9.69839
ENSMUSG00000050947	Amigo1	adhesion molecule with Ig like domain 1 [Source:MGI Symbol;Acc:MGI:2653612]	1.59825	1.24076	1.07801	1.59026	2.01563	1.49358	3.2924
ENSMUSG00000048218	Amigo2	adhesion molecule with Ig like domain 2 [Source:MGI Symbol;Acc:MGI:2145995]	1.00116	0.883013	1.29338	3.01504	0.76675	1.46299	0.762919
ENSMUSG00000032593	Amigo3	adhesion molecule with Ig like domain 3 [Source:MGI Symbol;Acc:MGI:2444854]	2.04654	2.62028	1.68666	2.78044	1.83718	1.50183	2.4609
ENSMUSG00000042225	Ammecr1	Alport syndrome, mental retardation, midface hypoplasia and elliptocytosis chromosomal region gene 1 [Source:MGI Symbol;Acc:MGI:1860206]	2.27096	2.81541	2.93463	4.03748	3.43611	3.75726	2.82764
ENSMUSG00000041915	Ammecr1l	AMME chromosomal region gene 1-like [Source:MGI Symbol;Acc:MGI:2442711]	10.4502	9.56498	11.2903	10.7521	9.26203	9.30241	8.53033
ENSMUSG00000021278	Amn	amnionless [Source:MGI Symbol;Acc:MGI:1934943]	6.62301	0.661234	0.101698	0.249973	0.405335	0.0632454	0.0477746
ENSMUSG00000068250	Amn1	antagonist of mitotic exit network 1 [Source:MGI Symbol;Acc:MGI:2442933]	2.35833	1.68139	2.39546	2.04857	4.30402	3.19128	3.62505
ENSMUSG00000041688	Amot	angiomotin [Source:MGI Symbol;Acc:MGI:108440]	2.39777	2.95991	2.66758	2.50119	5.79405	5.99309	2.64802
ENSMUSG00000013076	Amotl1	angiomotin-like 1 [Source:MGI Symbol;Acc:MGI:1922973]	5.69838	8.21634	11.3566	17.0528	10.4961	13.5999	9.88288
ENSMUSG00000032531	Amotl2	angiomotin-like 2 [Source:MGI Symbol;Acc:MGI:1929286]	7.31184	7.85671	14.8609	14.0624	8.34596	7.56037	17.0193
ENSMUSG00000027889	Ampd2	adenosine monophosphate deaminase 2 [Source:MGI Symbol;Acc:MGI:88016]	8.72573	8.89716	8.06857	8.00957	6.2109	6.22534	8.55933
ENSMUSG00000005686	Ampd3	adenosine monophosphate deaminase 3 [Source:MGI Symbol;Acc:MGI:1096344]	0.826519	0.654042	1.26036	0.96529	0.731236	1.20487	0.333714
ENSMUSG00000021314	Amph	amphiphysin [Source:MGI Symbol;Acc:MGI:103574]	15.0592	5.21597	2.9642	3.689	7.8258	2.07806	3.58773
ENSMUSG00000032607	Amt	aminomethyltransferase [Source:MGI Symbol;Acc:MGI:3646700]	0.634616	0.529032	0.903219	0.754168	1.88257	2.25618	1.38186
ENSMUSG00000074264	Amy1	amylase 1, salivary [Source:MGI Symbol;Acc:MGI:88019]	1.26865	0.525203	0.603974	0.348398	1.61187	0.392909	0.966685
ENSMUSG00000020610	Amz2	archaelysin family metallopeptidase 2 [Source:MGI Symbol;Acc:MGI:104837]	17.7144	18.2364	14.5275	16.1747	19.1921	14.9478	10.6262
ENSMUSG00000014355	Anapc1	anaphase promoting complex subunit 1 [Source:MGI Symbol;Acc:MGI:103097]	10.354	9.61649	9.3165	9.42997	9.65018	9.02924	6.97559
ENSMUSG00000036977	Anapc10	anaphase promoting complex subunit 10 [Source:MGI Symbol;Acc:MGI:1916249]	12.3072	12.3979	9.43365	11.8395	13.1954	13.0674	12.2268
ENSMUSG00000025135	Anapc11	anaphase promoting complex subunit 11 [Source:MGI Symbol;Acc:MGI:1913406]	19.3217	25.4312	19.6927	33.8567	21.5887	23.3172	19.9554
ENSMUSG00000035048	Anapc13	anaphase promoting complex subunit 13 [Source:MGI Symbol;Acc:MGI:1916260]	17.1131	18.9978	14.7809	19.261	21.5885	18.1634	21.3643
ENSMUSG00000030649	Anapc15	anaphase prompoting complex C subunit 15 [Source:MGI Symbol;Acc:MGI:1922680]	1.43253	1.25071	1.42068	1.08004	1.60813	1.74955	2.35424
ENSMUSG00000020107	Anapc16	anaphase promoting complex subunit 16 [Source:MGI Symbol;Acc:MGI:1289325]	20.7482	22.6353	19.3764	27.3464	16.8371	18.7431	17.6528
ENSMUSG00000026965	Anapc2	anaphase promoting complex subunit 2 [Source:MGI Symbol;Acc:MGI:2139135]	70.7483	79.5364	73.0941	86.009	48.7496	52.0551	78.1373
ENSMUSG00000029176	Anapc4	anaphase promoting complex subunit 4 [Source:MGI Symbol;Acc:MGI:1098673]	25.9724	24.5621	25.1081	31.4433	28.3369	26.8597	24.0794
ENSMUSG00000029472	Anapc5	anaphase-promoting complex subunit 5 [Source:MGI Symbol;Acc:MGI:1929722]	182.898	151.188	142.528	153.399	134.13	107.106	121.049
ENSMUSG00000029466	Anapc7	anaphase promoting complex subunit 7 [Source:MGI Symbol;Acc:MGI:1929711]	17.2148	17.6471	15.488	13.14	14.4171	14.9244	18.5277
ENSMUSG00000072115	Ang	angiogenin, ribonuclease, RNase A family, 5 [Source:MGI Symbol;Acc:MGI:88022]	0.494051	0.375753	0.940144	1.42778	0.279864	0.808737	0.52619
ENSMUSG00000021257	Angel1	angel homolog 1 [Source:MGI Symbol;Acc:MGI:1915987]	9.26119	8.33068	4.7232	3.70017	3.47635	2.58295	7.72354
ENSMUSG00000026634	Angel2	angel homolog 2 [Source:MGI Symbol;Acc:MGI:1196310]	20.0213	16.9521	17.0009	13.9172	19.7807	16.6444	17.799
ENSMUSG00000022309	Angpt1	angiopoietin 1 [Source:MGI Symbol;Acc:MGI:108448]	1.52607	1.33308	5.31927	6.70176	1.37244	3.3942	0.026826
ENSMUSG00000031465	Angpt2	angiopoietin 2 [Source:MGI Symbol;Acc:MGI:1202890]	2.20866	5.47631	12.1485	37.4179	1.88152	4.72467	1.96359
ENSMUSG00000027460	Angpt4	angiopoietin 4 [Source:MGI Symbol;Acc:MGI:1336887]	0.0632168	0.184051	1.03368	0.296883	0.0598293	0.0871364	0.0084885
ENSMUSG00000033544	Angptl1	angiopoietin-like 1 [Source:MGI Symbol;Acc:MGI:1919963]	1.368	2.86712	4.4027	10.5237	1.98227	3.22159	2.71179
ENSMUSG00000004105	Angptl2	angiopoietin-like 2 [Source:MGI Symbol;Acc:MGI:1347002]	4.79881	9.39283	13.7099	20.8184	3.52406	10.8258	6.3798
ENSMUSG00000002289	Angptl4	angiopoietin-like 4 [Source:MGI Symbol;Acc:MGI:1888999]	64.5442	84.7153	23.3855	31.0724	21.4051	34.4563	27.674
ENSMUSG00000038742	Angptl6	angiopoietin-like 6 [Source:MGI Symbol;Acc:MGI:1917976]	3.23581	3.12412	2.65068	3.19448	3.41079	1.65224	2.71211
ENSMUSG00000028989	Angptl7	angiopoietin-like 7 [Source:MGI Symbol;Acc:MGI:3605801]	1.80874	32.3053	25.6872	1.25336	2.34091	1.72298	0.0522956
ENSMUSG00000022265	Ank	progressive ankylosis [Source:MGI Symbol;Acc:MGI:3045421]	3.11696	2.98518	13.4724	5.22552	4.23908	8.64262	4.22227
ENSMUSG00000032826	Ank2	ankyrin 2, brain [Source:MGI Symbol;Acc:MGI:88025]	6.06257	4.5208	3.29676	1.66499	6.52502	2.87858	6.21974
ENSMUSG00000069601	Ank3	ankyrin 3, epithelial [Source:MGI Symbol;Acc:MGI:88026]	2.08516	0.71701	1.59857	4.07244	5.8133	2.21425	3.10009
ENSMUSG00000047117	Ankdd1b	ankyrin repeat and death domain containing 1B [Source:MGI Symbol;Acc:MGI:2444730]	1.4517	0.955715	1.291	1.41599	1.70732	1.68012	1.13705
ENSMUSG00000020790	Ankfy1	ankyrin repeat and FYVE domain containing 1 [Source:MGI Symbol;Acc:MGI:1337008]	7.51944	7.74362	6.83794	7.12307	5.17149	5.4731	3.25691
ENSMUSG00000024483	Ankhd1	ankyrin repeat and KH domain containing 1 [Source:MGI Symbol;Acc:MGI:1921733]	5.25008	5.78492	5.67642	5.06912	7.6978	7.49836	6.87165
ENSMUSG00000040351	Ankib1	ankyrin repeat and IBR domain containing 1 [Source:MGI Symbol;Acc:MGI:1918047]	3.17215	2.4588	2.33658	2.81244	4.49491	3.16285	1.68566
ENSMUSG00000046295	Ankle1	ankyrin repeat and LEM domain containing 1 [Source:MGI Symbol;Acc:MGI:1918775]	14.4331	16.7649	11.0529	12.6342	5.86298	6.96258	9.98192
ENSMUSG00000029501	Ankle2	ankyrin repeat and LEM domain containing 2 [Source:MGI Symbol;Acc:MGI:1261856]	4.91545	4.75667	5.53895	6.09281	6.59425	6.98072	6.15161
ENSMUSG00000036188	Ankmy2	ankyrin repeat and MYND domain containing 2 [Source:MGI Symbol;Acc:MGI:2144755]	21.7964	23.1208	21.2801	21.5714	21.6186	21.2516	12.4769
ENSMUSG00000021661	Ankra2	ankyrin repeat, family A (RFXANK-like), 2 [Source:MGI Symbol;Acc:MGI:1915808]	21.1859	18.1767	14.4898	15.8521	22.9418	14.4151	19.0271
ENSMUSG00000031508	Ankrd10	ankyrin repeat domain 10 [Source:MGI Symbol;Acc:MGI:1921840]	10.5307	9.68011	16.4853	14.4993	15.0138	16.6296	18.8582
ENSMUSG00000035569	Ankrd11	ankyrin repeat domain 11 [Source:MGI Symbol;Acc:MGI:1924337]	4.70671	5.70924	6.50322	5.73611	6.71048	7.05239	9.52484
ENSMUSG00000034647	Ankrd12	ankyrin repeat domain 12 [Source:MGI Symbol;Acc:MGI:1914357]	9.33515	6.55901	6.11331	4.42973	11.7517	5.59414	7.39761
ENSMUSG00000041870	Ankrd13a	ankyrin repeat domain 13a [Source:MGI Symbol;Acc:MGI:1915670]	3.99989	4.59215	5.43958	4.76856	6.10912	7.55747	8.44717
ENSMUSG00000037907	Ankrd13b	ankyrin repeat domain 13b [Source:MGI Symbol;Acc:MGI:2144501]	2.54963	1.08523	1.97952	1.91797	5.3545	3.58681	4.0444
ENSMUSG00000039988	Ankrd13c	ankyrin repeat domain 13c [Source:MGI Symbol;Acc:MGI:2139746]	3.03062	2.64555	1.82029	2.50574	2.33768	1.68829	1.36134
ENSMUSG00000005986	Ankrd13d	ankyrin repeat domain 13 family, member D [Source:MGI Symbol;Acc:MGI:1915673]	14.3154	5.1577	4.40595	4.9883	7.86527	2.9379	7.78343
ENSMUSG00000047909	Ankrd16	ankyrin repeat domain 16 [Source:MGI Symbol;Acc:MGI:2444796]	6.50678	6.99688	9.46275	6.21665	7.0081	7.50991	11.6228
ENSMUSG00000055204	Ankrd17	ankyrin repeat domain 17 [Source:MGI Symbol;Acc:MGI:1932101]	3.60228	3.22439	3.40808	3.42138	5.23519	4.62419	3.98803
ENSMUSG00000025172	Ankrd2	ankyrin repeat domain 2 (stretch responsive muscle) [Source:MGI Symbol;Acc:MGI:1861447]	0.301227	0.23324	6.43135	2.18901	0.347681	5.94852	1.62628
ENSMUSG00000024774	Ankrd22	ankyrin repeat domain 22 [Source:MGI Symbol;Acc:MGI:1277101]	0	0	0.380587	0.0792147	0	1.53098	0.0402041
ENSMUSG00000054708	Ankrd24	ankyrin repeat domain 24 [Source:MGI Symbol;Acc:MGI:1890394]	1.00555	1.17153	1.24887	0.924791	1.20687	1.58164	1.09839
ENSMUSG00000007827	Ankrd26	ankyrin repeat domain 26 [Source:MGI Symbol;Acc:MGI:1917887]	6.56782	6.56097	4.31392	3.9066	5.13275	3.77625	6.08662
ENSMUSG00000034867	Ankrd27	ankyrin repeat domain 27 (VPS9 domain) [Source:MGI Symbol;Acc:MGI:2444103]	9.73513	12.0803	12.9808	15.3114	9.54305	8.05593	8.49814
ENSMUSG00000014496	Ankrd28	ankyrin repeat domain 28 [Source:MGI Symbol;Acc:MGI:2145661]	4.36518	5.02723	4.86219	6.87133	3.83795	4.03574	2.88874
ENSMUSG00000057766	Ankrd29	ankyrin repeat domain 29 [Source:MGI Symbol;Acc:MGI:2687055]	7.78121	6.59827	4.22646	5.8503	7.76974	2.88573	2.65806
ENSMUSG00000049097	Ankrd34a	ankyrin repeat domain 34A [Source:MGI Symbol;Acc:MGI:3617846]	4.74764	1.93525	1.51491	0.599927	2.37137	0.992635	0.442656
ENSMUSG00000047606	Ankrd34c	ankyrin repeat domain 34C [Source:MGI Symbol;Acc:MGI:2685617]	1.33014	0.0984574	0.0255946	0	0.00236377	0	0
ENSMUSG00000038354	Ankrd35	ankyrin repeat domain 35 [Source:MGI Symbol;Acc:MGI:2442590]	0.854682	0.688597	1.64984	0.1706	0.401185	1.06057	0.497463
ENSMUSG00000050914	Ankrd37	ankyrin repeat domain 37 [Source:MGI Symbol;Acc:MGI:3603344]	6.18007	5.73074	5.55864	8.76562	7.12357	4.90673	10.3765
ENSMUSG00000079610	Ankrd39	ankyrin repeat domain 39 [Source:MGI Symbol;Acc:MGI:1914816]	3.76995	4.75679	7.58133	6.90581	3.02445	4.75377	5.34842
ENSMUSG00000020864	Ankrd40	ankyrin repeat domain 40 [Source:MGI Symbol;Acc:MGI:1918702]	6.47235	6.33605	6.5029	7.25395	6.55596	9.96871	7.32209
ENSMUSG00000041343	Ankrd42	ankyrin repeat domain 42 [Source:MGI Symbol;Acc:MGI:1921095]	6.06146	4.36256	4.50905	2.61453	4.95859	4.01244	5.32272
ENSMUSG00000052331	Ankrd44	ankyrin repeat domain 44 [Source:MGI Symbol;Acc:MGI:3045243]	1.66541	1.61307	3.18143	2.21431	2.13133	4.33696	1.6524
ENSMUSG00000044835	Ankrd45	ankyrin repeat domain 45 [Source:MGI Symbol;Acc:MGI:1921094]	13.4951	6.02478	2.20377	0.21452	10.5602	2.87801	3.72127
ENSMUSG00000048307	Ankrd46	ankyrin repeat domain 46 [Source:MGI Symbol;Acc:MGI:1916089]	95.0047	76.7156	75.4706	90.2558	81.7162	74.4826	56.9724
ENSMUSG00000031931	Ankrd49	ankyrin repeat domain 49 [Source:MGI Symbol;Acc:MGI:1930842]	11.8986	12.8573	10.5805	11.9637	14.2127	10.7707	9.16424
ENSMUSG00000044864	Ankrd50	ankyrin repeat domain 50 [Source:MGI Symbol;Acc:MGI:2139777]	5.68192	4.49161	5.23863	6.93315	9.44726	5.90777	6.40655
ENSMUSG00000033055	Ankrd54	ankyrin repeat domain 54 [Source:MGI Symbol;Acc:MGI:2444209]	4.92183	4.26343	4.04028	4.6902	7.02544	6.50605	10.2725
ENSMUSG00000049985	Ankrd55	ankyrin repeat domain 55 [Source:MGI Symbol;Acc:MGI:1924568]	0.786716	1.91465	0.517039	2.1935	2.15746	0.528298	0.795164
ENSMUSG00000040183	Ankrd6	ankyrin repeat domain 6 [Source:MGI Symbol;Acc:MGI:2154278]	3.53037	1.87977	1.63353	1.78765	2.67861	2.20868	2.43993
ENSMUSG00000037904	Ankrd9	ankyrin repeat domain 9 [Source:MGI Symbol;Acc:MGI:1921501]	1.38342	1.4025	1.03894	2.42485	1.67924	2.22987	4.00705
ENSMUSG00000024219	Anks1	ankyrin repeat and SAM domain containing 1 [Source:MGI Symbol;Acc:MGI:2446180]	2.46985	3.27764	3.99641	5.7307	3.56953	2.70575	4.26079
ENSMUSG00000058589	Anks1b	ankyrin repeat and sterile alpha motif domain containing 1B [Source:MGI Symbol;Acc:MGI:1924781]	4.93072	5.05893	0.426816	0.37023	1.08245	0.219643	1.1334
ENSMUSG00000022515	Anks3	ankyrin repeat and sterile alpha motif domain containing 3 [Source:MGI Symbol;Acc:MGI:1919865]	18.1702	18.5486	21.5905	18.4432	15.1731	18.4252	17.7062
ENSMUSG00000066191	Anks6	ankyrin repeat and sterile alpha motif domain containing 6 [Source:MGI Symbol;Acc:MGI:1922941]	0.809567	0.718511	0.940593	0.70583	0.934631	1.01085	0.819714
ENSMUSG00000026199	Ankzf1	ankyrin repeat and zinc finger domain containing 1 [Source:MGI Symbol;Acc:MGI:1098746]	3.80913	3.74369	4.33354	3.02601	2.41003	2.50958	4.07542
ENSMUSG00000036777	Anln	anillin, actin binding protein [Source:MGI Symbol;Acc:MGI:1920174]	10.3312	11.0165	6.99325	14.6592	5.9646	7.87568	5.31163
ENSMUSG00000031075	Ano1	anoctamin 1, calcium activated chloride channel [Source:MGI Symbol;Acc:MGI:2142149]	1.81428	2.8107	14.302	5.24786	2.07131	4.68445	1.44491
ENSMUSG00000037949	Ano10	anoctamin 10 [Source:MGI Symbol;Acc:MGI:2143103]	18.0007	20.5704	13.6223	15.8528	10.8756	10.0814	10.3746
ENSMUSG00000038115	Ano2	anoctamin 2 [Source:MGI Symbol;Acc:MGI:2387214]	0.0426155	0.0782555	1.97658	0	0.0999275	0.796334	0.0843537
ENSMUSG00000035189	Ano4	anoctamin 4 [Source:MGI Symbol;Acc:MGI:2443344]	1.02163	0.188838	0.192772	0.024786	1.09111	0.181897	0.129636
ENSMUSG00000064210	Ano6	anoctamin 6 [Source:MGI Symbol;Acc:MGI:2145890]	28.97	27.7486	28.2865	28.6428	11.509	13.5893	11.4741
ENSMUSG00000032249	Anp32a	acidic (leucine-rich) nuclear phosphoprotein 32 family, member A [Source:MGI Symbol;Acc:MGI:108447]	14.2174	15.2506	12.2327	9.39128	26.403	20.9615	15.58
ENSMUSG00000028333	Anp32b	acidic (leucine-rich) nuclear phosphoprotein 32 family, member B [Source:MGI Symbol;Acc:MGI:1914878]	61.4092	66.6096	57.1118	74.9193	105.189	112.06	113.249
ENSMUSG00000015749	Anp32e	acidic (leucine-rich) nuclear phosphoprotein 32 family, member E [Source:MGI Symbol;Acc:MGI:1913721]	73.7978	67.0569	52.4414	56.2623	52.5595	55.2238	72.6494
ENSMUSG00000039062	Anpep	alanyl (membrane) aminopeptidase [Source:MGI Symbol;Acc:MGI:5000466]	0.788256	4.23698	8.73998	4.8744	0.814968	1.46008	0.156214
ENSMUSG00000033420	Antxr1	anthrax toxin receptor 1 [Source:MGI Symbol;Acc:MGI:1916788]	1.57305	3.17734	5.71065	11.5646	3.54858	5.7463	1.22421
ENSMUSG00000029338	Antxr2	anthrax toxin receptor 2 [Source:MGI Symbol;Acc:MGI:1919164]	3.20115	5.21555	8.01226	20.1073	2.68371	5.09198	4.44472
ENSMUSG00000024659	Anxa1	annexin A1 [Source:MGI Symbol;Acc:MGI:96819]	2.27794	10.8246	152.398	98.7543	2.4147	52.2755	1.30804
ENSMUSG00000021866	Anxa11	annexin A11 [Source:MGI Symbol;Acc:MGI:108481]	0.763312	1.41212	5.17866	2.15794	0.48076	2.54515	1.7006
ENSMUSG00000032231	Anxa2	annexin A2 [Source:MGI Symbol;Acc:MGI:88246]	31.6148	91.2993	199.573	733.614	48.6401	97.8101	31.3694
ENSMUSG00000029484	Anxa3	annexin A3 [Source:MGI Symbol;Acc:MGI:1201378]	10.4648	14.3602	16.2198	21.9286	14.6039	15.6518	7.53583
ENSMUSG00000029994	Anxa4	annexin A4 [Source:MGI Symbol;Acc:MGI:88030]	6.48237	12.7832	19.5928	21.8897	6.41722	12.0518	5.11253
ENSMUSG00000027712	Anxa5	annexin A5 [Source:MGI Symbol;Acc:MGI:106008]	71.3652	185.438	388.9	731.985	103.402	247.091	133.156
ENSMUSG00000018340	Anxa6	annexin A6 [Source:MGI Symbol;Acc:MGI:88255]	275.732	357.192	247.889	350.32	102.533	150.423	64.0488
ENSMUSG00000021814	Anxa7	annexin A7 [Source:MGI Symbol;Acc:MGI:88031]	25.5914	33.7296	39.5625	36.8465	18.3493	22.1112	12.4396
ENSMUSG00000078651	Aoc2	amine oxidase, copper containing 2 (retina-specific) [Source:MGI Symbol;Acc:MGI:2668431]	0.820304	0.560519	0.983142	0.751827	0.941696	1.06576	2.08596
ENSMUSG00000019326	Aoc3	amine oxidase, copper containing 3 [Source:MGI Symbol;Acc:MGI:1306797]	0.0459683	0.690802	3.64463	5.49539	0.00459036	0.448253	0.0586089
ENSMUSG00000079554	Aox2	aldehyde oxidase 2 [Source:MGI Symbol;Acc:MGI:3529596]	0.00593989	0.0926417	1.826	0.147332	0.00355184	0.526522	0
ENSMUSG00000064294	Aox3	aldehyde oxidase 3 [Source:MGI Symbol;Acc:MGI:1918974]	0.228916	2.38435	8.36534	0.190047	0.0145725	2.69799	0.000923224
ENSMUSG00000074238	Ap1ar	adaptor-related protein complex 1 associated regulatory protein [Source:MGI Symbol;Acc:MGI:2384822]	1.60056	1.31984	1.68456	1.45971	3.95521	3.70643	2.89319
ENSMUSG00000009090	Ap1b1	adaptor protein complex AP-1, beta 1 subunit [Source:MGI Symbol;Acc:MGI:1096368]	30.4699	28.192	30.7475	23.3601	20.2356	18.3682	26.9056
ENSMUSG00000031731	Ap1g1	adaptor protein complex AP-1, gamma 1 subunit [Source:MGI Symbol;Acc:MGI:101919]	8.20523	6.60502	6.34416	6.48787	8.29769	6.52967	6.05043
ENSMUSG00000040701	Ap1g2	adaptor protein complex AP-1, gamma 2 subunit [Source:MGI Symbol;Acc:MGI:1328307]	2.58201	2.99477	3.57661	3.51949	1.49613	1.21971	2.30059
ENSMUSG00000003033	Ap1m1	adaptor-related protein complex AP-1, mu subunit 1 [Source:MGI Symbol;Acc:MGI:102776]	99.4775	94.3169	64.1525	64.4642	80.2061	48.6307	72.3949
ENSMUSG00000003309	Ap1m2	adaptor protein complex AP-1, mu 2 subunit [Source:MGI Symbol;Acc:MGI:1336974]	1.39548	0.82027	16.5821	0.144484	1.05947	21.9063	8.42563
ENSMUSG00000004849	Ap1s1	adaptor protein complex AP-1, sigma 1 [Source:MGI Symbol;Acc:MGI:1098244]	81.0578	66.113	58.0943	63.6882	70.7513	55.3622	71.3495
ENSMUSG00000031367	Ap1s2	adaptor-related protein complex 1, sigma 2 subunit [Source:MGI Symbol;Acc:MGI:1889383]	18.9174	13.2407	5.12409	8.29438	29.2137	5.54033	5.46128
ENSMUSG00000054702	Ap1s3	adaptor-related protein complex AP-1, sigma 3 [Source:MGI Symbol;Acc:MGI:1891304]	0.251943	0.271967	0.51951	0.137824	0.725349	1.0419	0.75226
ENSMUSG00000060279	Ap2a1	adaptor-related protein complex 2, alpha 1 subunit [Source:MGI Symbol;Acc:MGI:101921]	18.1221	13.6929	12.5729	12.03	8.73152	7.6653	10.7916
ENSMUSG00000002957	Ap2a2	adaptor-related protein complex 2, alpha 2 subunit [Source:MGI Symbol;Acc:MGI:101920]	27.5563	21.604	21.5855	34.005	22.386	16.4279	28.3473
ENSMUSG00000035152	Ap2b1	adaptor-related protein complex 2, beta 1 subunit [Source:MGI Symbol;Acc:MGI:1919020]	14.427	10.5199	8.52132	8.9046	13.9605	9.3722	9.514
ENSMUSG00000022841	Ap2m1	adaptor-related protein complex 2, mu 1 subunit [Source:MGI Symbol;Acc:MGI:1298405]	190.326	156.734	132.811	146.165	153.568	116.287	142.228
ENSMUSG00000008036	Ap2s1	adaptor-related protein complex 2, sigma 1 subunit [Source:MGI Symbol;Acc:MGI:2141861]	132.035	122.648	105.184	130.555	137.853	114.51	143.821
ENSMUSG00000021686	Ap3b1	adaptor-related protein complex 3, beta 1 subunit [Source:MGI Symbol;Acc:MGI:1333879]	20.4989	23.6202	20.8611	23.1818	14.8712	16.5516	17.2178
ENSMUSG00000062444	Ap3b2	adaptor-related protein complex 3, beta 2 subunit [Source:MGI Symbol;Acc:MGI:1100869]	12.3892	1.81275	5.50232	0.294119	10.5415	4.83471	8.86132
ENSMUSG00000020198	Ap3d1	adaptor-related protein complex 3, delta 1 subunit [Source:MGI Symbol;Acc:MGI:107734]	28.4044	22.559	20.893	24.2098	21.4515	18.605	25.5294
ENSMUSG00000021824	Ap3m1	adaptor-related protein complex 3, mu 1 subunit [Source:MGI Symbol;Acc:MGI:1929212]	15.5063	14.5285	11.1409	17.7361	13.6863	12.3256	11.6761
ENSMUSG00000031539	Ap3m2	adaptor-related protein complex 3, mu 2 subunit [Source:MGI Symbol;Acc:MGI:1929214]	26.7789	19.2633	11.9866	12.4649	16.1374	9.69846	14.4932
ENSMUSG00000024480	Ap3s1	adaptor-related protein complex 3, sigma 1 subunit [Source:MGI Symbol;Acc:MGI:1337062]	68.8866	42.6366	47.6255	79.582	154.046	90.4994	68.5123
ENSMUSG00000063801	Ap3s2	adaptor-related protein complex 3, sigma 2 subunit [Source:MGI Symbol;Acc:MGI:1337060]	15.1308	11.6325	10.9998	8.18926	10.3535	9.4995	12.8142
ENSMUSG00000001998	Ap4e1	adaptor-related protein complex AP-4, epsilon 1 [Source:MGI Symbol;Acc:MGI:1336993]	1.33107	0.970223	1.40031	1.73031	1.17475	1.11095	0.971394
ENSMUSG00000019518	Ap4m1	adaptor-related protein complex AP-4, mu 1 [Source:MGI Symbol;Acc:MGI:1337063]	2.53188	2.88694	3.24948	2.47116	2.18659	2.52609	3.01158
ENSMUSG00000020955	Ap4s1	adaptor-related protein complex AP-4, sigma 1 [Source:MGI Symbol;Acc:MGI:1337065]	40.9515	33.5111	24.2954	29.1942	40.9214	29.9775	41.1702
ENSMUSG00000049562	Ap5b1	adaptor-related protein complex 5, beta 1 subunit [Source:MGI Symbol;Acc:MGI:2685808]	1.58295	1.59534	1.16438	2.31452	0.801743	0.624742	0.875303
ENSMUSG00000036291	Ap5m1	adaptor-related protein complex 5, mu 1 subunit [Source:MGI Symbol;Acc:MGI:1921635]	9.09799	8.21433	8.96808	8.0527	7.81167	7.65058	8.40728
ENSMUSG00000068264	Ap5s1	adaptor-related protein 5 complex, sigma 1 subunit [Source:MGI Symbol;Acc:MGI:1916846]	22.4892	23.9804	26.4853	18.8311	15.218	15.7218	18.787
ENSMUSG00000039623	Ap5z1	adaptor-related protein complex 5, zeta 1 subunit [Source:MGI Symbol;Acc:MGI:1924908]	4.61602	4.66341	4.44439	4.25376	3.04618	2.99694	5.03164
ENSMUSG00000019979	Apaf1	apoptotic peptidase activating factor 1 [Source:MGI Symbol;Acc:MGI:1306796]	2.79255	3.0181	3.20789	4.71972	3.599	3.24117	3.27102
ENSMUSG00000024897	Apba1	amyloid beta (A4) precursor protein binding, family A, member 1 [Source:MGI Symbol;Acc:MGI:1860297]	1.7385	0.291428	0.419744	0.492466	1.62293	0.949244	0.948275
ENSMUSG00000030519	Apba2	amyloid beta (A4) precursor protein-binding, family A, member 2 [Source:MGI Symbol;Acc:MGI:1261791]	19.0984	2.33776	3.12064	0.386609	18.0737	3.11324	22.3739
ENSMUSG00000004931	Apba3	amyloid beta (A4) precursor protein-binding, family A, member 3 [Source:MGI Symbol;Acc:MGI:1888527]	23.0009	26.3285	27.7107	34.8681	8.67261	15.2643	19.5893
ENSMUSG00000037032	Apbb1	amyloid beta (A4) precursor protein-binding, family B, member 1 [Source:MGI Symbol;Acc:MGI:107765]	50.9643	21.0785	37.6146	15.3105	30.3336	29.8789	49.8977
ENSMUSG00000029207	Apbb2	amyloid beta (A4) precursor protein-binding, family B, member 2 [Source:MGI Symbol;Acc:MGI:108405]	9.8592	8.13471	15.8269	9.84192	16.9831	10.1911	6.75543
ENSMUSG00000005871	Apc	adenomatosis polyposis coli [Source:MGI Symbol;Acc:MGI:88039]	18.695	14.1062	5.72496	4.59352	19.8315	7.02288	4.52976
ENSMUSG00000020135	Apc2	adenomatosis polyposis coli 2 [Source:MGI Symbol;Acc:MGI:1346052]	8.25561	2.96113	2.522	3.28669	13.0845	1.88457	5.1772
ENSMUSG00000071847	Apcdd1	adenomatosis polyposis coli down-regulated 1 [Source:MGI Symbol;Acc:MGI:3513977]	59.8171	52.0227	6.34295	1.45344	16.4604	1.64462	1.68479
ENSMUSG00000032590	Apeh	acylpeptide hydrolase [Source:MGI Symbol;Acc:MGI:88041]	10.9295	9.68033	9.85008	9.71691	6.52099	8.07079	14.9993
ENSMUSG00000079042	Apela	apelin receptor early endogenous ligand [Source:MGI Symbol;Acc:MGI:3642370]	0.329417	0.261886	0.258677	1.91458	0.606165	0.171861	0.439261
ENSMUSG00000035960	Apex1	apurinic/apyrimidinic endonuclease 1 [Source:MGI Symbol;Acc:MGI:88042]	9.06317	8.67803	8.7349	9.85063	11.0282	13.8019	19.3818
ENSMUSG00000025269	Apex2	apurinic/apyrimidinic endonuclease 2 [Source:MGI Symbol;Acc:MGI:1924872]	3.02972	3.13434	2.96535	3.42542	2.61805	3.33038	3.81093
ENSMUSG00000015750	Aph1a	aph1 homolog A, gamma secretase subunit [Source:MGI Symbol;Acc:MGI:2385110]	12.3383	15.4921	12.4033	17.5106	13.1661	12.0365	9.96694
ENSMUSG00000032375	Aph1b	aph1 homolog B, gamma secretase subunit [Source:MGI Symbol;Acc:MGI:3522097]	9.68783	9.65453	6.03163	5.80673	9.09558	5.20846	4.93235
ENSMUSG00000027193	Api5	apoptosis inhibitor 5 [Source:MGI Symbol;Acc:MGI:1888993]	66.5336	67.226	65.4552	64.6063	55.4278	62.7837	59.186
ENSMUSG00000010911	Apip	APAF1 interacting protein [Source:MGI Symbol;Acc:MGI:1926788]	113.439	121.643	58.669	77.4587	82.5498	77.2862	71.1753
ENSMUSG00000030051	Aplf	aprataxin and PNKP like factor [Source:MGI Symbol;Acc:MGI:1919353]	2.57847	2.77423	3.26644	3.98552	2.10106	2.1139	2.62093
ENSMUSG00000037010	Apln	apelin [Source:MGI Symbol;Acc:MGI:1353624]	2.05568	2.24176	2.0338	1.94908	4.48284	1.82187	0.206752
ENSMUSG00000044338	Aplnr	apelin receptor [Source:MGI Symbol;Acc:MGI:1346086]	20.7599	33.1405	51.5235	58.4411	19.2717	13.344	3.60484
ENSMUSG00000006651	Aplp1	amyloid beta (A4) precursor-like protein 1 [Source:MGI Symbol;Acc:MGI:88046]	38.4948	5.51758	16.6519	4.28583	63.4392	22.8907	63.8464
ENSMUSG00000031996	Aplp2	amyloid beta (A4) precursor-like protein 2 [Source:MGI Symbol;Acc:MGI:88047]	86.8368	95.8191	87.1322	69.6677	42.6836	47.2476	49.2433
ENSMUSG00000033096	Apmap	adipocyte plasma membrane associated protein [Source:MGI Symbol;Acc:MGI:1919131]	38.0589	39.7207	40.9279	42.0869	30.8518	30.7939	24.1075
ENSMUSG00000040613	Apobec1	apolipoprotein B mRNA editing enzyme, catalytic polypeptide 1 [Source:MGI Symbol;Acc:MGI:103298]	0.756553	2.40728	5.92461	7.85736	2.29233	4.31199	2.52037
ENSMUSG00000040694	Apobec2	apolipoprotein B mRNA editing enzyme, catalytic polypeptide 2 [Source:MGI Symbol;Acc:MGI:1343178]	0.460455	0.87834	1.8403	3.13909	0.962367	2.32856	1.56151
ENSMUSG00000009585	Apobec3	apolipoprotein B mRNA editing enzyme, catalytic polypeptide 3 [Source:MGI Symbol;Acc:MGI:1933111]	1.97476	3.94815	4.57258	4.79199	1.73206	3.08401	1.72697
ENSMUSG00000040564	Apoc1	apolipoprotein C-I [Source:MGI Symbol;Acc:MGI:88053]	0.951906	3.07183	11.9213	21.6553	2.47726	3.07649	1.39177
ENSMUSG00000022548	Apod	apolipoprotein D [Source:MGI Symbol;Acc:MGI:88056]	120.264	261.017	399.487	59.0549	56.4605	45.3552	30.4553
ENSMUSG00000002985	Apoe	apolipoprotein E [Source:MGI Symbol;Acc:MGI:88057]	324.249	494.83	552.175	980.587	117.435	71.8115	57.6777
ENSMUSG00000090698	Apold1	apolipoprotein L domain containing 1 [Source:MGI Symbol;Acc:MGI:2685921]	6.61881	6.33609	3.28004	3.12956	7.22263	2.86008	1.29569
ENSMUSG00000079508	Apoo	apolipoprotein O [Source:MGI Symbol;Acc:MGI:1915566]	42.3115	30.8628	24.3629	27.9757	55.6824	42.7382	39.567
ENSMUSG00000049233	Apoo-ps	apolipoprotein O, pseudogene [Source:MGI Symbol;Acc:MGI:3649039]	1.93462	1.37002	1.5127	1.43591	2.61851	1.98402	2.3474
ENSMUSG00000025525	Apool	apolipoprotein O-like [Source:MGI Symbol;Acc:MGI:1915367]	18.4596	21.0437	18.5531	18.7584	19.645	26.1832	25.6073
ENSMUSG00000037787	Apopt1	apoptogenic, mitochondrial 1 [Source:MGI Symbol;Acc:MGI:1915270]	11.9369	11.4197	11.4336	11.952	11.5383	11.4245	14.0317
ENSMUSG00000022892	App	amyloid beta (A4) precursor protein [Source:MGI Symbol;Acc:MGI:88059]	151.224	138.191	181.603	200.525	149.353	136.93	116.743
ENSMUSG00000018481	Appbp2	amyloid beta precursor protein (cytoplasmic tail) binding protein 2 [Source:MGI Symbol;Acc:MGI:1914134]	22.2057	23.4777	17.1024	22.9916	21.9362	19.1014	17.3568
ENSMUSG00000085628	Appbp2os	amyloid beta precursor protein (cytoplasmic tail) binding protein 2, opposite strand [Source:MGI Symbol;Acc:MGI:3603817]	0.662629	0.988654	1.13962	0.477243	0.540914	0.816492	1.93914
ENSMUSG00000040760	Appl1	adaptor protein, phosphotyrosine interaction, PH domain and leucine zipper containing 1 [Source:MGI Symbol;Acc:MGI:1920243]	11.0182	9.72988	8.85199	9.73772	11.7196	10.8118	7.57351
ENSMUSG00000020263	Appl2	adaptor protein, phosphotyrosine interaction, PH domain and leucine zipper containing 2 [Source:MGI Symbol;Acc:MGI:2384914]	10.5284	14.8313	15.8948	14.1109	3.91252	7.07459	9.09349
ENSMUSG00000006589	Aprt	adenine phosphoribosyl transferase [Source:MGI Symbol;Acc:MGI:88061]	61.4172	74.0342	96.9061	76.9344	88.4368	118.33	98.7022
ENSMUSG00000028411	Aptx	aprataxin [Source:MGI Symbol;Acc:MGI:1913658]	9.84501	8.65747	8.90107	7.82514	11.5298	9.10281	12.7671
ENSMUSG00000004655	Aqp1	aquaporin 1 [Source:MGI Symbol;Acc:MGI:103201]	5.20036	8.46361	123.944	19.9282	0.548476	32.4763	0.56527
ENSMUSG00000042797	Aqp11	aquaporin 11 [Source:MGI Symbol;Acc:MGI:1913583]	7.00398	6.89463	0.902972	0.474882	1.01477	0.618622	0.514581
ENSMUSG00000028435	Aqp3	aquaporin 3 [Source:MGI Symbol;Acc:MGI:1333777]	0.325926	0.793687	24.2626	0.216151	0.0419576	6.75523	3.04135
ENSMUSG00000024411	Aqp4	aquaporin 4 [Source:MGI Symbol;Acc:MGI:107387]	2.76869	6.91143	3.38141	0.0543224	0.742162	0.99215	0.191297
ENSMUSG00000044217	Aqp5	aquaporin 5 [Source:MGI Symbol;Acc:MGI:106215]	0.0925192	0.162996	1.82472	1.81899	0.0119655	0.800394	0.0614703
ENSMUSG00000040383	Aqr	aquarius [Source:MGI Symbol;Acc:MGI:1276102]	9.55512	8.64907	5.183	4.76989	5.35051	5.31809	4.86977
ENSMUSG00000001127	Araf	Araf proto-oncogene, serine/threonine kinase [Source:MGI Symbol;Acc:MGI:88065]	33.9502	20.5573	21.1404	19.1465	30.2744	17.1557	24.1317
ENSMUSG00000032812	Arap1	ArfGAP with RhoGAP domain, ankyrin repeat and PH domain 1 [Source:MGI Symbol;Acc:MGI:1916960]	10.7392	13.7988	16.0638	39.7776	2.69139	5.3948	2.20574
ENSMUSG00000024451	Arap3	ArfGAP with RhoGAP domain, ankyrin repeat and PH domain 3 [Source:MGI Symbol;Acc:MGI:2147274]	2.59243	3.77146	6.6948	7.72725	2.57501	4.24266	4.116
ENSMUSG00000022602	Arc	activity regulated cytoskeletal-associated protein [Source:MGI Symbol;Acc:MGI:88067]	1.55329	0.497485	1.2478	0.877937	0.248371	0.423632	3.24664
ENSMUSG00000032096	Arcn1	archain 1 [Source:MGI Symbol;Acc:MGI:2387591]	27.193	29.0054	28.2636	46.4619	25.9864	24.6956	19.4728
ENSMUSG00000042350	Arel1	apoptosis resistant E3 ubiquitin protein ligase 1 [Source:MGI Symbol;Acc:MGI:1915747]	9.13812	5.28249	6.06911	4.96406	7.51688	5.20955	3.36547
ENSMUSG00000048076	Arf1	ADP-ribosylation factor 1 [Source:MGI Symbol;Acc:MGI:99431]	361.903	356.021	369.822	491.795	298.75	291.661	340.411
ENSMUSG00000062421	Arf2	ADP-ribosylation factor 2 [Source:MGI Symbol;Acc:MGI:99595]	72.0935	52.579	41.422	60.4938	57.051	30.632	30.7611
ENSMUSG00000051853	Arf3	ADP-ribosylation factor 3 [Source:MGI Symbol;Acc:MGI:99432]	26.0206	17.3969	14.4612	15.099	20.9897	16.0499	17.2071
ENSMUSG00000021877	Arf4	ADP-ribosylation factor 4 [Source:MGI Symbol;Acc:MGI:99433]	275.276	297.295	324.154	529.467	388.8	325.48	275.082
ENSMUSG00000020440	Arf5	ADP-ribosylation factor 5 [Source:MGI Symbol;Acc:MGI:99434]	34.1256	33.2351	25.9213	37.5162	50.0816	39.3732	38.3318
ENSMUSG00000044147	Arf6	ADP-ribosylation factor 6 [Source:MGI Symbol;Acc:MGI:99435]	2.43923	2.835	3.52322	4.5743	7.96486	7.86793	4.01421
ENSMUSG00000027575	Arfgap1	ADP-ribosylation factor GTPase activating protein 1 [Source:MGI Symbol;Acc:MGI:2183559]	23.6289	28.2387	33.5163	37.4578	15.7612	18.4843	22.549
ENSMUSG00000027255	Arfgap2	ADP-ribosylation factor GTPase activating protein 2 [Source:MGI Symbol;Acc:MGI:1924288]	14.6302	13.8413	13.1757	13.3623	7.17638	7.93177	10.1812
ENSMUSG00000054277	Arfgap3	ADP-ribosylation factor GTPase activating protein 3 [Source:MGI Symbol;Acc:MGI:1913501]	18.9781	24.348	31.1579	37.2135	18.2653	22.8364	20.6217
ENSMUSG00000067851	Arfgef1	ADP-ribosylation factor guanine nucleotide-exchange factor 1(brefeldin A-inhibited) [Source:MGI Symbol;Acc:MGI:2442988]	3.12616	2.6862	2.97682	3.24674	5.14117	4.85237	3.1303
ENSMUSG00000074582	Arfgef2	ADP-ribosylation factor guanine nucleotide-exchange factor 2 (brefeldin A-inhibited) [Source:MGI Symbol;Acc:MGI:2139354]	1.50078	1.2184	1.34159	1.7629	1.73416	1.54594	1.43301
ENSMUSG00000019852	Arfgef3	ARFGEF family member 3 [Source:MGI Symbol;Acc:MGI:106387]	1.11576	0.660493	0.32753	0.0850601	0.781528	0.487264	0.896582
ENSMUSG00000074513	Arfip1	ADP-ribosylation factor interacting protein 1 [Source:MGI Symbol;Acc:MGI:1277120]	1.30363	2.021	2.27147	5.76514	1.43638	3.40181	1.66864
ENSMUSG00000030881	Arfip2	ADP-ribosylation factor interacting protein 2 [Source:MGI Symbol;Acc:MGI:1924182]	17.8542	15.2448	16.8513	18.8337	13.836	14.2435	12.2912
ENSMUSG00000038671	Arfrp1	ADP-ribosylation factor related protein 1 [Source:MGI Symbol;Acc:MGI:1923938]	15.5489	17.7534	17.2999	17.5601	19.9064	18.8475	19.8091
ENSMUSG00000019987	Arg1	arginase, liver [Source:MGI Symbol;Acc:MGI:88070]	0.826332	0.802979	2.22101	0.794957	6.002	2.7045	57.1159
ENSMUSG00000021125	Arg2	arginase type II [Source:MGI Symbol;Acc:MGI:1330806]	4.74914	0.728391	1.16791	0.160129	17.2824	2.15636	2.98202
ENSMUSG00000040459	Arglu1	arginine and glutamate rich 1 [Source:MGI Symbol;Acc:MGI:2442985]	5.7125	6.3073	6.05046	6.46918	15.3194	11.5702	7.93103
ENSMUSG00000027247	Arhgap1	Rho GTPase activating protein 1 [Source:MGI Symbol;Acc:MGI:2445003]	48.1888	46.1722	49.4952	51.6497	28.383	27.0307	26.1488
ENSMUSG00000037148	Arhgap10	Rho GTPase activating protein 10 [Source:MGI Symbol;Acc:MGI:1925764]	1.33124	1.88132	2.66468	4.18369	1.44448	2.44274	3.52709
ENSMUSG00000041219	Arhgap11a	Rho GTPase activating protein 11A [Source:MGI Symbol;Acc:MGI:2444300]	20.8278	12.0598	10.9474	12.702	16.716	13.7973	7.20293
ENSMUSG00000041225	Arhgap12	Rho GTPase activating protein 12 [Source:MGI Symbol;Acc:MGI:1922665]	8.96937	8.54351	6.80283	8.90465	12.0324	7.96016	5.94427
ENSMUSG00000030766	Arhgap17	Rho GTPase activating protein 17 [Source:MGI Symbol;Acc:MGI:1917747]	6.50857	7.57176	4.47912	4.77264	3.5021	3.37486	3.84382
ENSMUSG00000039031	Arhgap18	Rho GTPase activating protein 18 [Source:MGI Symbol;Acc:MGI:1921160]	16.3	16.407	10.8985	17.4281	16.0463	7.9547	3.41008
ENSMUSG00000025154	Arhgap19	Rho GTPase activating protein 19 [Source:MGI Symbol;Acc:MGI:1918335]	10.5704	9.93126	8.65058	10.2668	7.40907	10.0481	7.62005
ENSMUSG00000053199	Arhgap20	Rho GTPase activating protein 20 [Source:MGI Symbol;Acc:MGI:2445175]	2.87657	3.69242	0.70362	0.47604	3.88674	0.483187	0.855878
ENSMUSG00000036591	Arhgap21	Rho GTPase activating protein 21 [Source:MGI Symbol;Acc:MGI:1918685]	5.46831	4.7954	3.29147	4.25845	8.63137	4.00022	4.22391
ENSMUSG00000049807	Arhgap23	Rho GTPase activating protein 23 [Source:MGI Symbol;Acc:MGI:3697726]	0.974741	0.858135	0.836864	1.31406	1.62241	1.2489	0.536767
ENSMUSG00000057315	Arhgap24	Rho GTPase activating protein 24 [Source:MGI Symbol;Acc:MGI:1922647]	1.7756	3.34838	7.24394	3.36891	1.44893	3.91524	5.31455
ENSMUSG00000030047	Arhgap25	Rho GTPase activating protein 25 [Source:MGI Symbol;Acc:MGI:2443687]	0.911886	1.65194	1.90996	1.80431	0.970576	0.817296	0.393371
ENSMUSG00000036452	Arhgap26	Rho GTPase activating protein 26 [Source:MGI Symbol;Acc:MGI:1918552]	0.931749	1.18018	1.266	1.79532	0.784952	1.09141	1.04431
ENSMUSG00000034255	Arhgap27	Rho GTPase activating protein 27 [Source:MGI Symbol;Acc:MGI:1916903]	0.600377	0.786175	0.78414	1.51777	0.538667	0.686105	0.439681
ENSMUSG00000024043	Arhgap28	Rho GTPase activating protein 28 [Source:MGI Symbol;Acc:MGI:2147003]	6.14153	10.995	17.4733	22.9908	11.6103	18.9996	16.3601
ENSMUSG00000039831	Arhgap29	Rho GTPase activating protein 29 [Source:MGI Symbol;Acc:MGI:2443818]	4.97512	7.89723	8.81608	20.107	8.00258	6.95554	7.46934
ENSMUSG00000048865	Arhgap30	Rho GTPase activating protein 30 [Source:MGI Symbol;Acc:MGI:2684948]	0.33353	0.527185	1.07596	1.04257	0.296797	0.442215	0.320876
ENSMUSG00000022799	Arhgap31	Rho GTPase activating protein 31 [Source:MGI Symbol;Acc:MGI:1333857]	4.0566	5.88597	8.10676	8.33876	4.94761	5.77967	2.86293
ENSMUSG00000041444	Arhgap32	Rho GTPase activating protein 32 [Source:MGI Symbol;Acc:MGI:2450166]	2.64145	1.85946	0.846116	0.597514	1.76475	0.887851	0.538123
ENSMUSG00000036882	Arhgap33	Rho GTPase activating protein 33 [Source:MGI Symbol;Acc:MGI:2673998]	15.1552	4.53479	4.07662	3.29687	9.4998	2.93869	6.00743
ENSMUSG00000058230	Arhgap35	Rho GTPase activating protein 35 [Source:MGI Symbol;Acc:MGI:1929494]	10.7929	8.04756	7.30967	6.00325	12.1244	9.20649	7.81385
ENSMUSG00000036198	Arhgap36	Rho GTPase activating protein 36 [Source:MGI Symbol;Acc:MGI:1922654]	0.742956	0.182314	0.483938	1.5174	0.567956	0.45838	0.432569
ENSMUSG00000033697	Arhgap39	Rho GTPase activating protein 39 [Source:MGI Symbol;Acc:MGI:107858]	1.07186	1.29051	0.909798	1.84253	1.39002	0.982937	1.99182
ENSMUSG00000074625	Arhgap40	Rho GTPase activating protein 40 [Source:MGI Symbol;Acc:MGI:3649852]	0.270934	0.0506613	1.63834	0.0432678	0.21409	1.59711	0.142821
ENSMUSG00000050730	Arhgap42	Rho GTPase activating protein 42 [Source:MGI Symbol;Acc:MGI:1918794]	1.57517	1.97632	2.68922	3.9753	2.58397	3.82307	2.81682
ENSMUSG00000033389	Arhgap44	Rho GTPase activating protein 44 [Source:MGI Symbol;Acc:MGI:2144423]	1.80271	1.17824	4.14918	1.34895	1.65127	3.61142	1.43021
ENSMUSG00000035697	Arhgap45	Rho GTPase activating protein 45 [Source:MGI Symbol;Acc:MGI:1917969]	1.10345	2.30335	4.58745	4.74422	1.37953	1.25556	2.23044
ENSMUSG00000035133	Arhgap5	Rho GTPase activating protein 5 [Source:MGI Symbol;Acc:MGI:1332637]	22.426	23.036	12.835	18.2733	14.2517	14.0124	10.9274
ENSMUSG00000031355	Arhgap6	Rho GTPase activating protein 6 [Source:MGI Symbol;Acc:MGI:1196332]	0.102743	0.239816	1.40626	0.565915	0.131593	0.762658	0.0724855
ENSMUSG00000078954	Arhgap8	Rho GTPase activating protein 8 [Source:MGI Symbol;Acc:MGI:1920417]	0.0868231	0.182201	0.786875	0.711229	0.244318	1.02073	1.37829
ENSMUSG00000040345	Arhgap9	Rho GTPase activating protein 9 [Source:MGI Symbol;Acc:MGI:2143764]	0.721534	1.58394	2.82333	4.06875	1.2113	1.77176	1.21216
ENSMUSG00000025132	Arhgdia	Rho GDP dissociation inhibitor (GDI) alpha [Source:MGI Symbol;Acc:MGI:2178103]	188.119	204.29	153.238	301.323	135.422	127.857	201.169
ENSMUSG00000030220	Arhgdib	Rho, GDP dissociation inhibitor (GDI) beta [Source:MGI Symbol;Acc:MGI:101940]	13.1071	15.4856	62.1065	38.5156	10.3775	51.2641	11.3142
ENSMUSG00000073433	Arhgdig	Rho GDP dissociation inhibitor (GDI) gamma [Source:MGI Symbol;Acc:MGI:108430]	17.0766	2.95737	10.1922	0.814191	5.41876	25.9443	54.8992
ENSMUSG00000040940	Arhgef1	Rho guanine nucleotide exchange factor (GEF) 1 [Source:MGI Symbol;Acc:MGI:1353510]	10.8071	14.5083	17.5262	16.3019	6.04349	7.48774	13.4323
ENSMUSG00000071176	Arhgef10	Rho guanine nucleotide exchange factor (GEF) 10 [Source:MGI Symbol;Acc:MGI:2444453]	4.2646	6.14982	6.23854	11.5038	2.1853	3.10883	3.17355
ENSMUSG00000040964	Arhgef10l	Rho guanine nucleotide exchange factor (GEF) 10-like [Source:MGI Symbol;Acc:MGI:1920004]	4.76006	6.75207	5.55997	12.019	4.75754	2.96153	7.53359
ENSMUSG00000041977	Arhgef11	Rho guanine nucleotide exchange factor (GEF) 11 [Source:MGI Symbol;Acc:MGI:2441869]	2.50197	2.44839	2.84998	2.72651	2.40391	1.79154	3.18433
ENSMUSG00000059495	Arhgef12	Rho guanine nucleotide exchange factor (GEF) 12 [Source:MGI Symbol;Acc:MGI:1916882]	2.02025	1.86398	2.48505	2.25128	3.15633	2.7863	1.70006
ENSMUSG00000052921	Arhgef15	Rho guanine nucleotide exchange factor (GEF) 15 [Source:MGI Symbol;Acc:MGI:3045246]	3.23952	3.96048	4.75471	4.45882	2.88916	2.04584	1.5306
ENSMUSG00000029032	Arhgef16	Rho guanine nucleotide exchange factor (GEF) 16 [Source:MGI Symbol;Acc:MGI:2446219]	9.56328	15.732	4.35528	6.55578	2.50163	1.53158	1.9109
ENSMUSG00000032875	Arhgef17	Rho guanine nucleotide exchange factor (GEF) 17 [Source:MGI Symbol;Acc:MGI:2673002]	3.16425	3.14232	5.0247	5.74148	2.59802	4.14387	3.87145
ENSMUSG00000004568	Arhgef18	rho/rac guanine nucleotide exchange factor (GEF) 18 [Source:MGI Symbol;Acc:MGI:2142567]	2.97137	2.4912	3.1099	2.98151	2.66609	2.31983	4.40633
ENSMUSG00000028919	Arhgef19	Rho guanine nucleotide exchange factor (GEF) 19 [Source:MGI Symbol;Acc:MGI:1925912]	1.05411	2.13494	3.58815	5.88539	0.666475	3.08712	1.09963
ENSMUSG00000028059	Arhgef2	rho/rac guanine nucleotide exchange factor (GEF) 2 [Source:MGI Symbol;Acc:MGI:103264]	6.33824	6.76326	10.284	7.72433	10.7193	10.5378	10.9943
ENSMUSG00000019467	Arhgef25	Rho guanine nucleotide exchange factor (GEF) 25 [Source:MGI Symbol;Acc:MGI:1277173]	24.0297	50.7461	93.251	89.1752	33.4495	57.5769	43.2021
ENSMUSG00000036885	Arhgef26	Rho guanine nucleotide exchange factor (GEF) 26 [Source:MGI Symbol;Acc:MGI:1918053]	2.23713	1.96795	2.10986	4.07155	1.23059	2.04156	3.15052
ENSMUSG00000021662	Arhgef28	Rho guanine nucleotide exchange factor (GEF) 28 [Source:MGI Symbol;Acc:MGI:1346016]	2.74177	3.28424	6.05485	5.49177	2.88579	4.76445	5.22112
ENSMUSG00000021895	Arhgef3	Rho guanine nucleotide exchange factor (GEF) 3 [Source:MGI Symbol;Acc:MGI:1918954]	29.9508	25.6499	24.5638	9.13664	4.24964	9.62406	2.23312
ENSMUSG00000045094	Arhgef37	Rho guanine nucleotide exchange factor (GEF) 37 [Source:MGI Symbol;Acc:MGI:3045339]	1.37041	0.811628	0.245761	0.375713	0.779622	0.0417567	0.098642
ENSMUSG00000051517	Arhgef39	Rho guanine nucleotide exchange factor (GEF) 39 [Source:MGI Symbol;Acc:MGI:3036286]	14.5912	16.5045	12.7782	14.138	7.00199	11.643	17.7959
ENSMUSG00000037509	Arhgef4	Rho guanine nucleotide exchange factor (GEF) 4 [Source:MGI Symbol;Acc:MGI:2442507]	1.00997	0.300275	0.398618	0.356999	0.570173	0.202857	0.191222
ENSMUSG00000004562	Arhgef40	Rho guanine nucleotide exchange factor (GEF) 40 [Source:MGI Symbol;Acc:MGI:2685515]	10.4489	12.9177	9.16549	12.2218	4.99959	5.60603	8.29295
ENSMUSG00000033542	Arhgef5	Rho guanine nucleotide exchange factor (GEF) 5 [Source:MGI Symbol;Acc:MGI:1858952]	0.691236	1.02797	2.89506	0.990063	0.797155	1.33759	0.422376
ENSMUSG00000031133	Arhgef6	Rac/Cdc42 guanine nucleotide exchange factor (GEF) 6 [Source:MGI Symbol;Acc:MGI:1920591]	3.82515	4.78687	3.84195	3.22677	1.98197	1.02378	0.311443
ENSMUSG00000031511	Arhgef7	Rho guanine nucleotide exchange factor (GEF7) [Source:MGI Symbol;Acc:MGI:1860493]	4.30625	1.77832	1.56554	1.22074	4.57263	1.3862	1.48125
ENSMUSG00000025656	Arhgef9	CDC42 guanine nucleotide exchange factor (GEF) 9 [Source:MGI Symbol;Acc:MGI:2442233]	4.74602	3.07665	3.02047	3.69492	5.42146	3.09824	2.60459
ENSMUSG00000007880	Arid1a	AT rich interactive domain 1A (SWI-like) [Source:MGI Symbol;Acc:MGI:1935147]	8.11799	9.14153	8.52463	8.87399	13.6936	12.7757	14.855
ENSMUSG00000069729	Arid1b	AT rich interactive domain 1B (SWI-like) [Source:MGI Symbol;Acc:MGI:1926129]	3.84927	3.56866	3.11194	2.36889	3.8092	4.21344	3.76006
ENSMUSG00000033237	Arid2	AT rich interactive domain 2 (ARID, RFX-like) [Source:MGI Symbol;Acc:MGI:1924294]	7.51011	6.77813	7.11034	5.68966	12.7938	11.7036	10.0847
ENSMUSG00000019564	Arid3a	AT rich interactive domain 3A (BRIGHT-like) [Source:MGI Symbol;Acc:MGI:1328360]	0.977286	1.65988	2.22829	1.64059	2.11554	2.38835	5.74704
ENSMUSG00000004661	Arid3b	AT rich interactive domain 3B (BRIGHT-like) [Source:MGI Symbol;Acc:MGI:1930768]	0.332544	0.396791	0.771195	0.787329	1.07843	1.31734	5.80029
ENSMUSG00000066224	Arid3c	AT rich interactive domain 3C (BRIGHT-like) [Source:MGI Symbol;Acc:MGI:3650624]	0.105152	0.037452	0.0971933	0.0878466	0.199575	0.0754942	36.467
ENSMUSG00000048118	Arid4a	AT rich interactive domain 4A (RBP1-like) [Source:MGI Symbol;Acc:MGI:2444354]	13.9871	11.4787	9.67366	9.25926	12.2635	9.1688	7.97324
ENSMUSG00000039219	Arid4b	AT rich interactive domain 4B (RBP1-like) [Source:MGI Symbol;Acc:MGI:2137512]	6.72835	6.48163	8.58392	6.76252	8.28866	8.12813	10.2017
ENSMUSG00000037447	Arid5a	AT rich interactive domain 5A (MRF1-like) [Source:MGI Symbol;Acc:MGI:2443039]	1.1236	1.48521	3.33045	2.36088	0.246669	0.972166	0.37138
ENSMUSG00000019947	Arid5b	AT rich interactive domain 5B (MRF1-like) [Source:MGI Symbol;Acc:MGI:2175912]	6.63551	4.98038	11.5046	6.07456	7.03649	6.80413	4.15518
ENSMUSG00000025234	Arih1	ariadne RBR E3 ubiquitin protein ligase 1 [Source:MGI Symbol;Acc:MGI:1344363]	3.50111	3.18314	4.39036	5.05211	8.09773	7.14209	6.18893
ENSMUSG00000064145	Arih2	ariadne RBR E3 ubiquitin protein ligase 2 [Source:MGI Symbol;Acc:MGI:1344361]	8.74445	8.32042	7.33047	9.00387	9.26861	7.49691	10.1956
ENSMUSG00000060904	Arl1	ADP-ribosylation factor-like 1 [Source:MGI Symbol;Acc:MGI:99436]	114.203	135.706	142.427	266.608	137.286	163.117	87.8465
ENSMUSG00000025870	Arl10	ADP-ribosylation factor-like 10 [Source:MGI Symbol;Acc:MGI:1930788]	14.9629	7.41877	8.59433	9.22001	22.0426	9.95233	11.8754
ENSMUSG00000022911	Arl13b	ADP-ribosylation factor-like 13B [Source:MGI Symbol;Acc:MGI:1915396]	4.66338	4.94297	7.41772	6.63843	4.45366	5.33425	5.8882
ENSMUSG00000027122	Arl14ep	ADP-ribosylation factor-like 14 effector protein [Source:MGI Symbol;Acc:MGI:1926020]	6.92984	8.58746	10.5293	7.09028	6.50013	8.75138	5.93375
ENSMUSG00000073568	Arl14epl	ADP-ribosylation factor-like 14 effector protein-like [Source:MGI Symbol;Acc:MGI:2685795]	0.0412309	0.132103	7.25994	0.093845	0.0357032	12.8374	1.40859
ENSMUSG00000042348	Arl15	ADP-ribosylation factor-like 15 [Source:MGI Symbol;Acc:MGI:2442308]	29.3687	24.675	22.1286	15.5476	25.8365	20.4052	10.2925
ENSMUSG00000057594	Arl16	ADP-ribosylation factor-like 16 [Source:MGI Symbol;Acc:MGI:1917567]	19.8678	17.991	21.126	22.7511	20.1185	21.3082	30.0625
ENSMUSG00000024944	Arl2	ADP-ribosylation factor-like 2 [Source:MGI Symbol;Acc:MGI:1928393]	36.4759	40.6156	32.5706	29.8967	25.6521	26.1253	33.5284
ENSMUSG00000031776	Arl2bp	ADP-ribosylation factor-like 2 binding protein [Source:MGI Symbol;Acc:MGI:1349429]	39.6537	39.6113	26.6352	45.7864	35.1522	28.6628	46.4849
ENSMUSG00000025035	Arl3	ADP-ribosylation factor-like 3 [Source:MGI Symbol;Acc:MGI:1929699]	81.4918	94.8526	67.8243	78.332	81.0295	74.3175	110.999
ENSMUSG00000047446	Arl4a	ADP-ribosylation factor-like 4A [Source:MGI Symbol;Acc:MGI:99437]	11.9919	22.5352	9.3691	13.032	13.9969	5.82462	7.5932
ENSMUSG00000049866	Arl4c	ADP-ribosylation factor-like 4C [Source:MGI Symbol;Acc:MGI:2445172]	0.972288	0.742149	0.704758	1.04139	4.15477	1.09502	1.20933
ENSMUSG00000034936	Arl4d	ADP-ribosylation factor-like 4D [Source:MGI Symbol;Acc:MGI:1933155]	1.59895	1.26218	2.74532	7.40295	1.67952	1.1639	1.34006
ENSMUSG00000036093	Arl5a	ADP-ribosylation factor-like 5A [Source:MGI Symbol;Acc:MGI:1922673]	7.40009	7.49075	9.30109	16.0946	11.5742	13.3318	6.14377
ENSMUSG00000017418	Arl5b	ADP-ribosylation factor-like 5B [Source:MGI Symbol;Acc:MGI:1923119]	3.17906	3.65162	3.83117	3.13956	6.5761	5.1342	4.23629
ENSMUSG00000038352	Arl5c	ADP-ribosylation factor-like 5C [Source:MGI Symbol;Acc:MGI:3028577]	2.37851	3.26881	1.68976	4.79774	2.70591	2.31355	1.45257
ENSMUSG00000022722	Arl6	ADP-ribosylation factor-like 6 [Source:MGI Symbol;Acc:MGI:1927136]	31.7814	30.9192	31.8058	22.5321	36.4791	45.7512	32.5103
ENSMUSG00000030654	Arl6ip1	ADP-ribosylation factor-like 6 interacting protein 1 [Source:MGI Symbol;Acc:MGI:1858943]	272.7	275.959	186.436	207.09	171.741	210.999	167.975
ENSMUSG00000029404	Arl6ip4	ADP-ribosylation factor-like 6 interacting protein 4 [Source:MGI Symbol;Acc:MGI:1929500]	65.4321	68.598	72.2185	57.4089	49.5173	59.6771	87.9335
ENSMUSG00000035199	Arl6ip5	ADP-ribosylation factor-like 6 interacting protein 5 [Source:MGI Symbol;Acc:MGI:1929501]	64.3347	62.8828	65.9072	73.2063	80.1988	55.4898	50.8757
ENSMUSG00000026960	Arl6ip6	ADP-ribosylation factor-like 6 interacting protein 6 [Source:MGI Symbol;Acc:MGI:1929507]	16.2788	16.4569	15.902	19.7525	23.0136	22.4032	25.0633
ENSMUSG00000026426	Arl8a	ADP-ribosylation factor-like 8A [Source:MGI Symbol;Acc:MGI:1915974]	7.20463	2.82379	3.26176	5.46736	13.715	6.69244	9.48762
ENSMUSG00000030105	Arl8b	ADP-ribosylation factor-like 8B [Source:MGI Symbol;Acc:MGI:1914416]	37.1732	33.7339	30.3949	37.8095	48.9207	32.5632	28.6146
ENSMUSG00000027599	Armc1	armadillo repeat containing 1 [Source:MGI Symbol;Acc:MGI:1921502]	40.3383	37.9371	31.9462	38.4451	38.9969	34.7746	31.3007
ENSMUSG00000038525	Armc10	armadillo repeat containing 10 [Source:MGI Symbol;Acc:MGI:1914461]	23.4747	21.9868	23.6832	18.3149	35.8079	28.0184	41.1099
ENSMUSG00000071324	Armc2	armadillo repeat containing 2 [Source:MGI Symbol;Acc:MGI:1916449]	0.532336	0.701668	1.34076	0.590041	0.641139	1.13739	0.829256
ENSMUSG00000042178	Armc5	armadillo repeat containing 5 [Source:MGI Symbol;Acc:MGI:2384586]	5.43894	5.9313	4.68577	6.39432	2.80012	3.18731	5.08608
ENSMUSG00000002343	Armc6	armadillo repeat containing 6 [Source:MGI Symbol;Acc:MGI:1924063]	21.9005	16.1109	13.182	13.4586	15.0019	8.38234	18.6306
ENSMUSG00000057219	Armc7	armadillo repeat containing 7 [Source:MGI Symbol;Acc:MGI:2679719]	5.56546	5.58448	4.8197	3.53649	4.42372	2.53301	3.95004
ENSMUSG00000032468	Armc8	armadillo repeat containing 8 [Source:MGI Symbol;Acc:MGI:1921375]	14.2397	8.75072	9.3323	7.9458	14.6887	10.1828	9.69718
ENSMUSG00000062590	Armc9	armadillo repeat containing 9 [Source:MGI Symbol;Acc:MGI:1926045]	3.66147	3.21886	2.84269	2.204	2.24573	2.63742	3.16972
ENSMUSG00000033460	Armcx1	armadillo repeat containing, X-linked 1 [Source:MGI Symbol;Acc:MGI:1925498]	21.6642	22.1856	25.2196	30.4791	24.661	26.0363	24.346
ENSMUSG00000033436	Armcx2	armadillo repeat containing, X-linked 2 [Source:MGI Symbol;Acc:MGI:1914666]	26.5165	25.4934	24.7626	27.6178	38.0385	28.9777	28.067
ENSMUSG00000049047	Armcx3	armadillo repeat containing, X-linked 3 [Source:MGI Symbol;Acc:MGI:1918953]	26.4947	23.6413	22.4891	47.9647	23.3288	18.2722	19.3869
ENSMUSG00000049804	Armcx4	armadillo repeat containing, X-linked 4 [Source:MGI Symbol;Acc:MGI:2147887]	2.74837	2.49856	3.47798	4.48095	5.9532	5.62075	4.31882
ENSMUSG00000072969	Armcx5	armadillo repeat containing, X-linked 5 [Source:MGI Symbol;Acc:MGI:2148026]	3.05846	2.30589	3.14947	2.68212	3.44314	3.01539	2.56512
ENSMUSG00000050394	Armcx6	armadillo repeat containing, X-linked 6 [Source:MGI Symbol;Acc:MGI:2147993]	9.07139	8.84976	9.71211	12.4715	11.6922	11.16	8.13984
ENSMUSG00000060268	Armh1	armadillo-like helical domain containing 1 [Source:MGI Symbol;Acc:MGI:2686507]	0.335552	0.748685	1.47016	1.5871	0.228396	0.314392	0.334254
ENSMUSG00000039901	Armh3	armadillo-like helical domain containing 3 [Source:MGI Symbol;Acc:MGI:1918867]	10.2146	9.02773	8.38258	7.6579	7.35936	6.5283	5.86767
ENSMUSG00000036242	Armh4	armadillo-like helical domain containing 4 [Source:MGI Symbol;Acc:MGI:1914669]	6.44079	6.02348	17.151	5.02767	6.16069	7.45256	65.2783
ENSMUSG00000061759	Armt1	acidic residue methyltransferase 1 [Source:MGI Symbol;Acc:MGI:1920669]	2.06088	2.18787	2.55482	2.78198	2.11337	2.79021	2.07592
ENSMUSG00000015522	Arnt	aryl hydrocarbon receptor nuclear translocator [Source:MGI Symbol;Acc:MGI:88071]	8.89656	12.4252	11.716	13.7542	7.0963	9.234	6.06352
ENSMUSG00000015709	Arnt2	aryl hydrocarbon receptor nuclear translocator 2 [Source:MGI Symbol;Acc:MGI:107188]	7.00795	6.1638	4.68845	5.05592	11.9077	5.93774	4.87395
ENSMUSG00000055116	Arntl	aryl hydrocarbon receptor nuclear translocator-like [Source:MGI Symbol;Acc:MGI:1096381]	4.69645	4.57211	2.84637	2.18491	1.81679	1.42282	1.88786
ENSMUSG00000029621	Arpc1a	actin related protein 2/3 complex, subunit 1A [Source:MGI Symbol;Acc:MGI:1928896]	131.422	148.122	97.4708	167.436	105.893	77.8496	81.4911
ENSMUSG00000029622	Arpc1b	actin related protein 2/3 complex, subunit 1B [Source:MGI Symbol;Acc:MGI:1343142]	76.821	142.025	116.048	318.882	24.722	23.5272	15.6126
ENSMUSG00000006304	Arpc2	actin related protein 2/3 complex, subunit 2 [Source:MGI Symbol;Acc:MGI:1923959]	184.864	182.581	196.476	251.042	210.788	161.259	193.545
ENSMUSG00000029465	Arpc3	actin related protein 2/3 complex, subunit 3 [Source:MGI Symbol;Acc:MGI:1928375]	48.8402	54.4845	54.3033	61.0389	66.9568	54.2269	55.9256
ENSMUSG00000079426	Arpc4	actin related protein 2/3 complex, subunit 4 [Source:MGI Symbol;Acc:MGI:1915339]	99.6466	105.025	97.4081	105.594	81.0186	79.701	94.7122
ENSMUSG00000008475	Arpc5	actin related protein 2/3 complex, subunit 5 [Source:MGI Symbol;Acc:MGI:1915021]	213.509	204.806	234.448	298.919	239.848	179.145	159.693
ENSMUSG00000026755	Arpc5l	actin related protein 2/3 complex, subunit 5-like [Source:MGI Symbol;Acc:MGI:1921442]	39.1548	33.6389	35.5706	36.2062	33.9867	39.3424	35.327
ENSMUSG00000039043	Arpin	actin-related protein 2/3 complex inhibitor [Source:MGI Symbol;Acc:MGI:1917670]	19.2978	28.8007	26.8341	31.631	18.8233	21.9706	24.0036
ENSMUSG00000007656	Arpp19	cAMP-regulated phosphoprotein 19 [Source:MGI Symbol;Acc:MGI:1891691]	71.9082	63.0409	53.8882	60.5262	75.9588	64.6611	63.1644
ENSMUSG00000032503	Arpp21	cyclic AMP-regulated phosphoprotein, 21 [Source:MGI Symbol;Acc:MGI:107562]	1.46432	0.200498	0.206518	0.114248	1.15812	0.138249	0.171319
ENSMUSG00000018909	Arrb1	arrestin, beta 1 [Source:MGI Symbol;Acc:MGI:99473]	4.58731	3.51495	1.87569	2.0696	3.31785	1.57144	2.5886
ENSMUSG00000060216	Arrb2	arrestin, beta 2 [Source:MGI Symbol;Acc:MGI:99474]	8.47854	8.25019	9.87018	9.55827	8.82378	10.263	14.9603
ENSMUSG00000026972	Arrdc1	arrestin domain containing 1 [Source:MGI Symbol;Acc:MGI:2446136]	15.8901	16.3786	18.0698	12.6796	12.1294	13.4739	17.0953
ENSMUSG00000002910	Arrdc2	arrestin domain containing 2 [Source:MGI Symbol;Acc:MGI:1918057]	1.01221	1.1186	0.947323	1.20572	1.0289	0.974646	1.38909
ENSMUSG00000074794	Arrdc3	arrestin domain containing 3 [Source:MGI Symbol;Acc:MGI:2145242]	16.6728	15.7821	23.3828	31.9179	16.217	15.2121	15.2938
ENSMUSG00000042659	Arrdc4	arrestin domain containing 4 [Source:MGI Symbol;Acc:MGI:1913662]	27.0922	24.2067	14.8074	24.6451	16.3694	8.75003	14.8825
ENSMUSG00000022620	Arsa	arylsulfatase A [Source:MGI Symbol;Acc:MGI:88077]	8.9982	11.6674	11.5196	18.0899	5.64978	5.99514	7.76795
ENSMUSG00000042082	Arsb	arylsulfatase B [Source:MGI Symbol;Acc:MGI:88075]	2.25816	2.31768	3.33673	3.77194	1.21504	1.24416	0.926655
ENSMUSG00000020604	Arsg	arylsulfatase G [Source:MGI Symbol;Acc:MGI:1921258]	1.6854	2.65415	2.86624	1.9503	1.22773	1.99267	1.02952
ENSMUSG00000036412	Arsi	arylsulfatase i [Source:MGI Symbol;Acc:MGI:2670959]	1.26522	2.35409	7.58806	29.3387	1.54209	3.24702	0.339038
ENSMUSG00000046561	Arsj	arylsulfatase J [Source:MGI Symbol;Acc:MGI:2443513]	0.318714	1.03111	2.56792	1.67479	0.157491	0.651784	0.0806679
ENSMUSG00000021592	Arsk	arylsulfatase K [Source:MGI Symbol;Acc:MGI:1924291]	3.31814	4.3737	4.11106	4.96235	2.36194	3.5379	2.159
ENSMUSG00000034842	Art3	ADP-ribosyltransferase 3 [Source:MGI Symbol;Acc:MGI:1202729]	0.960822	1.81964	2.83408	26.0256	0.427177	0.416736	0.495219
ENSMUSG00000030217	Art4	ADP-ribosyltransferase 4 [Source:MGI Symbol;Acc:MGI:1202710]	0.0428873	0.33546	20.651	2.8676	0.0944786	9.48011	0.497156
ENSMUSG00000070424	Art5	ADP-ribosyltransferase 5 [Source:MGI Symbol;Acc:MGI:107948]	0.123898	0.121012	1.92531	0.1468	0.476707	3.37462	1.27478
ENSMUSG00000031982	Arv1	ARV1 homolog, fatty acid homeostasis modulator [Source:MGI Symbol;Acc:MGI:1916115]	10.8209	7.58219	6.90135	5.23433	11.2987	7.23022	8.54877
ENSMUSG00000000325	Arvcf	armadillo repeat gene deleted in velocardiofacial syndrome [Source:MGI Symbol;Acc:MGI:109620]	24.9178	23.0763	15.2453	33.2102	12.5401	7.72585	23.1238
ENSMUSG00000035277	Arx	aristaless related homeobox [Source:MGI Symbol;Acc:MGI:1097716]	0.957297	0.241658	0.0215514	0	1.13091	0.0134695	0.200527
ENSMUSG00000048355	Arxes1	adipocyte-related X-chromosome expressed sequence 1 [Source:MGI Symbol;Acc:MGI:1923469]	21.0257	11.1177	12.2005	16.6904	33.2652	18.4223	19.332
ENSMUSG00000048040	Arxes2	adipocyte-related X-chromosome expressed sequence 2 [Source:MGI Symbol;Acc:MGI:1924226]	38.5395	22.0309	27.147	40.9143	85.4637	48.018	50.6998
ENSMUSG00000003559	As3mt	arsenic (+3 oxidation state) methyltransferase [Source:MGI Symbol;Acc:MGI:1929882]	23.8808	21.6138	13.9638	17.0473	22.0281	11.3055	25.2156
ENSMUSG00000031591	Asah1	N-acylsphingosine amidohydrolase 1 [Source:MGI Symbol;Acc:MGI:1277124]	43.8192	57.0789	47.4749	70.836	28.7058	33.7312	26.9946
ENSMUSG00000022377	Asap1	ArfGAP with SH3 domain, ankyrin repeat and PH domain1 [Source:MGI Symbol;Acc:MGI:1342335]	13.6199	15.6298	9.14755	7.47914	13.0553	9.01555	8.38893
ENSMUSG00000052632	Asap2	ArfGAP with SH3 domain, ankyrin repeat and PH domain 2 [Source:MGI Symbol;Acc:MGI:2685438]	1.45895	1.44515	0.704749	0.707587	2.11033	1.03477	0.814417
ENSMUSG00000036995	Asap3	ArfGAP with SH3 domain, ankyrin repeat and PH domain 3 [Source:MGI Symbol;Acc:MGI:2684986]	9.35907	12.7268	12.916	7.22386	1.70994	5.13562	4.15377
ENSMUSG00000026311	Asb1	ankyrin repeat and SOCS box-containing 1 [Source:MGI Symbol;Acc:MGI:1929735]	4.35002	2.71366	3.30575	3.29528	3.89193	2.75943	3.20605
ENSMUSG00000033781	Asb13	ankyrin repeat and SOCS box-containing 13 [Source:MGI Symbol;Acc:MGI:2145525]	7.08263	3.4049	5.30698	4.38767	6.36325	5.5219	5.87055
ENSMUSG00000020305	Asb3	ankyrin repeat and SOCS box-containing 3 [Source:MGI Symbol;Acc:MGI:1929749]	9.08908	9.82662	9.3371	10.2774	6.97749	8.15165	7.23404
ENSMUSG00000042607	Asb4	ankyrin repeat and SOCS box-containing 4 [Source:MGI Symbol;Acc:MGI:1929751]	1.68708	2.65317	5.71096	5.12541	6.03742	7.94826	11.1987
ENSMUSG00000039483	Asb6	ankyrin repeat and SOCS box-containing 6 [Source:MGI Symbol;Acc:MGI:1919573]	12.7044	11.3306	11.7667	10.1832	8.16741	9.69251	13.6161
ENSMUSG00000030509	Asb7	ankyrin repeat and SOCS box-containing 7 [Source:MGI Symbol;Acc:MGI:2152835]	3.5558	2.88619	3.58471	2.86296	3.5908	3.96436	3.25403
ENSMUSG00000048175	Asb8	ankyrin repeat and SOCS box-containing 8 [Source:MGI Symbol;Acc:MGI:1925791]	43.1375	43.9195	42.3809	42.189	37.4584	39.0052	32.3846
ENSMUSG00000031384	Asb9	ankyrin repeat and SOCS box-containing 9 [Source:MGI Symbol;Acc:MGI:1916549]	0.0144277	0.338364	0.858429	1.46622	1.04727	1.75106	1.01945
ENSMUSG00000044475	Ascc1	activating signal cointegrator 1 complex subunit 1 [Source:MGI Symbol;Acc:MGI:1916340]	38.808	43.4851	38.0053	29.7631	33.7781	39.5864	35.1059
ENSMUSG00000020412	Ascc2	activating signal cointegrator 1 complex subunit 2 [Source:MGI Symbol;Acc:MGI:1922702]	10.8344	12.9436	12.0343	12.0369	8.0316	9.01627	11.3567
ENSMUSG00000038774	Ascc3	activating signal cointegrator 1 complex subunit 3 [Source:MGI Symbol;Acc:MGI:1925237]	3.70839	3.07801	3.11224	3.98369	5.26706	3.93237	4.04972
ENSMUSG00000020052	Ascl1	achaete-scute family bHLH transcription factor 1 [Source:MGI Symbol;Acc:MGI:96919]	0.752152	1.96866	2.80027	0.0426224	0.51769	6.11685	1.14844
ENSMUSG00000019857	Asf1a	anti-silencing function 1A histone chaperone [Source:MGI Symbol;Acc:MGI:1913653]	19.7913	20.4696	14.063	19.6522	32.0016	27.8889	41.2102
ENSMUSG00000005470	Asf1b	anti-silencing function 1B histone chaperone [Source:MGI Symbol;Acc:MGI:1914179]	31.3064	42.1895	39.7804	64.3252	28.5734	45.9374	42.1717
ENSMUSG00000028053	Ash1l	ASH1 like histone lysine methyltransferase [Source:MGI Symbol;Acc:MGI:2183158]	5.62624	6.04334	5.70253	4.39013	4.95311	4.79731	4.68116
ENSMUSG00000031575	Ash2l	ASH2 like histone lysine methyltransferase complex subunit [Source:MGI Symbol;Acc:MGI:1344416]	18.2178	15.9233	15.1432	16.1666	19.362	15.7393	23.3951
ENSMUSG00000023017	Asic1	acid-sensing (proton-gated) ion channel 1 [Source:MGI Symbol;Acc:MGI:1194915]	1.83271	1.17615	2.10585	0.936114	2.84894	2.23687	4.74476
ENSMUSG00000020704	Asic2	acid-sensing (proton-gated) ion channel 2 [Source:MGI Symbol;Acc:MGI:1100867]	3.27973	1.71555	0.652675	0.00838318	0.711437	0.521054	0.978115
ENSMUSG00000033007	Asic4	acid-sensing (proton-gated) ion channel family member 4 [Source:MGI Symbol;Acc:MGI:2652846]	1.58497	0.344694	0.0735776	0.0088443	0.13426	0.0455378	5.94942
ENSMUSG00000025533	Asl	argininosuccinate lyase [Source:MGI Symbol;Acc:MGI:88084]	11.5895	13.4248	9.75116	8.61976	6.95486	5.94327	9.9425
ENSMUSG00000052456	Asna1	arsA arsenite transporter, ATP-binding, homolog 1 (bacterial) [Source:MGI Symbol;Acc:MGI:1928379]	54.3146	54.3028	39.5847	33.1204	43.6493	39.3896	39.3048
ENSMUSG00000029752	Asns	asparagine synthetase [Source:MGI Symbol;Acc:MGI:1350929]	36.3486	10.2872	14.4414	9.59034	34.118	19.2997	33.0892
ENSMUSG00000026095	Asnsd1	asparagine synthetase domain containing 1 [Source:MGI Symbol;Acc:MGI:1917646]	0.907123	1.15007	1.28904	2.05849	2.20696	2.1852	1.75184
ENSMUSG00000020774	Aspa	aspartoacylase [Source:MGI Symbol;Acc:MGI:87914]	1.48945	3.93074	1.44284	13.0153	0.564549	0.174047	0.0181926
ENSMUSG00000038704	Aspdh	aspartate dehydrogenase domain containing [Source:MGI Symbol;Acc:MGI:1915602]	1.14661	0.480923	0.374695	0.195381	0.910442	0.19983	0.375447
ENSMUSG00000028207	Asph	aspartate-beta-hydroxylase [Source:MGI Symbol;Acc:MGI:1914186]	12.1961	12.0512	5.14669	8.60101	9.1527	5.39422	5.23598
ENSMUSG00000046378	Asphd1	aspartate beta-hydroxylase domain containing 1 [Source:MGI Symbol;Acc:MGI:2685014]	2.08107	0.434239	0.0259355	0.121526	1.47749	0.0549518	0.395922
ENSMUSG00000029348	Asphd2	aspartate beta-hydroxylase domain containing 2 [Source:MGI Symbol;Acc:MGI:1920148]	2.35011	0.738934	1.44476	0.98095	3.71359	2.63411	3.41806
ENSMUSG00000033952	Aspm	abnormal spindle microtubule assembly [Source:MGI Symbol;Acc:MGI:1334448]	6.92918	7.13572	4.71902	5.37584	4.29334	5.75963	3.97606
ENSMUSG00000021388	Aspn	asporin [Source:MGI Symbol;Acc:MGI:1913945]	1.27684	11.4859	78.844	124.857	4.11758	7.93596	0.0345272
ENSMUSG00000033508	Asprv1	aspartic peptidase, retroviral-like 1 [Source:MGI Symbol;Acc:MGI:1915105]	0.19756	0.25938	1.55951	0.504971	0.555393	1.10692	0.135414
ENSMUSG00000025142	Aspscr1	alveolar soft part sarcoma chromosome region, candidate 1 (human) [Source:MGI Symbol;Acc:MGI:1916188]	17.8159	19.8704	15.3615	15.3727	13.7084	12.5295	18.7952
ENSMUSG00000024654	Asrgl1	asparaginase like 1 [Source:MGI Symbol;Acc:MGI:1913764]	37.1941	37.8434	11.7126	12.5255	14.1423	7.27179	10.3022
ENSMUSG00000076441	Ass1	argininosuccinate synthetase 1 [Source:MGI Symbol;Acc:MGI:88090]	2.51767	9.16636	4.10856	1.32814	1.91399	1.32848	0.807365
ENSMUSG00000032567	Aste1	asteroid homolog 1 [Source:MGI Symbol;Acc:MGI:1913845]	1.93164	1.98719	1.81258	2.03735	1.85869	1.65596	1.89117
ENSMUSG00000026587	Astn1	astrotactin 1 [Source:MGI Symbol;Acc:MGI:1098567]	10.0628	3.14531	0.747022	0.313198	8.02973	4.04769	3.61713
ENSMUSG00000042548	Asxl1	additional sex combs like 1 [Source:MGI Symbol;Acc:MGI:2684063]	5.78381	6.44845	6.38771	5.10537	9.07483	8.56674	7.85642
ENSMUSG00000037486	Asxl2	additional sex combs like 2, transcriptional regulator [Source:MGI Symbol;Acc:MGI:1922552]	2.33733	2.45399	3.01158	2.61855	2.33923	2.47451	1.90853
ENSMUSG00000045215	Asxl3	additional sex combs like 3, transcriptional regulator [Source:MGI Symbol;Acc:MGI:2685175]	0.445288	0.531389	2.09168	0.922728	3.02642	5.87366	4.26298
ENSMUSG00000013662	Atad1	ATPase family, AAA domain containing 1 [Source:MGI Symbol;Acc:MGI:1915229]	48.7541	35.8925	29.2419	34.7577	53.0465	34.1233	28.15
ENSMUSG00000022360	Atad2	ATPase family, AAA domain containing 2 [Source:MGI Symbol;Acc:MGI:1917722]	12.9374	12.2021	9.88455	15.5932	8.90414	12.8898	10.0477
ENSMUSG00000052812	Atad2b	ATPase family, AAA domain containing 2B [Source:MGI Symbol;Acc:MGI:2444798]	1.2319	1.14773	1.20959	1.07499	1.46755	1.79698	1.73371
ENSMUSG00000029036	Atad3a	ATPase family, AAA domain containing 3A [Source:MGI Symbol;Acc:MGI:1919214]	24.5975	22.1217	17.2363	21.818	22.5513	15.7308	31.1931
ENSMUSG00000017550	Atad5	ATPase family, AAA domain containing 5 [Source:MGI Symbol;Acc:MGI:2442925]	4.8693	4.55694	3.75892	3.57564	4.87296	5.52046	4.28293
ENSMUSG00000024426	Atat1	alpha tubulin acetyltransferase 1 [Source:MGI Symbol;Acc:MGI:1913869]	49.9526	31.2562	13.1223	9.3753	60.5816	14.3573	31.6151
ENSMUSG00000034958	Atcay	ataxia, cerebellar, Cayman type [Source:MGI Symbol;Acc:MGI:2448730]	23.3662	2.20135	1.40495	0.305775	26.1489	1.82972	6.63759
ENSMUSG00000030850	Ate1	arginyltransferase 1 [Source:MGI Symbol;Acc:MGI:1333870]	15.3701	12.4867	11.2459	12.8567	14.0728	11.2564	12.4833
ENSMUSG00000023027	Atf1	activating transcription factor 1 [Source:MGI Symbol;Acc:MGI:1298366]	4.65463	6.10267	7.8308	10.4082	8.15742	10.3019	5.90662
ENSMUSG00000027104	Atf2	activating transcription factor 2 [Source:MGI Symbol;Acc:MGI:109349]	14.6394	11.3206	12.4705	11.2329	16.8359	13.3703	14.3177
ENSMUSG00000026628	Atf3	activating transcription factor 3 [Source:MGI Symbol;Acc:MGI:109384]	2.04157	3.20049	2.43793	24.8787	2.54294	1.71358	1.39323
ENSMUSG00000042406	Atf4	activating transcription factor 4 [Source:MGI Symbol;Acc:MGI:88096]	80.6124	89.6507	105.277	120.568	108.316	131.731	110.128
ENSMUSG00000038539	Atf5	activating transcription factor 5 [Source:MGI Symbol;Acc:MGI:2141857]	1.44338	2.19859	11.6922	3.05529	1.83533	25.2024	18.7965
ENSMUSG00000026663	Atf6	activating transcription factor 6 [Source:MGI Symbol;Acc:MGI:1926157]	3.44247	3.24608	4.24207	4.21173	2.36858	2.72668	2.15298
ENSMUSG00000015461	Atf6b	activating transcription factor 6 beta [Source:MGI Symbol;Acc:MGI:105121]	45.6648	41.3187	41.1679	35.7927	26.2418	29.3103	28.6832
ENSMUSG00000099083	Atf7	activating transcription factor 7 [Source:MGI Symbol;Acc:MGI:2443472]	2.60706	3.22524	3.91942	4.07253	2.58809	3.269	1.65183
ENSMUSG00000030213	Atf7ip	activating transcription factor 7 interacting protein [Source:MGI Symbol;Acc:MGI:1858965]	5.1241	4.86598	5.59662	4.55352	4.32128	4.45393	3.70163
ENSMUSG00000021619	Atg10	autophagy related 10 [Source:MGI Symbol;Acc:MGI:1914045]	11.5099	12.1102	16.4461	15.0722	19.3914	17.8159	12.3493
ENSMUSG00000037204	Atg101	autophagy related 101 [Source:MGI Symbol;Acc:MGI:1915368]	56.2973	52.8605	54.352	63.3197	33.9461	39.5484	75.9082
ENSMUSG00000032905	Atg12	autophagy related 12 [Source:MGI Symbol;Acc:MGI:1914776]	63.7114	41.0601	42.0377	37.9257	55.6934	47.1086	47.9719
ENSMUSG00000027244	Atg13	autophagy related 13 [Source:MGI Symbol;Acc:MGI:1196429]	13.9309	11.374	15.6722	15.1135	10.3804	12.5134	11.818
ENSMUSG00000037526	Atg14	autophagy related 14 [Source:MGI Symbol;Acc:MGI:1261775]	11.063	9.14971	11.4316	9.28054	8.13162	9.3755	10.1112
ENSMUSG00000026289	Atg16l1	autophagy related 16-like 1 (S. cerevisiae) [Source:MGI Symbol;Acc:MGI:1924290]	4.95307	3.63292	3.78882	3.87144	4.1732	3.21461	5.56094
ENSMUSG00000047767	Atg16l2	autophagy related 16-like 2 (S. cerevisiae) [Source:MGI Symbol;Acc:MGI:1920933]	1.43319	1.586	2.97408	1.82527	1.19525	0.927882	3.0046
ENSMUSG00000024773	Atg2a	autophagy related 2A [Source:MGI Symbol;Acc:MGI:1916291]	6.20795	5.65705	5.00045	4.64459	2.11377	2.63593	4.02042
ENSMUSG00000041341	Atg2b	autophagy related 2B [Source:MGI Symbol;Acc:MGI:1923809]	1.85438	1.63331	2.25979	1.86839	2.54043	2.54447	1.24447
ENSMUSG00000022663	Atg3	autophagy related 3 [Source:MGI Symbol;Acc:MGI:1915091]	24.5852	22.3543	11.4995	17.666	29.502	17.1036	21.1445
ENSMUSG00000079418	Atg4a	autophagy related 4A, cysteine peptidase [Source:MGI Symbol;Acc:MGI:2147903]	9.0983	12.478	13.8651	14.0621	8.25679	10.3053	8.74015
ENSMUSG00000026280	Atg4b	autophagy related 4B, cysteine peptidase [Source:MGI Symbol;Acc:MGI:1913865]	12.6525	11.8971	12.0238	12.0213	11.0337	11.3494	12.3379
ENSMUSG00000028550	Atg4c	autophagy related 4C, cysteine peptidase [Source:MGI Symbol;Acc:MGI:2651854]	3.34466	3.80088	4.1531	3.69916	2.39051	2.77791	1.6861
ENSMUSG00000002820	Atg4d	autophagy related 4D, cysteine peptidase [Source:MGI Symbol;Acc:MGI:2444308]	4.75656	3.80562	4.56966	4.20369	3.344	3.13452	5.53898
ENSMUSG00000038160	Atg5	autophagy related 5 [Source:MGI Symbol;Acc:MGI:1277186]	41.1953	43.1026	39.0048	39.1063	38.4647	37.0086	37.413
ENSMUSG00000030314	Atg7	autophagy related 7 [Source:MGI Symbol;Acc:MGI:1921494]	7.81854	7.88965	7.38686	6.36145	4.78292	4.79951	5.08959
ENSMUSG00000033124	Atg9a	autophagy related 9A [Source:MGI Symbol;Acc:MGI:2138446]	6.87809	5.46175	4.14715	4.45986	1.77646	1.94725	1.70063
ENSMUSG00000026192	Atic	5-aminoimidazole-4-carboxamide ribonucleotide formyltransferase/IMP cyclohydrolase [Source:MGI Symbol;Acc:MGI:1351352]	2.71803	2.57289	2.23061	1.55668	3.21615	2.59431	1.7798
ENSMUSG00000021066	Atl1	atlastin GTPase 1 [Source:MGI Symbol;Acc:MGI:1921241]	17.1203	6.32587	4.50663	3.92281	19.9572	5.22059	9.80311
ENSMUSG00000059811	Atl2	atlastin GTPase 2 [Source:MGI Symbol;Acc:MGI:1929492]	16.249	13.5777	14.3955	16.9394	15.9359	15.885	13.0506
ENSMUSG00000024759	Atl3	atlastin GTPase 3 [Source:MGI Symbol;Acc:MGI:1924270]	1.95378	2.44578	2.4092	3.07174	2.53316	2.33501	1.55021
ENSMUSG00000034218	Atm	ataxia telangiectasia mutated [Source:MGI Symbol;Acc:MGI:107202]	1.50775	1.39495	1.65147	1.17337	1.78954	1.7809	1.72323
ENSMUSG00000047388	Atmin	ATM interactor [Source:MGI Symbol;Acc:MGI:2682328]	3.14677	2.59719	3.06753	2.59846	4.62343	4.09199	4.42934
ENSMUSG00000037621	Atoh8	atonal bHLH transcription factor 8 [Source:MGI Symbol;Acc:MGI:1918343]	1.0958	2.14711	3.6612	2.78451	1.88524	1.3617	1.41796
ENSMUSG00000018585	Atox1	antioxidant 1 copper chaperone [Source:MGI Symbol;Acc:MGI:1333855]	144.716	203.811	241.448	263.25	161.711	239.295	183.917
ENSMUSG00000055415	Atp10b	ATPase, class V, type 10B [Source:MGI Symbol;Acc:MGI:2442688]	0.433003	1.03673	1.06657	3.60632	0.686339	0.806209	0.282556
ENSMUSG00000046808	Atp10d	ATPase, class V, type 10D [Source:MGI Symbol;Acc:MGI:2450125]	0.913811	0.859519	3.42277	2.78733	1.43319	2.12915	1.30718
ENSMUSG00000031441	Atp11a	ATPase, class VI, type 11A [Source:MGI Symbol;Acc:MGI:1354735]	2.182	2.56289	3.80486	2.72983	2.82362	4.20408	2.6439
ENSMUSG00000037400	Atp11b	ATPase, class VI, type 11B [Source:MGI Symbol;Acc:MGI:1923545]	5.20366	4.75959	5.75347	6.61583	5.00921	5.38466	4.25398
ENSMUSG00000062949	Atp11c	ATPase, class VI, type 11C [Source:MGI Symbol;Acc:MGI:1859661]	1.73506	1.43228	2.33736	2.27572	5.22811	3.15703	2.88358
ENSMUSG00000031862	Atp13a1	ATPase type 13A1 [Source:MGI Symbol;Acc:MGI:2180801]	14.2036	13.4209	12.9276	12.6826	14.0197	10.2683	20.9464
ENSMUSG00000036622	Atp13a2	ATPase type 13A2 [Source:MGI Symbol;Acc:MGI:1922022]	12.7159	8.07965	6.27876	7.39538	12.0834	7.72841	11.8717
ENSMUSG00000022533	Atp13a3	ATPase type 13A3 [Source:MGI Symbol;Acc:MGI:2685387]	1.45706	1.47489	1.83989	2.76542	3.52572	2.90073	1.91207
ENSMUSG00000033161	Atp1a1	ATPase, Na+/K+ transporting, alpha 1 polypeptide [Source:MGI Symbol;Acc:MGI:88105]	4.83345	5.09481	8.36334	10.1606	8.41953	13.1905	14.6148
ENSMUSG00000007097	Atp1a2	ATPase, Na+/K+ transporting, alpha 2 polypeptide [Source:MGI Symbol;Acc:MGI:88106]	41.6786	56.4426	30.4859	10.4809	10.8475	4.42868	0.564218
ENSMUSG00000040907	Atp1a3	ATPase, Na+/K+ transporting, alpha 3 polypeptide [Source:MGI Symbol;Acc:MGI:88107]	60.2913	6.46644	1.19273	0.158884	17.2218	0.596181	11.5026
ENSMUSG00000026576	Atp1b1	ATPase, Na+/K+ transporting, beta 1 polypeptide [Source:MGI Symbol;Acc:MGI:88108]	21.9171	2.97559	8.09574	6.08521	9.01069	8.90203	27.5447
ENSMUSG00000041329	Atp1b2	ATPase, Na+/K+ transporting, beta 2 polypeptide [Source:MGI Symbol;Acc:MGI:88109]	27.7929	37.305	16.9722	9.11434	5.03493	4.74782	1.61183
ENSMUSG00000032412	Atp1b3	ATPase, Na+/K+ transporting, beta 3 polypeptide [Source:MGI Symbol;Acc:MGI:107788]	72.8317	85.3869	128.179	90.243	118.341	74.0519	60.0351
ENSMUSG00000025436	Atp23	ATP23 metallopeptidase and ATP synthase assembly factor homolog [Source:MGI Symbol;Acc:MGI:1916984]	6.05987	6.1008	5.61543	7.46932	8.97229	7.97581	10.3696
ENSMUSG00000030730	Atp2a1	ATPase, Ca++ transporting, cardiac muscle, fast twitch 1 [Source:MGI Symbol;Acc:MGI:105058]	0.15099	0.279309	0.606086	1.32011	0.203666	0.218124	0.192312
ENSMUSG00000029467	Atp2a2	ATPase, Ca++ transporting, cardiac muscle, slow twitch 2 [Source:MGI Symbol;Acc:MGI:88110]	18.719	14.7374	13.497	16.3437	18.4676	13.5254	14.4702
ENSMUSG00000020788	Atp2a3	ATPase, Ca++ transporting, ubiquitous [Source:MGI Symbol;Acc:MGI:1194503]	0.35278	0.458016	1.08584	2.45492	0.388815	0.174851	0.0944341
ENSMUSG00000019943	Atp2b1	ATPase, Ca++ transporting, plasma membrane 1 [Source:MGI Symbol;Acc:MGI:104653]	31.1233	19.1299	11.9565	14.6151	25.0455	9.84321	17.3836
ENSMUSG00000030302	Atp2b2	ATPase, Ca++ transporting, plasma membrane 2 [Source:MGI Symbol;Acc:MGI:105368]	5.10367	0.481785	0.0831913	0.00673796	1.70969	0.0452104	0.129937
ENSMUSG00000026463	Atp2b4	ATPase, Ca++ transporting, plasma membrane 4 [Source:MGI Symbol;Acc:MGI:88111]	1.38804	1.26511	2.32744	4.08856	2.37599	3.01134	2.18201
ENSMUSG00000032570	Atp2c1	ATPase, Ca++-sequestering [Source:MGI Symbol;Acc:MGI:1889008]	8.07241	7.65216	8.03466	8.21824	10.8129	9.84221	10.0947
ENSMUSG00000025428	Atp5a1	ATP synthase, H+ transporting, mitochondrial F1 complex, alpha subunit 1 [Source:MGI Symbol;Acc:MGI:88115]	423.291	353.435	349.497	309.342	233.205	233.923	349.565
ENSMUSG00000025393	Atp5b	ATP synthase, H+ transporting mitochondrial F1 complex, beta subunit [Source:MGI Symbol;Acc:MGI:107801]	632.898	501.726	434.643	447.445	499.311	405.07	395.962
ENSMUSG00000025781	Atp5c1	ATP synthase, H+ transporting, mitochondrial F1 complex, gamma polypeptide 1 [Source:MGI Symbol;Acc:MGI:1261437]	304.738	291.549	243.113	269.234	338.016	320.649	230.399
ENSMUSG00000003072	Atp5d	ATP synthase, H+ transporting, mitochondrial F1 complex, delta subunit [Source:MGI Symbol;Acc:MGI:1913293]	160.639	155.292	141.947	147.558	107.82	119.585	155.758
ENSMUSG00000016252	Atp5e	ATP synthase, H+ transporting, mitochondrial F1 complex, epsilon subunit [Source:MGI Symbol;Acc:MGI:1855697]	70.9848	83.075	72.0189	77.7834	100.484	110.798	100.144
ENSMUSG00000000563	Atp5f1	ATP synthase, H+ transporting, mitochondrial F0 complex, subunit B1 [Source:MGI Symbol;Acc:MGI:1100495]	118.568	102.389	93.0685	111.302	147.729	133.61	110.108
ENSMUSG00000006057	Atp5g1	ATP synthase, H+ transporting, mitochondrial F0 complex, subunit C1 (subunit 9) [Source:MGI Symbol;Acc:MGI:107653]	62.7716	52.3516	40.6808	56.8885	60.8027	53.3584	58.0629
ENSMUSG00000062683	Atp5g2	ATP synthase, H+ transporting, mitochondrial F0 complex, subunit C2 (subunit 9) [Source:MGI Symbol;Acc:MGI:1915192]	29.8182	35.8148	27.7427	36.0681	46.0473	43.7065	36.1692
ENSMUSG00000018770	Atp5g3	ATP synthase, H+ transporting, mitochondrial F0 complex, subunit C3 (subunit 9) [Source:MGI Symbol;Acc:MGI:2442035]	238.595	231.043	192.646	231.791	326.48	311.382	277.767
ENSMUSG00000034566	Atp5h	ATP synthase, H+ transporting, mitochondrial F0 complex, subunit D [Source:MGI Symbol;Acc:MGI:1918929]	212.44	244.687	183.879	212.054	228.071	237.026	277.819
ENSMUSG00000022890	Atp5j	ATP synthase, H+ transporting, mitochondrial F0 complex, subunit F [Source:MGI Symbol;Acc:MGI:107777]	87.7858	99.4251	85.6356	110.21	126.939	134.582	134.864
ENSMUSG00000038690	Atp5j2	ATP synthase, H+ transporting, mitochondrial F0 complex, subunit F2 [Source:MGI Symbol;Acc:MGI:1927558]	64.2613	70.6013	55.5969	72.4514	81.0093	84.1167	95.7681
ENSMUSG00000050856	Atp5k	ATP synthase, H+ transporting, mitochondrial F1F0 complex, subunit E [Source:MGI Symbol;Acc:MGI:106636]	88.1539	85.5713	84.2997	112.287	143.896	144.342	132.434
ENSMUSG00000038717	Atp5l	ATP synthase, H+ transporting, mitochondrial F0 complex, subunit G [Source:MGI Symbol;Acc:MGI:1351597]	15.804	17.0918	16.5405	21.1091	28.4488	28.366	21.5557
ENSMUSG00000021290	Atp5mpl	ATP synthase membrane subunit 6.8PL [Source:MGI Symbol;Acc:MGI:1917507]	390.514	350.892	303.5	448.763	567.682	558.94	424.331
ENSMUSG00000022956	Atp5o	ATP synthase, H+ transporting, mitochondrial F1 complex, O subunit [Source:MGI Symbol;Acc:MGI:106341]	193.227	193.598	158.185	160.081	176.707	176.565	217.114
ENSMUSG00000054894	Atp5s	ATP synthase, H+ transporting, mitochondrial F0 complex, subunit S [Source:MGI Symbol;Acc:MGI:1915305]	21.0098	21.9704	16.8012	16.5633	19.1321	19.5251	18.4303
ENSMUSG00000019087	Atp6ap1	ATPase, H+ transporting, lysosomal accessory protein 1 [Source:MGI Symbol;Acc:MGI:109629]	141.699	110.793	111.795	106.504	81.3231	78.6572	97.6454
ENSMUSG00000078958	Atp6ap1l	ATPase, H+ transporting, lysosomal accessory protein 1-like [Source:MGI Symbol;Acc:MGI:3648665]	21.986	1.9175	0.474209	0.253379	20.5764	0.0952811	0.0307029
ENSMUSG00000031007	Atp6ap2	ATPase, H+ transporting, lysosomal accessory protein 2 [Source:MGI Symbol;Acc:MGI:1917745]	82.4041	48.4029	47.5288	51.1322	67.6577	55.6839	48.7005
ENSMUSG00000019302	Atp6v0a1	ATPase, H+ transporting, lysosomal V0 subunit A1 [Source:MGI Symbol;Acc:MGI:103286]	28.7749	11.8997	10.0841	9.15758	13.4044	6.25585	10.1478
ENSMUSG00000038023	Atp6v0a2	ATPase, H+ transporting, lysosomal V0 subunit A2 [Source:MGI Symbol;Acc:MGI:104855]	9.48108	9.54449	8.41443	11.4825	5.70531	5.38102	5.30599
ENSMUSG00000033379	Atp6v0b	ATPase, H+ transporting, lysosomal V0 subunit B [Source:MGI Symbol;Acc:MGI:1890510]	90.9259	58.9329	58.7855	59.1449	77.1395	52.7358	79.2948
ENSMUSG00000024121	Atp6v0c	ATPase, H+ transporting, lysosomal V0 subunit C [Source:MGI Symbol;Acc:MGI:88116]	2.43032	1.89671	1.70527	2.32019	2.38702	1.87358	2.48366
ENSMUSG00000080242	Atp6v0c-ps2	ATPase, H+ transporting, lysosomal V0 subunit C, pseudogene 2 [Source:MGI Symbol;Acc:MGI:2151816]	56.9946	39.6358	32.7328	45.2089	40.2232	34.0278	54.8663
ENSMUSG00000013160	Atp6v0d1	ATPase, H+ transporting, lysosomal V0 subunit D1 [Source:MGI Symbol;Acc:MGI:1201778]	117.508	92.2535	84.1378	85.5919	114.163	89.5517	86.3463
ENSMUSG00000015575	Atp6v0e	ATPase, H+ transporting, lysosomal V0 subunit E [Source:MGI Symbol;Acc:MGI:1328318]	33.9081	49.406	47.6743	76.9076	35.3515	40.3314	31.2633
ENSMUSG00000039347	Atp6v0e2	ATPase, H+ transporting, lysosomal V0 subunit E2 [Source:MGI Symbol;Acc:MGI:1923502]	131.525	66.4567	21.5558	32.9443	40.3651	14.3691	20.0953
ENSMUSG00000052459	Atp6v1a	ATPase, H+ transporting, lysosomal V1 subunit A [Source:MGI Symbol;Acc:MGI:1201780]	45.0507	26.5913	23.1752	23.0846	29.768	21.1326	19.8711
ENSMUSG00000006269	Atp6v1b1	ATPase, H+ transporting, lysosomal V1 subunit B1 [Source:MGI Symbol;Acc:MGI:103285]	0	0.0479142	5.41652	0.00815929	0.0134345	1.44844	0
ENSMUSG00000006273	Atp6v1b2	ATPase, H+ transporting, lysosomal V1 subunit B2 [Source:MGI Symbol;Acc:MGI:109618]	79.3546	46.0694	36.8996	33.749	54.2925	30.638	34.496
ENSMUSG00000022295	Atp6v1c1	ATPase, H+ transporting, lysosomal V1 subunit C1 [Source:MGI Symbol;Acc:MGI:1913585]	75.4799	50.5728	47.6699	46.7263	60.9676	43.175	46.6535
ENSMUSG00000020566	Atp6v1c2	ATPase, H+ transporting, lysosomal V1 subunit C2 [Source:MGI Symbol;Acc:MGI:1916025]	1.194	2.17599	5.171	0.180313	0.337597	2.23577	0.42924
ENSMUSG00000021114	Atp6v1d	ATPase, H+ transporting, lysosomal V1 subunit D [Source:MGI Symbol;Acc:MGI:1921084]	155.57	98.2061	94.0857	81.2721	149.67	102.527	134.418
ENSMUSG00000019210	Atp6v1e1	ATPase, H+ transporting, lysosomal V1 subunit E1 [Source:MGI Symbol;Acc:MGI:894326]	54.6895	37.5655	40.3109	35.2802	55.6739	41.3992	48.4603
ENSMUSG00000004285	Atp6v1f	ATPase, H+ transporting, lysosomal V1 subunit F [Source:MGI Symbol;Acc:MGI:1913394]	166.896	169.101	157.606	138.823	184.16	182.937	196.789
ENSMUSG00000039105	Atp6v1g1	ATPase, H+ transporting, lysosomal V1 subunit G1 [Source:MGI Symbol;Acc:MGI:1913540]	274.359	261.332	267.291	254.528	340.843	329.422	393.618
ENSMUSG00000024403	Atp6v1g2	ATPase, H+ transporting, lysosomal V1 subunit G2 [Source:MGI Symbol;Acc:MGI:1913487]	19.4622	4.91131	3.67938	1.86605	5.65995	2.9688	6.84908
ENSMUSG00000026394	Atp6v1g3	ATPase, H+ transporting, lysosomal V1 subunit G3 [Source:MGI Symbol;Acc:MGI:2450548]	0.00790918	0.430465	16.5184	0.0445579	0	23.623	0.108278
ENSMUSG00000033793	Atp6v1h	ATPase, H+ transporting, lysosomal V1 subunit H [Source:MGI Symbol;Acc:MGI:1914864]	17.6408	8.80666	10.7827	8.37237	17.842	10.3398	15.0324
ENSMUSG00000033792	Atp7a	ATPase, Cu++ transporting, alpha polypeptide [Source:MGI Symbol;Acc:MGI:99400]	2.73038	3.63011	4.49466	3.42875	3.29523	4.59355	2.11135
ENSMUSG00000037685	Atp8a1	ATPase, aminophospholipid transporter (APLT), class I, type 8A, member 1 [Source:MGI Symbol;Acc:MGI:1330848]	5.86354	6.46927	1.95674	4.13311	2.92474	1.66652	3.35929
ENSMUSG00000021983	Atp8a2	ATPase, aminophospholipid transporter-like, class I, type 8A, member 2 [Source:MGI Symbol;Acc:MGI:1354710]	5.12273	1.78165	3.01509	0.636631	3.90008	1.76491	2.29425
ENSMUSG00000039529	Atp8b1	ATPase, class I, type 8B, member 1 [Source:MGI Symbol;Acc:MGI:1859665]	0.0682274	0.36343	1.1677	1.36865	0.0662424	0.278222	0.0746718
ENSMUSG00000060671	Atp8b2	ATPase, class I, type 8B, member 2 [Source:MGI Symbol;Acc:MGI:1859660]	3.49072	3.22777	5.65549	6.5783	4.48639	4.45511	4.50436
ENSMUSG00000003341	Atp8b3	ATPase, class I, type 8B, member 3 [Source:MGI Symbol;Acc:MGI:1914581]	0.281852	0.187604	0.37655	0.837987	0.359445	0.217908	1.16438
ENSMUSG00000060131	Atp8b4	ATPase, class I, type 8B, member 4 [Source:MGI Symbol;Acc:MGI:1859664]	0.0300381	0.321044	6.84058	0.48595	0.606986	10.047	11.0634
ENSMUSG00000027546	Atp9a	ATPase, class II, type 9A [Source:MGI Symbol;Acc:MGI:1330826]	19.5689	12.1222	8.82681	9.87699	15.6298	6.60206	8.52809
ENSMUSG00000024566	Atp9b	ATPase, class II, type 9B [Source:MGI Symbol;Acc:MGI:1354757]	12.3473	11.4666	10.9502	13.2737	9.16174	7.56815	9.14028
ENSMUSG00000028710	Atpaf1	ATP synthase mitochondrial F1 complex assembly factor 1 [Source:MGI Symbol;Acc:MGI:2180560]	14.2267	13.8854	11.7256	15.9826	17.4409	15.9057	17.0765
ENSMUSG00000042709	Atpaf2	ATP synthase mitochondrial F1 complex assembly factor 2 [Source:MGI Symbol;Acc:MGI:2180561]	32.5955	35.3388	31.3145	28.1775	27.1473	29.7349	25.8015
ENSMUSG00000054428	Atpif1	ATPase inhibitory factor 1 [Source:MGI Symbol;Acc:MGI:1196457]	86.5325	76.3078	82.937	127.883	190.76	145.115	126.718
ENSMUSG00000032409	Atr	ataxia telangiectasia and Rad3 related [Source:MGI Symbol;Acc:MGI:108028]	1.08813	1.08282	1.20788	0.902727	1.19527	1.24572	1.09839
ENSMUSG00000013622	Atraid	all-trans retinoic acid induced differentiation factor [Source:MGI Symbol;Acc:MGI:1918918]	77.5571	102.88	81.8091	109.779	60.9262	55.0734	39.4038
ENSMUSG00000025646	Atrip	ATR interacting protein [Source:MGI Symbol;Acc:MGI:1925349]	0.33128	0.395304	0.522898	1.06865	0.757689	0.705019	0.646793
ENSMUSG00000027312	Atrn	attractin [Source:MGI Symbol;Acc:MGI:1341628]	2.70437	1.99601	2.30275	2.86183	3.05517	2.43277	1.81483
ENSMUSG00000054843	Atrnl1	attractin like 1 [Source:MGI Symbol;Acc:MGI:2147749]	2.88285	2.08564	3.73801	4.5174	3.56957	3.5806	1.73607
ENSMUSG00000031229	Atrx	ATRX, chromatin remodeler [Source:MGI Symbol;Acc:MGI:103067]	16.3247	15.3403	15.8472	10.979	18.7117	15.6279	14.3933
ENSMUSG00000046876	Atxn1	ataxin 1 [Source:MGI Symbol;Acc:MGI:104783]	1.0904	0.890429	0.729118	0.481045	0.700871	0.422076	0.119573
ENSMUSG00000016541	Atxn10	ataxin 10 [Source:MGI Symbol;Acc:MGI:1859293]	218.83	191.716	157.388	182.011	247.516	169.827	202.946
ENSMUSG00000069895	Atxn1l	ataxin 1-like [Source:MGI Symbol;Acc:MGI:3694797]	1.45517	1.5732	1.70404	2.60843	2.04635	2.50342	1.35358
ENSMUSG00000042605	Atxn2	ataxin 2 [Source:MGI Symbol;Acc:MGI:1277223]	2.40057	2.67351	2.18795	2.23617	3.09965	2.67217	3.21911
ENSMUSG00000032637	Atxn2l	ataxin 2-like [Source:MGI Symbol;Acc:MGI:2446242]	8.41287	8.8251	7.23369	7.23589	8.06151	7.75477	11.4916
ENSMUSG00000021189	Atxn3	ataxin 3 [Source:MGI Symbol;Acc:MGI:1099442]	3.3682	3.2863	2.78918	3.16656	3.64074	3.75741	3.5555
ENSMUSG00000021738	Atxn7	ataxin 7 [Source:MGI Symbol;Acc:MGI:2179277]	1.2347	1.36567	1.28602	1.21431	1.4088	1.65769	0.816838
ENSMUSG00000020564	Atxn7l1	ataxin 7-like 1 [Source:MGI Symbol;Acc:MGI:3584458]	3.1781	3.2006	1.83868	1.41204	2.20648	1.79672	2.34888
ENSMUSG00000048997	Atxn7l2	ataxin 7-like 2 [Source:MGI Symbol;Acc:MGI:1919772]	3.00996	3.27317	3.37171	3.77858	3.0303	2.78784	4.90256
ENSMUSG00000059995	Atxn7l3	ataxin 7-like 3 [Source:MGI Symbol;Acc:MGI:3036270]	6.74546	4.13634	5.33619	5.39187	9.36039	6.65922	7.4964
ENSMUSG00000074748	Atxn7l3b	ataxin 7-like 3B [Source:MGI Symbol;Acc:MGI:1914971]	73.9614	63.983	71.2301	74.7854	112.116	98.9081	102.845
ENSMUSG00000097415	AU020206	expressed sequence AU020206 [Source:MGI Symbol;Acc:MGI:2142134]	6.8381	8.61232	7.86493	11.0103	8.95541	11.4847	7.10839
ENSMUSG00000051669	AU021092	expressed sequence AU021092 [Source:MGI Symbol;Acc:MGI:2146559]	17.6965	15.9318	18.6584	11.2143	6.94964	5.9185	1.75291
ENSMUSG00000078584	AU022252	expressed sequence AU022252 [Source:MGI Symbol;Acc:MGI:2140466]	4.60036	4.39954	4.27369	4.63403	5.12602	4.7855	6.84866
ENSMUSG00000028830	AU040320	expressed sequence AU040320 [Source:MGI Symbol;Acc:MGI:2140475]	15.2508	12.0059	8.87557	7.18687	7.62574	4.69735	6.49968
ENSMUSG00000078435	AU041133	expressed sequence AU041133 [Source:MGI Symbol;Acc:MGI:2143755]	9.05836	8.6202	7.16954	8.84643	10.4683	8.15327	5.73034
ENSMUSG00000021460	Auh	AU RNA binding protein/enoyl-coenzyme A hydratase [Source:MGI Symbol;Acc:MGI:1338011]	4.9013	4.05322	4.33351	3.90948	4.58662	3.87441	5.35336
ENSMUSG00000078521	Aunip	aurora kinase A and ninein interacting protein [Source:MGI Symbol;Acc:MGI:1917135]	7.88686	8.99603	6.32992	9.60124	5.90319	8.049	9.89367
ENSMUSG00000068328	Aup1	ancient ubiquitous protein 1 [Source:MGI Symbol;Acc:MGI:107789]	26.0337	31.406	28.2063	29.0509	17.1122	20.1043	29.7338
ENSMUSG00000027496	Aurka	aurora kinase A [Source:MGI Symbol;Acc:MGI:894678]	43.2365	46.4727	45.1982	47.5906	31.9739	56.3949	52.1268
ENSMUSG00000065990	Aurkaip1	aurora kinase A interacting protein 1 [Source:MGI Symbol;Acc:MGI:1913327]	51.1562	54.487	48.4539	47.4751	46.7104	48.6504	63.9095
ENSMUSG00000020897	Aurkb	aurora kinase B [Source:MGI Symbol;Acc:MGI:107168]	60.2815	68.2724	46.7072	63.7912	32.3815	45.118	49.2998
ENSMUSG00000029673	Auts2	autism susceptibility candidate 2 [Source:MGI Symbol;Acc:MGI:1919847]	2.99904	3.128	2.86482	1.97756	4.1151	3.81359	4.2801
ENSMUSG00000087519	AV039307	expressed sequence AV039307 [Source:MGI Symbol;Acc:MGI:2139243]	0.941115	0.707363	1.26653	0.957546	1.44106	0.913873	2.01526
ENSMUSG00000087377	AV099323	expressed sequence AV099323 [Source:MGI Symbol;Acc:MGI:2139252]	0.955055	1.12468	0.994356	0.756509	0.986274	1.26307	1.08424
ENSMUSG00000108461	AV356131	expressed sequence AV356131 [Source:MGI Symbol;Acc:MGI:2142184]	7.28417	8.13386	17.8563	9.59837	10.3065	16.8471	21.6523
ENSMUSG00000003604	Aven	apoptosis, caspase activation inhibitor [Source:MGI Symbol;Acc:MGI:1921518]	0.513019	0.587597	0.669334	0.769946	1.1201	1.47265	0.994425
ENSMUSG00000029787	Avl9	AVL9 cell migration associated [Source:MGI Symbol;Acc:MGI:1926187]	4.48453	3.39104	3.97577	2.61432	6.8824	3.66373	3.46315
ENSMUSG00000018821	Avpi1	arginine vasopressin-induced 1 [Source:MGI Symbol;Acc:MGI:1916784]	15.2179	18.8078	21.4784	31.3638	12.4321	16.111	22.6575
ENSMUSG00000020123	Avpr1a	arginine vasopressin receptor 1A [Source:MGI Symbol;Acc:MGI:1859216]	0.106319	0.0491173	0.587624	3.83331	0.0213188	0.17118	0
ENSMUSG00000078349	AW011738	expressed sequence AW011738 [Source:MGI Symbol;Acc:MGI:2140540]	9.00546	9.11995	4.28363	3.09277	2.41847	1.76128	1.59163
ENSMUSG00000075010	AW112010	expressed sequence AW112010 [Source:MGI Symbol;Acc:MGI:2147706]	0.0832836	0.567751	0.868325	5.6838	0.32976	0.438874	0.287701
ENSMUSG00000074166	AW146154	expressed sequence AW146154 [Source:MGI Symbol;Acc:MGI:2142212]	1.82301	2.34657	2.0692	2.13657	1.22542	2.18213	1.5323
ENSMUSG00000039182	AW209491	expressed sequence AW209491 [Source:MGI Symbol;Acc:MGI:2145422]	29.4302	22.9864	23.1643	14.5521	30.5517	19.7705	25.4637
ENSMUSG00000041935	AW549877	expressed sequence AW549877 [Source:MGI Symbol;Acc:MGI:2146232]	25.5089	24.0376	20.5335	24.6183	24.9944	21.3606	15.0877
ENSMUSG00000038112	AW551984	expressed sequence AW551984 [Source:MGI Symbol;Acc:MGI:2143322]	1.79528	2.3674	2.18081	21.193	4.79288	5.05032	55.9744
ENSMUSG00000033632	AW554918	expressed sequence AW554918 [Source:MGI Symbol;Acc:MGI:2147376]	3.14158	3.3372	2.661	2.92921	2.24638	2.41345	2.57193
ENSMUSG00000024182	Axin1	axin 1 [Source:MGI Symbol;Acc:MGI:1096327]	4.38831	4.23734	4.64952	6.33094	5.71946	6.97158	6.09977
ENSMUSG00000000142	Axin2	axin 2 [Source:MGI Symbol;Acc:MGI:1270862]	1.92619	1.8844	1.27184	0.495242	2.15412	0.815512	0.320295
ENSMUSG00000002602	Axl	AXL receptor tyrosine kinase [Source:MGI Symbol;Acc:MGI:1347244]	14.8677	28.1744	43.6795	117.887	12.5059	24.4761	15.1957
ENSMUSG00000039285	Azi2	5-azacytidine induced gene 2 [Source:MGI Symbol;Acc:MGI:1351332]	11.7318	9.65223	9.89013	11.0191	12.1507	10.5491	12.0418
ENSMUSG00000037458	Azin1	antizyme inhibitor 1 [Source:MGI Symbol;Acc:MGI:1859169]	31.6369	18.7542	17.2778	27.0538	38.0058	24.2016	14.6068
ENSMUSG00000028789	Azin2	antizyme inhibitor 2 [Source:MGI Symbol;Acc:MGI:2442093]	7.01013	8.37457	6.38703	6.23916	4.9738	5.49562	8.81709
ENSMUSG00000100005	B130024G19Rik	RIKEN cDNA B130024G19 gene [Source:MGI Symbol;Acc:MGI:3604353]	5.93578	6.95496	3.98036	3.79866	2.20136	3.55038	5.54764
ENSMUSG00000093606	B130034C11Rik	RIKEN cDNA B130034C11 gene [Source:MGI Symbol;Acc:MGI:3041186]	1.13183	1.07071	1.49393	0.880829	1.33451	1.54992	2.54575
ENSMUSG00000086502	B130055M24Rik	RIKEN cDNA B130055M24 gene [Source:MGI Symbol;Acc:MGI:3590645]	2.89617	2.79858	2.14315	1.72071	2.28908	1.91104	3.72019
ENSMUSG00000086715	B230112J18Rik	RIKEN cDNA B230112J18 gene [Source:MGI Symbol;Acc:MGI:1925096]	2.76561	2.17045	0.654952	0.937714	0.173807	0.631	0.133721
ENSMUSG00000027165	B230118H07Rik	RIKEN cDNA B230118H07 gene [Source:MGI Symbol;Acc:MGI:1915420]	15.9845	20.3155	17.5932	14.2128	19.5896	23.2466	15.1226
ENSMUSG00000087024	B230119M05Rik	RIKEN cDNA B230119M05 gene [Source:MGI Symbol;Acc:MGI:1925233]	0.554289	0.589627	0.818177	0.748355	1.15126	0.920343	0.278718
ENSMUSG00000086003	B230206L02Rik	RIKEN cDNA B230206L02 gene [Source:MGI Symbol;Acc:MGI:1924598]	0.663182	0.805895	0.988575	1.06014	0.349716	0.64682	1.90138
ENSMUSG00000092492	B230208B08Rik	RIKEN cDNA B230208B08 gene [Source:MGI Symbol;Acc:MGI:2442149]	2.74469	0.389267	0.349759	0	3.81208	0.305867	3.90604
ENSMUSG00000097378	B230208H11Rik	RIKEN cDNA B230208H11 gene [Source:MGI Symbol;Acc:MGI:2443719]	1.3664	1.78458	0.88078	1.44892	1.1678	0.971822	1.15915
ENSMUSG00000089706	B230216N24Rik	RIKEN cDNA B230216N24 gene [Source:MGI Symbol;Acc:MGI:1925853]	0.625685	0.200822	1.12653	0.256299	1.51547	2.67156	14.5335
ENSMUSG00000050538	B230217C12Rik	RIKEN cDNA B230217C12 gene [Source:MGI Symbol;Acc:MGI:1915377]	11.3069	7.09044	7.26978	5.60751	8.23072	8.48733	9.64766
ENSMUSG00000097785	B230217O12Rik	RIKEN cDNA B230217O12 gene [Source:MGI Symbol;Acc:MGI:2444948]	0.876254	1.18217	1.55372	1.64672	0.972283	0.858519	0.835878
ENSMUSG00000045767	B230219D22Rik	RIKEN cDNA B230219D22 gene [Source:MGI Symbol;Acc:MGI:1925771]	16.2528	15.1764	14.8952	22.5725	26.6901	26.5519	19.7439
ENSMUSG00000080717	B230307C23Rik	RIKEN cDNA B230307C23 gene [Source:MGI Symbol;Acc:MGI:3643396]	1.42195	1.45255	1.45559	1.90746	1.93177	1.82572	1.3709
ENSMUSG00000084843	B230312C02Rik	RIKEN cDNA B230312C02 gene [Source:MGI Symbol;Acc:MGI:2444130]	0.719323	0.395498	0.443759	1.17651	1.5386	1.33455	0.663008
ENSMUSG00000045746	B230317F23Rik	RIKEN cDNA B230317F23 gene [Source:MGI Symbol;Acc:MGI:2443920]	1.36688	1.48346	1.20664	1.73605	1.17312	1.12335	0.881462
ENSMUSG00000104597	B230334C09Rik	RIKEN cDNA B230334C09 gene [Source:MGI Symbol;Acc:MGI:2442224]	0.90319	0.136311	0.0951984	0.0337202	1.39514	0.0687883	0.0591975
ENSMUSG00000097119	B230354K17Rik	RIKEN cDNA B230354K17 gene [Source:MGI Symbol;Acc:MGI:2443272]	8.44994	9.02189	8.48741	7.02113	8.34718	7.76603	4.72552
ENSMUSG00000086350	B230369F24Rik	RIKEN cDNA B230369F24 gene [Source:MGI Symbol;Acc:MGI:2443392]	1.06714	0.639197	2.04695	0.272906	1.54795	2.30056	2.52389
ENSMUSG00000060802	B2m	beta-2 microglobulin [Source:MGI Symbol;Acc:MGI:88127]	64.0693	150.625	306.437	615.699	155.443	167.074	73.1569
ENSMUSG00000048406	B330016D10Rik	RIKEN cDNA B330016D10 gene [Source:MGI Symbol;Acc:MGI:2444063]	0.425982	0.677689	1.00863	0.629261	1.18767	1.72176	1.65327
ENSMUSG00000043300	B3galnt1	UDP-GalNAc:betaGlcNAc beta 1,3-galactosaminyltransferase, polypeptide 1 [Source:MGI Symbol;Acc:MGI:1349405]	25.6553	18.9554	20.027	38.673	33.2841	20.372	22.1713
ENSMUSG00000039242	B3galnt2	UDP-GalNAc:betaGlcNAc beta 1,3-galactosaminyltransferase, polypeptide 2 [Source:MGI Symbol;Acc:MGI:2145517]	5.69098	6.71294	10.639	10.8906	6.85044	7.88783	11.0487
ENSMUSG00000034780	B3galt1	UDP-Gal:betaGlcNAc beta 1,3-galactosyltransferase, polypeptide 1 [Source:MGI Symbol;Acc:MGI:1349403]	0.723786	0.26039	0.276113	0.305123	2.59615	0.702771	0.133553
ENSMUSG00000033849	B3galt2	UDP-Gal:betaGlcNAc beta 1,3-galactosyltransferase, polypeptide 2 [Source:MGI Symbol;Acc:MGI:1349461]	2.23192	0.388167	0.209295	0.145858	1.45227	0.145855	0.0745655
ENSMUSG00000067370	B3galt4	UDP-Gal:betaGlcNAc beta 1,3-galactosyltransferase, polypeptide 4 [Source:MGI Symbol;Acc:MGI:1859517]	4.51932	6.34632	6.7495	5.9206	3.76957	4.60514	4.71046
ENSMUSG00000074892	B3galt5	UDP-Gal:betaGlcNAc beta 1,3-galactosyltransferase, polypeptide 5 [Source:MGI Symbol;Acc:MGI:2136878]	1.49622	0.889784	0.507713	0.0136039	0.506352	0.748843	0.307435
ENSMUSG00000050796	B3galt6	UDP-Gal:betaGal beta 1,3-galactosyltransferase, polypeptide 6 [Source:MGI Symbol;Acc:MGI:2152819]	3.88657	3.09484	2.07747	2.80675	5.79555	3.97336	3.11605
ENSMUSG00000045994	B3gat1	beta-1,3-glucuronyltransferase 1 (glucuronosyltransferase P) [Source:MGI Symbol;Acc:MGI:1924148]	2.1256	0.737638	0.113737	0.179499	3.21474	0.119381	0.197722
ENSMUSG00000026156	B3gat2	beta-1,3-glucuronyltransferase 2 (glucuronosyltransferase S) [Source:MGI Symbol;Acc:MGI:2389490]	1.29404	0.924811	0.0694099	0.066039	0.125014	0.0842372	0.0744118
ENSMUSG00000071649	B3gat3	beta-1,3-glucuronyltransferase 3 (glucuronosyltransferase I) [Source:MGI Symbol;Acc:MGI:1919977]	19.5962	14.5089	14.9724	17.5079	17.4835	13.6941	25.575
ENSMUSG00000051950	B3glct	beta-3-glucosyltransferase [Source:MGI Symbol;Acc:MGI:2685903]	10.0928	10.6979	6.84765	7.94454	6.50032	4.45744	5.9431
ENSMUSG00000022686	B3gnt5	UDP-GlcNAc:betaGal beta-1,3-N-acetylglucosaminyltransferase 5 [Source:MGI Symbol;Acc:MGI:2137302]	6.75786	5.02841	2.68976	4.65394	13.665	6.21826	7.90613
ENSMUSG00000079445	B3gnt7	UDP-GlcNAc:betaGal beta-1,3-N-acetylglucosaminyltransferase 7 [Source:MGI Symbol;Acc:MGI:2384394]	2.60034	2.23583	1.07099	0.513467	0.739997	1.09785	1.52321
ENSMUSG00000059479	B3gnt8	UDP-GlcNAc:betaGal beta-1,3-N-acetylglucosaminyltransferase 8 [Source:MGI Symbol;Acc:MGI:2385269]	0.0894956	0.3542	0.871272	2.03654	0.131598	0.472622	0.110128
ENSMUSG00000069920	B3gnt9	UDP-GlcNAc:betaGal beta-1,3-N-acetylglucosaminyltransferase 9 [Source:MGI Symbol;Acc:MGI:2142841]	3.23431	3.19538	8.49186	17.2547	2.39935	3.52048	0.537414
ENSMUSG00000046605	B3gntl1	UDP-GlcNAc:betaGal beta-1,3-N-acetylglucosaminyltransferase-like 1 [Source:MGI Symbol;Acc:MGI:2441705]	4.12302	4.28837	3.76177	3.65601	2.62117	2.65186	2.43138
ENSMUSG00000006731	B4galnt1	beta-1,4-N-acetyl-galactosaminyl transferase 1 [Source:MGI Symbol;Acc:MGI:1342057]	13.7017	3.44124	7.94797	7.00764	13.3358	5.27017	6.06684
ENSMUSG00000041372	B4galnt3	beta-1,4-N-acetyl-galactosaminyl transferase 3 [Source:MGI Symbol;Acc:MGI:3041155]	0.0622747	0.30495	1.1397	2.31525	0.0944711	0.509449	0.297431
ENSMUSG00000055629	B4galnt4	beta-1,4-N-acetyl-galactosaminyl transferase 4 [Source:MGI Symbol;Acc:MGI:2652891]	4.07123	2.22417	3.67832	0.927931	6.2279	5.26134	7.65563
ENSMUSG00000028413	B4galt1	UDP-Gal:betaGlcNAc beta 1,4- galactosyltransferase, polypeptide 1 [Source:MGI Symbol;Acc:MGI:95705]	2.72042	5.85006	8.29238	16.7579	3.99134	7.32298	3.62805
ENSMUSG00000028541	B4galt2	UDP-Gal:betaGlcNAc beta 1,4- galactosyltransferase, polypeptide 2 [Source:MGI Symbol;Acc:MGI:1858493]	4.80282	3.61407	4.46555	7.17406	6.95736	7.11964	7.83795
ENSMUSG00000052423	B4galt3	UDP-Gal:betaGlcNAc beta 1,4-galactosyltransferase, polypeptide 3 [Source:MGI Symbol;Acc:MGI:1928767]	9.71135	7.83204	8.68161	6.64412	8.90083	6.81004	7.43761
ENSMUSG00000022793	B4galt4	UDP-Gal:betaGlcNAc beta 1,4-galactosyltransferase, polypeptide 4 [Source:MGI Symbol;Acc:MGI:1928387]	26.1384	31.5064	24.6367	17.6992	26.3572	22.8328	19.3811
ENSMUSG00000017929	B4galt5	UDP-Gal:betaGlcNAc beta 1,4-galactosyltransferase, polypeptide 5 [Source:MGI Symbol;Acc:MGI:1927169]	5.88417	4.19237	2.39583	3.52133	4.31226	3.42675	3.30102
ENSMUSG00000056124	B4galt6	UDP-Gal:betaGlcNAc beta 1,4-galactosyltransferase, polypeptide 6 [Source:MGI Symbol;Acc:MGI:1928380]	4.87562	4.698	1.5541	1.65065	4.39642	1.86606	1.75112
ENSMUSG00000021504	B4galt7	xylosylprotein beta1,4-galactosyltransferase, polypeptide 7 (galactosyltransferase I) [Source:MGI Symbol;Acc:MGI:2384987]	16.7464	14.8542	18.9401	19.5409	12.2948	11.6441	14.0943
ENSMUSG00000047379	B4gat1	beta-1,4-glucuronyltransferase 1 [Source:MGI Symbol;Acc:MGI:1919680]	65.0691	68.3892	58.0938	64.8022	30.6001	33.5201	31.3515
ENSMUSG00000052364	B630019K06Rik	RIKEN cDNA B630019K06 gene [Source:MGI Symbol;Acc:MGI:2147918]	1.2177	0.869413	1.62637	0.759441	4.38175	5.11661	2.4812
ENSMUSG00000098202	B830012L14Rik	RIKEN cDNA B830012L14 gene [Source:MGI Symbol;Acc:MGI:2443332]	1.31028	1.75553	2.35204	4.78037	2.38843	1.65178	2.99306
ENSMUSG00000085133	B930095G15Rik	RIKEN cDNA B930095G15 gene [Source:MGI Symbol;Acc:MGI:2443701]	3.60766	1.13211	2.231	0.479448	3.54631	2.47155	2.46091
ENSMUSG00000001039	B9d1	B9 protein domain 1 [Source:MGI Symbol;Acc:MGI:1351471]	27.8876	37.3205	25.0161	19.9607	21.7075	34.7806	28.9698
ENSMUSG00000063439	B9d2	B9 protein domain 2 [Source:MGI Symbol;Acc:MGI:2387643]	39.5098	40.7083	33.6669	31.8193	30.1806	29.0768	36.9007
ENSMUSG00000031820	Babam1	BRISC and BRCA1 A complex member 1 [Source:MGI Symbol;Acc:MGI:1915501]	40.5623	42.1536	41.0825	40.65	37.2945	37.7676	32.5901
ENSMUSG00000052139	Babam2	BRISC and BRCA1 A complex member 2 [Source:MGI Symbol;Acc:MGI:1333875]	6.19675	7.3001	4.71664	6.06082	3.55393	3.04078	5.79191
ENSMUSG00000032086	Bace1	beta-site APP cleaving enzyme 1 [Source:MGI Symbol;Acc:MGI:1346542]	17.0068	16.5336	31.4694	28.3632	16.5036	19.7423	15.658
ENSMUSG00000040605	Bace2	beta-site APP-cleaving enzyme 2 [Source:MGI Symbol;Acc:MGI:1860440]	1.52048	6.44457	14.0054	53.0818	1.4149	1.69833	0.256914
ENSMUSG00000025612	Bach1	BTB and CNC homology 1, basic leucine zipper transcription factor 1 [Source:MGI Symbol;Acc:MGI:894680]	1.82715	2.08986	2.18352	4.10507	5.39535	4.25635	2.65895
ENSMUSG00000040270	Bach2	BTB and CNC homology, basic leucine zipper transcription factor 2 [Source:MGI Symbol;Acc:MGI:894679]	2.02924	1.15357	1.64975	1.43654	3.69532	2.57559	3.19374
ENSMUSG00000024959	Bad	BCL2-associated agonist of cell death [Source:MGI Symbol;Acc:MGI:1096330]	37.248	42.9931	43.1606	53.0373	26.331	27.2742	34.8052
ENSMUSG00000028416	Bag1	BCL2-associated athanogene 1 [Source:MGI Symbol;Acc:MGI:108047]	31.4563	26.2913	18.2779	26.8396	46.2051	46.6629	37.517
ENSMUSG00000042215	Bag2	BCL2-associated athanogene 2 [Source:MGI Symbol;Acc:MGI:1891254]	8.40164	12.2398	9.96284	9.16509	7.77951	12.203	15.4055
ENSMUSG00000030847	Bag3	BCL2-associated athanogene 3 [Source:MGI Symbol;Acc:MGI:1352493]	18.1201	19.4837	14.6999	18.192	4.04355	7.84679	6.48148
ENSMUSG00000037316	Bag4	BCL2-associated athanogene 4 [Source:MGI Symbol;Acc:MGI:1914634]	4.28787	2.58646	2.58834	2.6831	4.46984	3.56118	2.58925
ENSMUSG00000049792	Bag5	BCL2-associated athanogene 5 [Source:MGI Symbol;Acc:MGI:1917619]	31.3397	34.2003	39.5	47.5275	31.9092	33.6319	24.7035
ENSMUSG00000024392	Bag6	BCL2-associated athanogene 6 [Source:MGI Symbol;Acc:MGI:1919439]	12.5986	12.0789	11.1004	10.889	14.772	11.4805	12.3592
ENSMUSG00000039741	Bahcc1	BAH domain and coiled-coil containing 1 [Source:MGI Symbol;Acc:MGI:2679272]	1.1451	1.19493	1.21689	1.54817	1.81094	1.79935	2.75643
ENSMUSG00000040007	Bahd1	bromo adjacent homology domain containing 1 [Source:MGI Symbol;Acc:MGI:2139371]	1.35813	1.07424	1.02387	1.15656	2.39634	1.41943	1.41866
ENSMUSG00000025372	Baiap2	brain-specific angiogenesis inhibitor 1-associated protein 2 [Source:MGI Symbol;Acc:MGI:2137336]	8.1312	7.92458	7.84602	9.89373	3.44448	4.91771	4.71427
ENSMUSG00000038859	Baiap2l1	BAI1-associated protein 2-like 1 [Source:MGI Symbol;Acc:MGI:1914148]	1.21542	0.922372	2.83497	1.67023	0.911563	2.77382	3.3036
ENSMUSG00000018126	Baiap2l2	BAI1-associated protein 2-like 2 [Source:MGI Symbol;Acc:MGI:2652819]	1.97534	1.75353	2.09661	2.01706	1.31459	1.3428	2.02256
ENSMUSG00000047507	Baiap3	BAI1-associated protein 3 [Source:MGI Symbol;Acc:MGI:2685783]	1.10458	1.05371	0.521279	0.0353253	0.190934	0.388638	0.214835
ENSMUSG00000057789	Bak1	BCL2-antagonist/killer 1 [Source:MGI Symbol;Acc:MGI:1097161]	0.366099	0.637418	0.350314	1.01674	1.07689	1.16493	0.84603
ENSMUSG00000024232	Bambi	BMP and activin membrane-bound inhibitor [Source:MGI Symbol;Acc:MGI:1915260]	4.49075	5.76135	10.9464	12.2421	4.73495	8.01582	5.48111
ENSMUSG00000081219	Bambi-ps1	BMP and activin membrane-bound inhibitor, pseudogene (Xenopus laevis) [Source:MGI Symbol;Acc:MGI:1932402]	4.34945	1.33402	2.0887	2.31332	2.08814	0.881778	2.26995
ENSMUSG00000024844	Banf1	barrier to autointegration factor 1 [Source:MGI Symbol;Acc:MGI:1346330]	286.879	316.349	264.738	332.104	353.736	356.87	383.531
ENSMUSG00000025316	Banp	BTG3 associated nuclear protein [Source:MGI Symbol;Acc:MGI:1889023]	6.90479	6.26495	7.0115	6.00181	6.16469	6.32931	13.0666
ENSMUSG00000021901	Bap1	Brca1 associated protein 1 [Source:MGI Symbol;Acc:MGI:1206586]	57.7816	44.0866	39.0351	36.2938	38.689	31.1527	40.8096
ENSMUSG00000034384	Barhl2	BarH like homeobox 2 [Source:MGI Symbol;Acc:MGI:1859314]	0.608836	0.0602512	0	0	5.43683	0.029144	0.318344
ENSMUSG00000021381	Barx1	BarH-like homeobox 1 [Source:MGI Symbol;Acc:MGI:103124]	0.247821	0.564064	10.7978	7.52486	0.0292178	8.25837	1.64262
ENSMUSG00000045763	Basp1	brain abundant, membrane attached signal protein 1 [Source:MGI Symbol;Acc:MGI:1917600]	17.3308	7.04739	9.63247	9.63907	102.692	34.9905	48.1235
ENSMUSG00000034266	Batf	basic leucine zipper transcription factor, ATF-like [Source:MGI Symbol;Acc:MGI:1859147]	1.2777	4.28258	7.27621	6.25752	3.16434	5.41467	4.20388
ENSMUSG00000026630	Batf3	basic leucine zipper transcription factor, ATF-like 3 [Source:MGI Symbol;Acc:MGI:1925491]	0.731698	1.60411	7.02159	6.8176	1.65762	4.04831	4.27703
ENSMUSG00000003873	Bax	BCL2-associated X protein [Source:MGI Symbol;Acc:MGI:99702]	97.0408	96.5201	86.8474	82.8235	113.173	91.2105	139.423
ENSMUSG00000035021	Baz1a	bromodomain adjacent to zinc finger domain 1A [Source:MGI Symbol;Acc:MGI:1309478]	2.92295	2.68787	3.15646	1.53352	3.39027	7.54298	3.11407
ENSMUSG00000002748	Baz1b	bromodomain adjacent to zinc finger domain, 1B [Source:MGI Symbol;Acc:MGI:1353499]	4.63479	5.03621	4.70917	5.24133	5.6568	6.62019	8.28703
ENSMUSG00000040054	Baz2a	bromodomain adjacent to zinc finger domain, 2A [Source:MGI Symbol;Acc:MGI:2151152]	3.69716	3.85169	3.91894	2.20653	3.26281	3.83632	4.79704
ENSMUSG00000026987	Baz2b	bromodomain adjacent to zinc finger domain, 2B [Source:MGI Symbol;Acc:MGI:2442782]	5.88863	6.21003	8.19561	4.67581	5.78029	8.03559	8.51885
ENSMUSG00000085218	BB218582	expressed sequence BB218582 [Source:MGI Symbol;Acc:MGI:2139448]	1.47669	1.15852	1.10633	0.934951	1.97703	1.55535	0.863986
ENSMUSG00000002083	Bbc3	BCL2 binding component 3 [Source:MGI Symbol;Acc:MGI:2181667]	1.31639	0.574693	0.900729	1.88438	1.86962	1.63454	7.14783
ENSMUSG00000084957	Bbip1	BBSome interacting protein 1 [Source:MGI Symbol;Acc:MGI:1913610]	48.0721	41.9367	27.709	31.9371	51.6229	32.6679	34.6518
ENSMUSG00000057265	Bbof1	basal body orientation factor 1 [Source:MGI Symbol;Acc:MGI:1920123]	1.23312	1.42136	1.45465	0.618214	1.82009	1.74259	0.760927
ENSMUSG00000006464	Bbs1	Bardet-Biedl syndrome 1 (human) [Source:MGI Symbol;Acc:MGI:1277215]	4.76987	3.80769	2.96384	1.54077	2.00937	2.47983	2.84475
ENSMUSG00000035759	Bbs10	Bardet-Biedl syndrome 10 (human) [Source:MGI Symbol;Acc:MGI:1919019]	6.16683	6.74637	5.95809	4.12818	4.36275	4.94484	4.20157
ENSMUSG00000051444	Bbs12	Bardet-Biedl syndrome 12 (human) [Source:MGI Symbol;Acc:MGI:2686651]	8.13587	9.94876	9.40187	10.0911	7.85414	9.69521	7.53382
ENSMUSG00000031755	Bbs2	Bardet-Biedl syndrome 2 (human) [Source:MGI Symbol;Acc:MGI:2135267]	11.1548	11.5355	9.86108	5.99284	5.02471	6.20634	9.47722
ENSMUSG00000025235	Bbs4	Bardet-Biedl syndrome 4 (human) [Source:MGI Symbol;Acc:MGI:2143311]	8.91191	7.4942	9.57613	4.56519	8.25606	8.57568	11.7794
ENSMUSG00000063145	Bbs5	Bardet-Biedl syndrome 5 (human) [Source:MGI Symbol;Acc:MGI:1919819]	6.47943	4.56724	8.21894	5.40301	6.96067	8.7178	6.55113
ENSMUSG00000037325	Bbs7	Bardet-Biedl syndrome 7 (human) [Source:MGI Symbol;Acc:MGI:1918742]	5.96884	5.89158	4.76977	3.33898	4.02229	3.8554	4.5254
ENSMUSG00000035919	Bbs9	Bardet-Biedl syndrome 9 (human) [Source:MGI Symbol;Acc:MGI:2442833]	4.46983	5.53978	7.33112	5.53054	3.02574	4.06499	4.59862
ENSMUSG00000022641	Bbx	bobby sox HMG box containing [Source:MGI Symbol;Acc:MGI:1917758]	5.63744	7.16499	6.77818	4.49317	4.39562	5.36175	6.37677
ENSMUSG00000060149	BC002059	cDNA sequence BC002059 [Source:MGI Symbol;Acc:MGI:2384864]	5.34513	4.97977	4.60724	7.29695	8.15494	6.17264	4.63989
ENSMUSG00000081824	BC002163	cDNA sequence BC002163 [Source:MGI Symbol;Acc:MGI:3612445]	3.50371	3.87245	4.38831	4.25258	4.78733	4.65667	5.7661
ENSMUSG00000067722	BC003965	cDNA sequence BC003965 [Source:MGI Symbol;Acc:MGI:2670966]	29.2836	28.8844	32.1343	28.3126	31.6721	32.1034	33.7433
ENSMUSG00000052712	BC004004	cDNA sequence BC004004 [Source:MGI Symbol;Acc:MGI:2136782]	19.3777	22.189	17.128	23.8764	15.866	12.6231	12.5561
ENSMUSG00000019132	BC005537	cDNA sequence BC005537 [Source:MGI Symbol;Acc:MGI:2441726]	25.2102	22.125	22.5746	26.4537	44.0472	36.0626	22.4647
ENSMUSG00000079065	BC005561	cDNA sequence BC005561 [Source:MGI Symbol;Acc:MGI:3040669]	5.58552	6.86564	6.16552	5.92939	9.45145	10.9942	10.5011
ENSMUSG00000026851	BC005624	cDNA sequence BC005624 [Source:MGI Symbol;Acc:MGI:2385132]	33.5719	30.2701	34.5931	20.4325	23.2419	26.6336	25.4893
ENSMUSG00000041674	BC006965	cDNA sequence BC006965 [Source:MGI Symbol;Acc:MGI:2384955]	9.18682	18.5441	3.43452	0.224381	2.9955	0.876508	1.26377
ENSMUSG00000070794	BC016548	cDNA sequence BC016548 [Source:MGI Symbol;Acc:MGI:2448478]	8.65938	10.0503	0.473959	0.194738	1.95518	0.0662262	0.246585
ENSMUSG00000030780	BC017158	cDNA sequence BC017158 [Source:MGI Symbol;Acc:MGI:2384572]	3.60669	3.83887	3.96378	4.84759	2.10899	2.28344	4.21127
ENSMUSG00000081137	BC022960	cDNA sequence BC022960 [Source:MGI Symbol;Acc:MGI:2670977]	1.84932	1.64335	1.41141	2.66839	1.55582	1.85363	4.20972
ENSMUSG00000038543	BC028528	cDNA sequence BC028528 [Source:MGI Symbol;Acc:MGI:2385885]	7.156	15.2639	13.9267	18.6524	5.50195	12.4475	3.7542
ENSMUSG00000074649	BC029722	cDNA sequence BC029722 [Source:MGI Symbol;Acc:MGI:3584273]	14.4852	12.4822	14.1004	14.4353	7.69378	7.58534	10.2493
ENSMUSG00000105345	BC030343	cDNA sequence BC030343 [Source:MGI Symbol;Acc:MGI:2679267]	0.612515	0.625259	2.15269	0.579809	1.03604	2.03362	1.29274
ENSMUSG00000049946	BC030500	cDNA sequence BC030500 [Source:MGI Symbol;Acc:MGI:2447770]	3.25712	0.389744	0.229935	0.602728	3.08977	0.106897	0.482729
ENSMUSG00000034773	BC030867	cDNA sequence BC030867 [Source:MGI Symbol;Acc:MGI:2387601]	4.38997	4.7601	4.19428	3.61373	2.81071	5.61461	4.53189
ENSMUSG00000036299	BC031181	cDNA sequence BC031181 [Source:MGI Symbol;Acc:MGI:3039614]	154.77	127.754	146.948	138.189	228.106	178.858	167.037
ENSMUSG00000033722	BC034090	cDNA sequence BC034090 [Source:MGI Symbol;Acc:MGI:2672904]	1.20297	0.934787	0.732886	1.36446	0.983883	0.66408	1.02389
ENSMUSG00000090164	BC035044	cDNA sequence BC035044 [Source:MGI Symbol;Acc:MGI:2448540]	0.927901	0.79311	1.40259	3.19447	0.963042	0.895054	0.750998
ENSMUSG00000036948	BC037034	cDNA sequence BC037034 [Source:MGI Symbol;Acc:MGI:2385896]	1.00321	0.467537	0.488491	0.306881	1.24871	0.658601	1.13024
ENSMUSG00000103309	BC037039	cDNA sequence BC037039 [Source:MGI Symbol;Acc:MGI:3697820]	0.352301	0.300577	0.63381	0.293821	0.574277	1.09864	1.11657
ENSMUSG00000056418	BC043934	cDNA sequence BC043934 [Source:MGI Symbol;Acc:MGI:2679715]	2.26119	1.26562	1.91584	1.046	2.20878	0.904797	1.5136
ENSMUSG00000085274	BC046401	cDNA sequence BC046401 [Source:MGI Symbol;Acc:MGI:2683561]	1.00288	1.27109	1.25464	0.382661	1.47848	0.997311	1.02012
ENSMUSG00000053684	BC048403	cDNA sequence BC048403 [Source:MGI Symbol;Acc:MGI:2670984]	0.940698	1.0314	0.949532	0.858479	1.21591	0.724056	0.581676
ENSMUSG00000091996	BC049352	cDNA sequence BC049352 [Source:MGI Symbol;Acc:MGI:3040681]	0.872552	2.05769	16.7563	0.135637	0.169532	9.50561	0.407742
ENSMUSG00000097163	BC051077	cDNA sequence BC051077 [Source:MGI Symbol;Acc:MGI:3039587]	2.18188	2.48886	4.44695	5.50092	4.63664	6.70626	3.87637
ENSMUSG00000092564	BC051226	cDNA sequence BC051226 [Source:MGI Symbol;Acc:MGI:3039585]	0.535624	0.613123	0.62372	0.663172	2.34957	2.85015	0.961357
ENSMUSG00000040282	BC052040	cDNA sequence BC052040 [Source:MGI Symbol;Acc:MGI:3026886]	6.03449	6.0795	4.17206	4.78011	6.31893	6.13216	5.3946
ENSMUSG00000041406	BC055324	cDNA sequence BC055324 [Source:MGI Symbol;Acc:MGI:3590554]	6.83237	6.299	5.07599	5.91478	4.15852	6.01276	6.01881
ENSMUSG00000087150	BC064078	cDNA sequence BC064078 [Source:MGI Symbol;Acc:MGI:3040692]	0.736966	1.99632	5.18099	2.45088	0.538595	5.61647	1.39917
ENSMUSG00000021763	BC067074	cDNA sequence BC067074 [Source:MGI Symbol;Acc:MGI:3040697]	3.08805	2.88151	1.22059	0.665591	0.601781	1.38303	0.93231
ENSMUSG00000071561	BC100530	cDNA sequence BC100530 [Source:MGI Symbol;Acc:MGI:3696883]	0.0244994	0.403902	1.29877	2.45383	7.86901	8.69892	0.0410951
ENSMUSG00000002980	Bcam	basal cell adhesion molecule [Source:MGI Symbol;Acc:MGI:1929940]	6.59759	13.129	18.6765	34.368	2.80124	3.59207	5.63695
ENSMUSG00000004892	Bcan	brevican [Source:MGI Symbol;Acc:MGI:1096385]	3.6391	2.06557	5.19767	0.119045	0.340554	0.264655	0.265751
ENSMUSG00000020650	Bcap29	B cell receptor associated protein 29 [Source:MGI Symbol;Acc:MGI:101917]	19.4005	16.806	13.9505	22.3313	21.8964	15.9412	13.3616
ENSMUSG00000002015	Bcap31	B cell receptor associated protein 31 [Source:MGI Symbol;Acc:MGI:1350933]	178.568	236.476	219.906	275.576	141.938	145.107	169.584
ENSMUSG00000031955	Bcar1	breast cancer anti-estrogen resistance 1 [Source:MGI Symbol;Acc:MGI:108091]	20.094	12.758	11.4799	12.9442	14.5487	11.1145	23.1464
ENSMUSG00000028121	Bcar3	breast cancer anti-estrogen resistance 3 [Source:MGI Symbol;Acc:MGI:1352501]	32.6441	26.8823	5.10504	4.76878	7.72929	2.67823	7.25518
ENSMUSG00000013523	Bcas1	breast carcinoma amplified sequence 1 [Source:MGI Symbol;Acc:MGI:1924210]	0.90396	1.21429	2.84576	15.9469	0.313917	1.11074	0.194394
ENSMUSG00000005687	Bcas2	breast carcinoma amplified sequence 2 [Source:MGI Symbol;Acc:MGI:1915433]	56.8524	52.9557	48.5806	49.7235	66.6654	56.4034	60.1268
ENSMUSG00000059439	Bcas3	breast carcinoma amplified sequence 3 [Source:MGI Symbol;Acc:MGI:2385848]	9.24178	8.76793	8.66102	6.75218	3.69986	5.57058	5.81019
ENSMUSG00000030268	Bcat1	branched chain aminotransferase 1, cytosolic [Source:MGI Symbol;Acc:MGI:104861]	7.15627	2.59084	0.927614	2.92349	9.92916	1.29188	7.74878
ENSMUSG00000030826	Bcat2	branched chain aminotransferase 2, mitochondrial [Source:MGI Symbol;Acc:MGI:1276534]	0.399327	0.69332	0.854767	1.20393	0.757487	1.07683	1.06492
ENSMUSG00000030983	Bccip	BRCA2 and CDKN1A interacting protein [Source:MGI Symbol;Acc:MGI:1913415]	54.4439	61.1085	61.6242	57.8897	53.95	66.5305	66.705
ENSMUSG00000037525	Bcdin3d	BCDIN3 domain containing [Source:MGI Symbol;Acc:MGI:1922534]	13.8676	11.693	12.1803	10.7439	12.7326	10.9692	17.8347
ENSMUSG00000027792	Bche	butyrylcholinesterase [Source:MGI Symbol;Acc:MGI:894278]	2.6964	4.06823	1.93356	7.71245	2.13615	2.26326	0.820199
ENSMUSG00000060376	Bckdha	branched chain ketoacid dehydrogenase E1, alpha polypeptide [Source:MGI Symbol;Acc:MGI:107701]	3.86853	5.00847	5.35693	4.29236	2.32293	3.69115	5.08149
ENSMUSG00000032263	Bckdhb	branched chain ketoacid dehydrogenase E1, beta polypeptide [Source:MGI Symbol;Acc:MGI:88137]	18.9922	19.7578	12.8834	17.2903	24.5507	19.9983	24.3786
ENSMUSG00000030802	Bckdk	branched chain ketoacid dehydrogenase kinase [Source:MGI Symbol;Acc:MGI:1276121]	56.3701	65.0008	55.4444	48.1504	42.3173	39.766	35.62
ENSMUSG00000028191	Bcl10	B cell leukemia/lymphoma 10 [Source:MGI Symbol;Acc:MGI:1337994]	12.4249	13.7482	16.2273	21.3762	12.5934	14.5117	12.245
ENSMUSG00000000861	Bcl11a	B cell CLL/lymphoma 11A (zinc finger protein) [Source:MGI Symbol;Acc:MGI:106190]	3.38239	0.531371	1.32949	0.44126	10.305	3.04206	2.67921
ENSMUSG00000048251	Bcl11b	B cell leukemia/lymphoma 11B [Source:MGI Symbol;Acc:MGI:1929913]	4.79185	0.688429	2.48358	0.217815	24.6351	5.24202	1.58341
ENSMUSG00000057329	Bcl2	B cell leukemia/lymphoma 2 [Source:MGI Symbol;Acc:MGI:88138]	2.36679	2.00744	6.78856	3.31733	3.30859	4.75555	1.81772
ENSMUSG00000102037	Bcl2a1a	B cell leukemia/lymphoma 2 related protein A1a [Source:MGI Symbol;Acc:MGI:102687]	0.042781	0.0189668	0.0926857	1.17309	0	0.082815	0
ENSMUSG00000007659	Bcl2l1	BCL2-like 1 [Source:MGI Symbol;Acc:MGI:88139]	24.7593	18.2844	32.2918	16.8899	21.3555	23.4946	29.3972
ENSMUSG00000027381	Bcl2l11	BCL2-like 11 (apoptosis facilitator) [Source:MGI Symbol;Acc:MGI:1197519]	2.12832	2.90504	2.56903	4.37315	2.86897	3.94161	3.38614
ENSMUSG00000003190	Bcl2l12	BCL2-like 12 (proline rich) [Source:MGI Symbol;Acc:MGI:1922986]	1.82895	2.65941	3.0793	3.27695	1.65209	2.69513	4.07838
ENSMUSG00000009112	Bcl2l13	BCL2-like 13 (apoptosis facilitator) [Source:MGI Symbol;Acc:MGI:2136959]	7.47593	6.50986	5.36608	5.21705	5.337	4.51274	5.85255
ENSMUSG00000089682	Bcl2l2	BCL2-like 2 [Source:MGI Symbol;Acc:MGI:108052]	2.28193	1.89299	2.23723	2.23613	2.29798	2.1722	2.60405
ENSMUSG00000053175	Bcl3	B cell leukemia/lymphoma 3 [Source:MGI Symbol;Acc:MGI:88140]	0.0219766	0.207661	0.785132	0.631628	0.0786155	1.05068	0.195757
ENSMUSG00000022508	Bcl6	B cell leukemia/lymphoma 6 [Source:MGI Symbol;Acc:MGI:107187]	2.15496	2.29561	1.72121	0.856115	0.415347	0.473714	0.0555908
ENSMUSG00000000317	Bcl6b	B cell CLL/lymphoma 6, member B [Source:MGI Symbol;Acc:MGI:1278332]	2.88139	4.46274	5.71777	8.77572	3.07376	3.4418	0.814448
ENSMUSG00000029438	Bcl7a	B cell CLL/lymphoma 7A [Source:MGI Symbol;Acc:MGI:1924295]	2.07087	1.29959	3.42617	1.91915	3.28848	4.93585	2.97559
ENSMUSG00000029681	Bcl7b	B cell CLL/lymphoma 7B [Source:MGI Symbol;Acc:MGI:1332238]	15.6924	13.9531	16.7479	16.5482	10.7959	11.4691	12.6334
ENSMUSG00000030814	Bcl7c	B cell CLL/lymphoma 7C [Source:MGI Symbol;Acc:MGI:1332237]	3.51999	3.92183	3.68734	6.35038	6.36773	6.62211	7.59663
ENSMUSG00000038256	Bcl9	B cell CLL/lymphoma 9 [Source:MGI Symbol;Acc:MGI:1924828]	3.3208	3.69297	3.80993	2.73421	5.73996	5.57362	6.06245
ENSMUSG00000063382	Bcl9l	B cell CLL/lymphoma 9-like [Source:MGI Symbol;Acc:MGI:1933114]	1.12124	1.25549	1.18755	1.48732	0.92859	1.35049	1.14055
ENSMUSG00000037608	Bclaf1	BCL2-associated transcription factor 1 [Source:MGI Symbol;Acc:MGI:1917580]	16.0836	15.6667	13.8226	12.8976	18.7694	17.3057	15.3414
ENSMUSG00000044150	Bclaf3	Bclaf1 and Thrap3 family member 3 [Source:MGI Symbol;Acc:MGI:2685992]	7.57481	6.93461	7.80832	7.16446	9.37271	9.25689	9.52789
ENSMUSG00000040363	Bcor	BCL6 interacting corepressor [Source:MGI Symbol;Acc:MGI:1918708]	2.38614	2.95818	3.36159	5.06771	2.77772	2.99748	2.32506
ENSMUSG00000036959	Bcorl1	BCL6 co-repressor-like 1 [Source:MGI Symbol;Acc:MGI:2443910]	0.872531	0.748533	0.820542	1.043	1.07304	0.7747	0.765228
ENSMUSG00000009681	Bcr	breakpoint cluster region [Source:MGI Symbol;Acc:MGI:88141]	3.07492	1.93306	2.35189	1.69803	6.58862	3.6085	4.57541
ENSMUSG00000026172	Bcs1l	BCS1-like (yeast) [Source:MGI Symbol;Acc:MGI:1914071]	17.8645	16.3232	11.3401	9.74125	15.0618	11.097	12.3677
ENSMUSG00000046598	Bdh1	3-hydroxybutyrate dehydrogenase, type 1 [Source:MGI Symbol;Acc:MGI:1919161]	22.4373	12.0013	11.6271	6.35222	21.8847	7.2959	8.02391
ENSMUSG00000028167	Bdh2	3-hydroxybutyrate dehydrogenase, type 2 [Source:MGI Symbol;Acc:MGI:1917022]	0.284023	1.12112	3.65453	3.69722	0.850748	2.95142	2.01217
ENSMUSG00000021070	Bdkrb2	bradykinin receptor, beta 2 [Source:MGI Symbol;Acc:MGI:102845]	0.30531	0.173862	0.771823	1.38665	0.012201	0.0453776	0.023596
ENSMUSG00000048482	Bdnf	brain derived neurotrophic factor [Source:MGI Symbol;Acc:MGI:88145]	0.236098	0.204375	1.17557	0.496316	0.615562	1.05542	5.48389
ENSMUSG00000049658	Bdp1	B double prime 1, subunit of RNA polymerase III transcription initiation factor IIIB [Source:MGI Symbol;Acc:MGI:1347077]	2.66294	2.5256	2.86742	2.76068	3.75849	3.06201	2.96043
ENSMUSG00000031872	Bean1	brain expressed, associated with Nedd4, 1 [Source:MGI Symbol;Acc:MGI:1929597]	0.42605	0.396359	0.792477	1.3719	0.258795	1.08564	0.34362
ENSMUSG00000035086	Becn1	beclin 1, autophagy related [Source:MGI Symbol;Acc:MGI:1891828]	14.8583	15.27	16.4107	14.2718	12.2856	12.1164	11.2874
ENSMUSG00000038214	Bend3	BEN domain containing 3 [Source:MGI Symbol;Acc:MGI:2677212]	0.672929	0.869228	0.907203	0.69982	1.52205	1.59699	1.40481
ENSMUSG00000092060	Bend4	BEN domain containing 4 [Source:MGI Symbol;Acc:MGI:3648414]	0.561796	0.312843	0.385566	1.27029	0.504876	0.826072	0.408016
ENSMUSG00000028545	Bend5	BEN domain containing 5 [Source:MGI Symbol;Acc:MGI:1914871]	15.1769	15.1799	18.3698	11.3473	33.9636	23.1871	26.67
ENSMUSG00000042182	Bend6	BEN domain containing 6 [Source:MGI Symbol;Acc:MGI:2444572]	8.91349	1.88239	0.637227	0.409635	5.27324	0.8802	1.3692
ENSMUSG00000032757	Bet1	Bet1 golgi vesicular membrane trafficking protein [Source:MGI Symbol;Acc:MGI:1343104]	18.921	24.2401	24.9891	37.4861	17.3477	25.9666	16.3357
ENSMUSG00000025484	Bet1l	Bet1 golgi vesicular membrane trafficking protein like [Source:MGI Symbol;Acc:MGI:1913128]	9.18535	11.3407	18.1982	24.3962	8.67473	12.6995	9.87773
ENSMUSG00000050071	Bex1	brain expressed X-linked 1 [Source:MGI Symbol;Acc:MGI:1328321]	40.8398	21.0897	13.3775	7.94834	82.2098	36.5103	55.1803
ENSMUSG00000042750	Bex2	brain expressed X-linked 2 [Source:MGI Symbol;Acc:MGI:1338017]	298.349	80.7679	109.04	20.5024	416.777	188.103	386.434
ENSMUSG00000046432	Bex3	brain expressed X-linked 3 [Source:MGI Symbol;Acc:MGI:1338016]	455.077	392.483	346.238	321.213	563.672	381.687	646.2
ENSMUSG00000047844	Bex4	brain expressed X-linked 4 [Source:MGI Symbol;Acc:MGI:3606746]	25.3488	11.5535	12.6004	7.44895	49.769	28.8321	35.9806
ENSMUSG00000022684	Bfar	bifunctional apoptosis regulator [Source:MGI Symbol;Acc:MGI:1914368]	20.5775	23.3477	23.9603	26.9217	16.6134	18.6244	18.8163
ENSMUSG00000032556	Bfsp2	beaded filament structural protein 2, phakinin [Source:MGI Symbol;Acc:MGI:1333828]	1.06286	0.815698	1.38128	0.46669	0.528757	3.16677	1.13472
ENSMUSG00000074486	Bglap2	bone gamma-carboxyglutamate protein 2 [Source:MGI Symbol;Acc:MGI:88157]	1.38902	0.768859	0.0331299	0.254664	0.225181	0.0188548	0.021041
ENSMUSG00000031375	Bgn	biglycan [Source:MGI Symbol;Acc:MGI:88158]	8.54522	23.7923	111.113	60.2074	14.5648	54.6162	9.0072
ENSMUSG00000072964	Bhlhb9	basic helix-loop-helix domain containing, class B9 [Source:MGI Symbol;Acc:MGI:1917487]	49.4869	37.166	22.0477	17.0399	41.7451	24.1011	20.2536
ENSMUSG00000025128	Bhlhe22	basic helix-loop-helix family, member e22 [Source:MGI Symbol;Acc:MGI:1930001]	0.439274	0.265929	0.429318	0.496516	2.74169	0.289144	0.038273
ENSMUSG00000030103	Bhlhe40	basic helix-loop-helix family, member e40 [Source:MGI Symbol;Acc:MGI:1097714]	1.86624	2.88264	7.67103	12.8782	1.17696	2.14911	0.317832
ENSMUSG00000014329	Bicc1	BicC family RNA binding protein 1 [Source:MGI Symbol;Acc:MGI:1933388]	0.709514	2.42694	3.85597	6.73306	2.00623	3.46232	0.448968
ENSMUSG00000003452	Bicd1	BICD cargo adaptor 1 [Source:MGI Symbol;Acc:MGI:1101760]	1.77802	1.18154	0.769596	1.02388	1.9972	0.675646	1.02009
ENSMUSG00000037933	Bicd2	BICD cargo adaptor 2 [Source:MGI Symbol;Acc:MGI:1924145]	7.99693	6.68098	6.83973	12.0362	5.77973	4.88166	5.58264
ENSMUSG00000041609	Bicdl1	BICD family like cargo adaptor 1 [Source:MGI Symbol;Acc:MGI:1922915]	2.79342	2.45266	2.20008	3.88396	2.20725	1.92361	3.7492
ENSMUSG00000043782	Bicdl2	BICD family like cargo adaptor 2 [Source:MGI Symbol;Acc:MGI:2388267]	0.0291759	0.05782	1.5536	0.0250466	0.0143618	1.19586	0.0646405
ENSMUSG00000070808	Bicra	BRD4 interacting chromatin remodeling complex associated protein [Source:MGI Symbol;Acc:MGI:2154263]	0.588348	0.803463	0.428946	0.707307	0.797177	0.72248	1.06448
ENSMUSG00000036568	Bicral	BRD4 interacting chromatin remodeling complex associated protein like [Source:MGI Symbol;Acc:MGI:2673855]	1.65105	1.30653	2.225	1.75617	2.29204	2.22331	2.08883
ENSMUSG00000004446	Bid	BH3 interacting domain death agonist [Source:MGI Symbol;Acc:MGI:108093]	9.1781	4.43176	5.83799	3.56326	11.8506	7.95077	8.13481
ENSMUSG00000016758	Bik	BCL2-interacting killer [Source:MGI Symbol;Acc:MGI:1206591]	1.1451	2.1487	3.67669	4.74238	1.58703	2.98046	1.89114
ENSMUSG00000024381	Bin1	bridging integrator 1 [Source:MGI Symbol;Acc:MGI:108092]	40.9798	33.068	45.6465	61.3372	39.3091	33.8905	37.3503
ENSMUSG00000098112	Bin2	bridging integrator 2 [Source:MGI Symbol;Acc:MGI:3611448]	4.07685	3.58924	6.07528	5.91097	3.5185	1.97068	6.91305
ENSMUSG00000022089	Bin3	bridging integrator 3 [Source:MGI Symbol;Acc:MGI:1929883]	29.2486	38.5441	40.3351	81.4392	31.2296	38.3237	37.9496
ENSMUSG00000057367	Birc2	baculoviral IAP repeat-containing 2 [Source:MGI Symbol;Acc:MGI:1197009]	17.5222	17.3317	19.0049	15.9615	14.8381	16.072	11.1376
ENSMUSG00000032000	Birc3	baculoviral IAP repeat-containing 3 [Source:MGI Symbol;Acc:MGI:1197007]	1.97079	4.28619	4.42342	6.96877	2.2317	2.61811	0.936592
ENSMUSG00000017716	Birc5	baculoviral IAP repeat-containing 5 [Source:MGI Symbol;Acc:MGI:1203517]	50.8669	65.3467	52.3733	73.0065	49.3949	71.6119	62.0473
ENSMUSG00000024073	Birc6	baculoviral IAP repeat-containing 6 [Source:MGI Symbol;Acc:MGI:1276108]	1.56661	1.39745	1.509	1.34635	1.80009	1.50078	1.14105
ENSMUSG00000041684	Bivm	basic, immunoglobulin-like variable motif containing [Source:MGI Symbol;Acc:MGI:2179809]	12.6587	9.85712	9.07459	8.56368	14.2337	11.356	8.82441
ENSMUSG00000067787	Blcap	bladder cancer associated protein [Source:MGI Symbol;Acc:MGI:1858907]	56.685	40.9001	28.2436	31.558	81.5225	32.935	37.7809
ENSMUSG00000030528	Blm	Bloom syndrome, RecQ like helicase [Source:MGI Symbol;Acc:MGI:1328362]	1.69948	1.80328	1.45699	1.63788	1.95714	2.25177	2.61033
ENSMUSG00000020840	Blmh	bleomycin hydrolase [Source:MGI Symbol;Acc:MGI:1345186]	38.0702	42.7832	41.7137	45.1475	33.63	40.9013	36.3884
ENSMUSG00000061132	Blnk	B cell linker [Source:MGI Symbol;Acc:MGI:96878]	0.368232	0.330525	0.851735	0.421489	0.201525	1.56254	0.119218
ENSMUSG00000090247	Bloc1s1	biogenesis of lysosomal organelles complex-1, subunit 1 [Source:MGI Symbol;Acc:MGI:1195276]	1.76995	1.99025	1.7778	2.52591	1.67724	2.04448	2.09127
ENSMUSG00000057506	Bloc1s2	biogenesis of lysosomal organelles complex-1, subunit 2 [Source:MGI Symbol;Acc:MGI:1920939]	79.5874	61.2162	53.0578	60.0058	108.841	68.0525	90.2081
ENSMUSG00000025201	Bloc1s2-ps	biogenesis of lysosomal organelles complex-1, subunit 2, pseudogene [Source:MGI Symbol;Acc:MGI:3702045]	0.669808	0.570146	0.617674	0.639108	1.43183	0.948154	1.46379
ENSMUSG00000057667	Bloc1s3	biogenesis of lysosomal organelles complex-1, subunit 3 [Source:MGI Symbol;Acc:MGI:2678952]	0.567761	0.329997	0.471267	0.407715	0.774525	1.27953	1.23554
ENSMUSG00000060708	Bloc1s4	biogenesis of lysosomal organelles complex-1, subunit 4, cappuccino [Source:MGI Symbol;Acc:MGI:1929230]	2.52196	2.27922	2.18463	3.62912	5.02342	5.97731	4.72668
ENSMUSG00000038982	Bloc1s5	biogenesis of lysosomal organelles complex-1, subunit 5, muted [Source:MGI Symbol;Acc:MGI:2178598]	40.5124	42.0314	32.341	29.9656	28.2575	30.3491	34.0143
ENSMUSG00000005804	Bloc1s6	biogenesis of lysosomal organelles complex-1, subunit 6, pallidin [Source:MGI Symbol;Acc:MGI:1927580]	19.0989	12.6203	15.101	13.7027	20.245	15.1828	15.7942
ENSMUSG00000085633	Bloc1s6os	biogenesis of lysosomal organelles complex-1, subunit 6, pallidin, opposite strand [Source:MGI Symbol;Acc:MGI:1923165]	0.487391	0.760448	0.783024	0.795976	1.12187	1.10769	1.82424
ENSMUSG00000001999	Blvra	biliverdin reductase A [Source:MGI Symbol;Acc:MGI:88170]	32.2933	39.043	22.9506	30.3494	18.239	20.5516	13.8247
ENSMUSG00000040466	Blvrb	biliverdin reductase B (flavin reductase (NADPH)) [Source:MGI Symbol;Acc:MGI:2385271]	15.7999	25.7936	31.9939	31.4065	11.8186	21.8103	14.8163
ENSMUSG00000026577	Blzf1	basic leucine zipper nuclear factor 1 [Source:MGI Symbol;Acc:MGI:1201607]	9.7907	9.35467	11.3769	12.6369	7.76172	9.58123	8.60007
ENSMUSG00000040093	Bmf	BCL2 modifying factor [Source:MGI Symbol;Acc:MGI:2176433]	1.13678	2.47046	2.81046	2.59229	3.04762	4.78628	4.87968
ENSMUSG00000026739	Bmi1	Bmi1 polycomb ring finger oncogene [Source:MGI Symbol;Acc:MGI:88174]	3.45738	2.58758	4.37923	4.90256	8.92502	7.50008	5.28755
ENSMUSG00000022098	Bmp1	bone morphogenetic protein 1 [Source:MGI Symbol;Acc:MGI:88176]	7.3864	10.3773	16.2	21.4028	6.80089	17.5892	7.73661
ENSMUSG00000027358	Bmp2	bone morphogenetic protein 2 [Source:MGI Symbol;Acc:MGI:88177]	0.160892	0.479502	3.82237	1.23199	0.53819	4.19467	0.095981
ENSMUSG00000034663	Bmp2k	BMP2 inducible kinase [Source:MGI Symbol;Acc:MGI:2155456]	0.640518	0.708976	0.768662	1.02152	1.2917	1.0538	0.762738
ENSMUSG00000029335	Bmp3	bone morphogenetic protein 3 [Source:MGI Symbol;Acc:MGI:88179]	0.323049	4.41133	12.6196	5.68355	1.44852	6.91788	0.989369
ENSMUSG00000021835	Bmp4	bone morphogenetic protein 4 [Source:MGI Symbol;Acc:MGI:88180]	1.77597	8.68719	30.0295	2.56631	9.80038	20.1804	9.42967
ENSMUSG00000032179	Bmp5	bone morphogenetic protein 5 [Source:MGI Symbol;Acc:MGI:88181]	7.56948	8.66014	13.3294	4.01239	1.7741	5.02539	1.0126
ENSMUSG00000039004	Bmp6	bone morphogenetic protein 6 [Source:MGI Symbol;Acc:MGI:88182]	1.96845	6.57131	1.54289	3.70295	1.84856	0.403915	0.0189667
ENSMUSG00000008999	Bmp7	bone morphogenetic protein 7 [Source:MGI Symbol;Acc:MGI:103302]	58.8405	55.3578	12.1278	2.22511	27.9234	10.5618	7.44452
ENSMUSG00000031963	Bmper	BMP-binding endothelial regulator [Source:MGI Symbol;Acc:MGI:1920480]	0.299332	2.23649	22.397	5.54676	0.481298	6.7447	0.490488
ENSMUSG00000021796	Bmpr1a	bone morphogenetic protein receptor, type 1A [Source:MGI Symbol;Acc:MGI:1338938]	7.2991	9.43171	11.7809	14.6866	11.946	18.2719	9.35598
ENSMUSG00000052430	Bmpr1b	bone morphogenetic protein receptor, type 1B [Source:MGI Symbol;Acc:MGI:107191]	0.0803663	0.32175	7.76799	1.81813	0.706418	7.82538	3.00533
ENSMUSG00000067336	Bmpr2	bone morphogenetic protein receptor, type II (serine/threonine kinase) [Source:MGI Symbol;Acc:MGI:1095407]	2.85043	2.63625	2.83806	3.25907	5.25753	4.91761	2.50647
ENSMUSG00000030138	Bms1	BMS1, ribosome biogenesis factor [Source:MGI Symbol;Acc:MGI:2446132]	11.6112	11.9155	12.7297	10.8133	11.3861	11.9171	12.461
ENSMUSG00000042742	Bmt2	base methyltransferase of 25S rRNA 2 [Source:MGI Symbol;Acc:MGI:2141466]	2.23618	2.04678	2.3365	2.11253	4.2141	4.18199	2.89619
ENSMUSG00000031377	Bmx	BMX non-receptor tyrosine kinase [Source:MGI Symbol;Acc:MGI:1101778]	0.162316	0.684478	2.4019	4.91901	0	0.949896	0.214864
ENSMUSG00000049086	Bmyc	brain expressed myelocytomatosis oncogene [Source:MGI Symbol;Acc:MGI:88184]	16.1811	14.2863	6.67316	11.4329	13.0088	10.2265	10.2811
ENSMUSG00000025105	Bnc1	basonuclin 1 [Source:MGI Symbol;Acc:MGI:1097164]	0.099915	0.125829	0.37987	0.134517	0.486713	1.0151	0.278881
ENSMUSG00000028487	Bnc2	basonuclin 2 [Source:MGI Symbol;Acc:MGI:2443805]	8.20922	9.68297	4.53695	6.38116	3.39136	3.05319	2.36125
ENSMUSG00000024191	Bnip1	BCL2/adenovirus E1B interacting protein 1 [Source:MGI Symbol;Acc:MGI:109328]	8.9627	9.50249	8.86784	6.30436	9.60205	8.75185	8.97393
ENSMUSG00000011958	Bnip2	BCL2/adenovirus E1B interacting protein 2 [Source:MGI Symbol;Acc:MGI:109327]	37.8783	41.883	47.811	67.4967	44.8943	49.6093	37.8018
ENSMUSG00000078566	Bnip3	BCL2/adenovirus E1B interacting protein 3 [Source:MGI Symbol;Acc:MGI:109326]	36.2183	26.7064	52.5127	24.2017	36.0877	49.7607	34.8618
ENSMUSG00000022051	Bnip3l	BCL2/adenovirus E1B interacting protein 3-like [Source:MGI Symbol;Acc:MGI:1332659]	63.5584	72.6538	61.5835	64.7886	53.2816	57.4404	54.4153
ENSMUSG00000073198	Bnip3l-ps	BCL2/adenovirus E1B interacting protein 3-like, pseudogene [Source:MGI Symbol;Acc:MGI:3642435]	1.51881	1.82876	1.4934	1.7771	1.10827	1.50025	1.59061
ENSMUSG00000028115	Bnipl	BCL2/adenovirus E1B 19kD interacting protein like [Source:MGI Symbol;Acc:MGI:2384749]	0	0.00824511	0.456507	0.0317106	0.0714146	1.08845	0.0906037
ENSMUSG00000022687	Boc	biregional cell adhesion molecule-related/down-regulated by oncogenes (Cdon) binding protein [Source:MGI Symbol;Acc:MGI:2151153]	3.21147	8.91075	37.6537	13.7141	8.03578	21.3632	4.6704
ENSMUSG00000044502	Bod1	biorientation of chromosomes in cell division 1 [Source:MGI Symbol;Acc:MGI:1916806]	7.51939	7.33085	8.07234	6.52267	20.3185	19.4025	18.9102
ENSMUSG00000061755	Bod1l	biorientation of chromosomes in cell division 1-like [Source:MGI Symbol;Acc:MGI:2444804]	3.50425	3.46222	4.62926	3.66381	5.4065	5.70735	5.08924
ENSMUSG00000026278	Bok	BCL2-related ovarian killer [Source:MGI Symbol;Acc:MGI:1858494]	39.9045	34.3752	29.3795	22.381	36.7951	19.215	15.9093
ENSMUSG00000015943	Bola1	bolA-like 1 (E. coli) [Source:MGI Symbol;Acc:MGI:1916418]	35.0076	39.1529	37.985	38.0227	42.427	38.3768	55.471
ENSMUSG00000047721	Bola2	bolA-like 2 (E. coli) [Source:MGI Symbol;Acc:MGI:1913412]	8.03456	7.57142	7.86024	9.61462	11.4131	10.4185	14.7454
ENSMUSG00000045160	Bola3	bolA-like 3 (E. coli) [Source:MGI Symbol;Acc:MGI:1925903]	7.70431	8.58058	7.68938	15.2771	13.6057	11.2723	15.2568
ENSMUSG00000022557	Bop1	block of proliferation 1 [Source:MGI Symbol;Acc:MGI:1334460]	55.5351	43.5465	32.2611	26.8577	33.7117	28.7667	41.975
ENSMUSG00000022070	Bora	bora, aurora kinase A activator [Source:MGI Symbol;Acc:MGI:1924994]	22.4963	21.2215	18.1155	21.2381	17.5823	20.4204	19.2158
ENSMUSG00000042992	Borcs5	BLOC-1 related complex subunit 5 [Source:MGI Symbol;Acc:MGI:1915024]	12.2164	8.53018	7.89066	8.82137	13.0459	6.38847	8.71399
ENSMUSG00000045176	Borcs6	BLOC-1 related complex subunit 6 [Source:MGI Symbol;Acc:MGI:1919173]	2.47459	2.361	3.11301	3.7345	2.22029	2.68761	2.5485
ENSMUSG00000062376	Borcs7	BLOC-1 related complex subunit 7 [Source:MGI Symbol;Acc:MGI:1913689]	17.9117	20.1949	17.9864	17.5925	13.2235	17.7011	19.5245
ENSMUSG00000002345	Borcs8	BLOC-1 related complex subunit 8 [Source:MGI Symbol;Acc:MGI:1919618]	16.7531	19.1321	17.5881	14.4391	16.5325	19.7932	18.0519
ENSMUSG00000038871	Bpgm	2,3-bisphosphoglycerate mutase [Source:MGI Symbol;Acc:MGI:1098242]	26.2044	23.4164	42.0994	25.3171	23.3499	29.6215	21.5301
ENSMUSG00000038286	Bphl	biphenyl hydrolase-like (serine hydrolase, breast epithelial mucin-associated antigen) [Source:MGI Symbol;Acc:MGI:1915271]	40.5829	49.3045	57.9626	37.7491	26.8249	48.1348	28.2732
ENSMUSG00000027483	Bpifa1	BPI fold containing family A, member 1 [Source:MGI Symbol;Acc:MGI:1338036]	0	0	2.94676	0.138819	0	0.807122	0
ENSMUSG00000042459	Bpifa2	BPI fold containing family A, member 2 [Source:MGI Symbol;Acc:MGI:97787]	0	0.0282813	1.56761	0	0.00645596	0.0310568	0
ENSMUSG00000038572	Bpifb5	BPI fold containing family B, member 5 [Source:MGI Symbol;Acc:MGI:2385160]	2.67432	2.817	1.03287	0.132115	0.196607	0	0
ENSMUSG00000026617	Bpnt1	bisphosphate 3'-nucleotidase 1 [Source:MGI Symbol;Acc:MGI:1338800]	20.6634	13.544	15.9723	10.647	15.7637	15.1665	14.3418
ENSMUSG00000040481	Bptf	bromodomain PHD finger transcription factor [Source:MGI Symbol;Acc:MGI:2444008]	4.95539	5.78525	5.78552	4.92303	7.97687	7.44054	7.29926
ENSMUSG00000002413	Braf	Braf transforming gene [Source:MGI Symbol;Acc:MGI:88190]	3.17443	2.34077	3.67086	2.35561	3.83847	3.35576	3.1183
ENSMUSG00000029458	Brap	BRCA1 associated protein [Source:MGI Symbol;Acc:MGI:1919649]	1.35771	1.20101	1.34337	1.39637	1.92587	1.8705	1.67133
ENSMUSG00000000148	Brat1	BRCA1-associated ATM activator 1 [Source:MGI Symbol;Acc:MGI:1891679]	8.15101	6.94188	7.10573	7.9906	2.84444	3.5276	6.24578
ENSMUSG00000017146	Brca1	breast cancer 1, early onset [Source:MGI Symbol;Acc:MGI:104537]	8.2909	4.82772	2.95478	3.67931	13.0414	4.06524	2.21892
ENSMUSG00000041147	Brca2	breast cancer 2, early onset [Source:MGI Symbol;Acc:MGI:109337]	2.18303	2.27771	1.70315	1.73687	2.16631	1.93761	2.28177
ENSMUSG00000031201	Brcc3	BRCA1/BRCA2-containing complex, subunit 3 [Source:MGI Symbol;Acc:MGI:2389572]	10.4126	10.0297	8.30286	9.02217	11.3604	11.2765	11.3309
ENSMUSG00000022387	Brd1	bromodomain containing 1 [Source:MGI Symbol;Acc:MGI:1924161]	2.89814	2.90466	3.6274	3.51748	5.21048	5.80197	5.23458
ENSMUSG00000024335	Brd2	bromodomain containing 2 [Source:MGI Symbol;Acc:MGI:99495]	26.5782	20.2502	20.5072	19.5273	18.5183	15.1274	28.0986
ENSMUSG00000026918	Brd3	bromodomain containing 3 [Source:MGI Symbol;Acc:MGI:1914632]	27.002	28.7537	27.5914	29.323	34.4407	34.9622	53.7908
ENSMUSG00000024002	Brd4	bromodomain containing 4 [Source:MGI Symbol;Acc:MGI:1888520]	6.89069	8.27936	7.02751	8.26491	8.97046	9.69021	11.3559
ENSMUSG00000031660	Brd7	bromodomain containing 7 [Source:MGI Symbol;Acc:MGI:1349766]	27.7194	23.9239	15.7018	14.245	19.6168	19.1209	16.2041
ENSMUSG00000003778	Brd8	bromodomain containing 8 [Source:MGI Symbol;Acc:MGI:1925906]	18.306	20.2159	21.8441	19.6967	14.8336	17.4367	20.5609
ENSMUSG00000057649	Brd9	bromodomain containing 9 [Source:MGI Symbol;Acc:MGI:2145317]	53.4096	48.0787	37.3003	33.3307	44.8548	34.0064	42.5263
ENSMUSG00000029279	Brdt	bromodomain, testis-specific [Source:MGI Symbol;Acc:MGI:1891374]	0.527777	0.77119	1.87755	1.50846	0.886217	1.95231	0.582919
ENSMUSG00000011158	Brf1	BRF1, RNA polymerase III transcription initiation factor 90 kDa subunit [Source:MGI Symbol;Acc:MGI:1919558]	7.14986	7.30561	8.23384	8.51822	8.57535	9.65599	10.3998
ENSMUSG00000031487	Brf2	BRF2, RNA polymerase III transcription initiation factor 50kDa subunit [Source:MGI Symbol;Acc:MGI:1913903]	5.51469	6.30531	6.06129	4.78786	5.30042	5.4791	5.17909
ENSMUSG00000047843	Bri3	brain protein I3 [Source:MGI Symbol;Acc:MGI:1933174]	1.56733	1.61346	2.58599	4.01039	5.26021	5.92105	5.66894
ENSMUSG00000037905	Bri3bp	Bri3 binding protein [Source:MGI Symbol;Acc:MGI:1924059]	5.35188	3.72225	3.35241	3.22644	6.07568	4.91262	6.38724
ENSMUSG00000028351	Brinp1	bone morphogenic protein/retinoic acid inducible neural specific 1 [Source:MGI Symbol;Acc:MGI:1928478]	16.9563	1.99455	4.07314	7.90028	18.4415	3.38374	1.33575
ENSMUSG00000004031	Brinp2	bone morphogenic protein/retinoic acid inducible neural-specific 2 [Source:MGI Symbol;Acc:MGI:2443333]	4.78836	1.12431	1.29085	0.0191556	1.144	0.782444	1.37714
ENSMUSG00000035131	Brinp3	bone morphogenetic protein/retinoic acid inducible neural specific 3 [Source:MGI Symbol;Acc:MGI:2443035]	23.49	13.0107	1.25994	0.16632	1.81538	0.228257	0.187357
ENSMUSG00000034329	Brip1	BRCA1 interacting protein C-terminal helicase 1 [Source:MGI Symbol;Acc:MGI:2442836]	2.56703	3.10322	2.10862	2.34311	2.13054	2.35727	1.36333
ENSMUSG00000085208	Brip1os	BRCA1 interacting protein C-terminal helicase 1, opposite strand [Source:MGI Symbol;Acc:MGI:1921288]	10.1885	13.8843	10.6323	18.9808	9.33389	9.92635	8.11849
ENSMUSG00000022247	Brix1	BRX1, biogenesis of ribosomes [Source:MGI Symbol;Acc:MGI:1915082]	49.4821	55.1933	53.68	63.619	60.9692	64.7026	57.2816
ENSMUSG00000033940	Brk1	BRICK1, SCAR/WAVE actin-nucleating complex subunit [Source:MGI Symbol;Acc:MGI:1915406]	279.166	277.714	239.613	286.874	206.665	205.635	224.674
ENSMUSG00000080268	Brms1	breast cancer metastasis-suppressor 1 [Source:MGI Symbol;Acc:MGI:2388804]	28.2981	26.806	36.017	29.6312	33.1123	30.5496	56.2531
ENSMUSG00000012076	Brms1l	breast cancer metastasis-suppressor 1-like [Source:MGI Symbol;Acc:MGI:1196337]	42.9622	40.8046	33.3731	39.4627	39.3011	38.4176	18.2376
ENSMUSG00000046836	Brox	BRO1 domain and CAAX motif containing [Source:MGI Symbol;Acc:MGI:1918928]	26.8596	20.6332	17.2142	20.3585	25.3919	17.2489	12.0741
ENSMUSG00000001632	Brpf1	bromodomain and PHD finger containing, 1 [Source:MGI Symbol;Acc:MGI:1926033]	7.57754	7.69624	8.91469	8.31313	5.74379	8.32315	8.77297
ENSMUSG00000063952	Brpf3	bromodomain and PHD finger containing, 3 [Source:MGI Symbol;Acc:MGI:2146836]	0.726012	0.784616	0.499184	0.749988	1.12205	1.2253	1.40577
ENSMUSG00000053046	Brsk2	BR serine/threonine kinase 2 [Source:MGI Symbol;Acc:MGI:1923020]	1.87428	0.716793	0.604308	0.141697	3.27272	0.982137	1.61486
ENSMUSG00000022914	Brwd1	bromodomain and WD repeat domain containing 1 [Source:MGI Symbol;Acc:MGI:1890651]	4.1338	3.41	3.10678	2.98006	8.82016	5.45326	4.73522
ENSMUSG00000063663	Brwd3	bromodomain and WD repeat domain containing 3 [Source:MGI Symbol;Acc:MGI:3029414]	0.777788	1.00712	1.20614	0.778153	1.7819	1.64045	1.04737
ENSMUSG00000071657	Bscl2	Berardinelli-Seip congenital lipodystrophy 2 (seipin) [Source:MGI Symbol;Acc:MGI:1298392]	20.0722	18.5522	14.3193	11.109	14.7654	7.98335	12.216
ENSMUSG00000040859	Bsdc1	BSD domain containing 1 [Source:MGI Symbol;Acc:MGI:1913466]	8.44755	8.15583	10.8977	10.083	8.36237	9.30248	7.28308
ENSMUSG00000023175	Bsg	basigin [Source:MGI Symbol;Acc:MGI:88208]	530.941	564.628	358.998	555.759	281.681	261.034	313.679
ENSMUSG00000032589	Bsn	bassoon [Source:MGI Symbol;Acc:MGI:1277955]	1.25975	0.250384	0.338143	0.0715852	1.9866	0.734541	0.687351
ENSMUSG00000028392	Bspry	B-box and SPRY domain containing [Source:MGI Symbol;Acc:MGI:2177191]	2.36248	1.586	2.94211	0.908128	1.13306	3.11029	1.81108
ENSMUSG00000046718	Bst2	bone marrow stromal cell antigen 2 [Source:MGI Symbol;Acc:MGI:1916800]	6.50515	13.8296	22.0377	32.1585	17.5509	14.1904	4.87575
ENSMUSG00000040565	Btaf1	B-TFIID TATA-box binding protein associated factor 1 [Source:MGI Symbol;Acc:MGI:2147538]	2.31438	2.32836	2.07853	2.74843	4.19637	4.03834	3.26687
ENSMUSG00000025103	Btbd1	BTB (POZ) domain containing 1 [Source:MGI Symbol;Acc:MGI:1933765]	9.78951	7.86308	6.0566	7.96529	14.773	11.5691	7.5888
ENSMUSG00000038187	Btbd10	BTB (POZ) domain containing 10 [Source:MGI Symbol;Acc:MGI:1916065]	14.9247	11.7412	8.23646	10.9707	14.8035	9.70411	8.7536
ENSMUSG00000040298	Btbd16	BTB (POZ) domain containing 16 [Source:MGI Symbol;Acc:MGI:3045247]	0.00499853	0.0335954	0.0463612	1.56511	0.0305003	0.0229871	0.0017445
ENSMUSG00000000202	Btbd17	BTB (POZ) domain containing 17 [Source:MGI Symbol;Acc:MGI:1919264]	0.193783	0.103188	0.761611	0.026301	0.458998	2.40043	0.676978
ENSMUSG00000073771	Btbd19	BTB (POZ) domain containing 19 [Source:MGI Symbol;Acc:MGI:1925861]	1.64109	1.39451	1.89287	2.56451	1.31443	1.33006	1.80242
ENSMUSG00000003344	Btbd2	BTB (POZ) domain containing 2 [Source:MGI Symbol;Acc:MGI:1933831]	5.77056	5.81982	5.41479	5.84335	7.96595	8.41756	11.1496
ENSMUSG00000062098	Btbd3	BTB (POZ) domain containing 3 [Source:MGI Symbol;Acc:MGI:2385155]	16.2912	17.4498	16.499	26.1646	14.9234	14.4768	9.3304
ENSMUSG00000002803	Btbd6	BTB (POZ) domain containing 6 [Source:MGI Symbol;Acc:MGI:3026623]	7.23474	6.66079	5.36728	5.35825	11.589	7.6981	9.46519
ENSMUSG00000041702	Btbd7	BTB (POZ) domain containing 7 [Source:MGI Symbol;Acc:MGI:1917858]	2.13891	2.36064	2.4539	2.5109	3.12435	3.5418	2.24187
ENSMUSG00000062202	Btbd9	BTB (POZ) domain containing 9 [Source:MGI Symbol;Acc:MGI:1916625]	27.1557	24.4132	15.3042	15.1438	26.8467	14.7611	17.2934
ENSMUSG00000021900	Btd	biotinidase [Source:MGI Symbol;Acc:MGI:1347001]	33.0418	44.9721	36.1896	39.6066	12.7944	18.2427	10.2693
ENSMUSG00000021660	Btf3	basic transcription factor 3 [Source:MGI Symbol;Acc:MGI:1202875]	153.075	162.593	150.962	178.082	289.087	249.202	215.631
ENSMUSG00000028568	Btf3l4	basic transcription factor 3-like 4 [Source:MGI Symbol;Acc:MGI:1915312]	42.5581	39.8785	37.5335	41.0997	68.3694	64.4063	60.6746
ENSMUSG00000036478	Btg1	B cell translocation gene 1, anti-proliferative [Source:MGI Symbol;Acc:MGI:88215]	10.4256	11.1374	21.1128	18.9676	15.0276	27.7439	12.5801
ENSMUSG00000020423	Btg2	B cell translocation gene 2, anti-proliferative [Source:MGI Symbol;Acc:MGI:108384]	8.22615	11.6642	40.1908	18.3604	11.478	31.9538	15.2519
ENSMUSG00000022863	Btg3	B cell translocation gene 3 [Source:MGI Symbol;Acc:MGI:109532]	0.368666	0.613893	0.830876	1.0929	1.08929	1.35318	0.736937
ENSMUSG00000031264	Btk	Bruton agammaglobulinemia tyrosine kinase [Source:MGI Symbol;Acc:MGI:88216]	0.459758	0.610521	1.22259	1.26101	0.72123	0.548515	0.719269
ENSMUSG00000052013	Btla	B and T lymphocyte associated [Source:MGI Symbol;Acc:MGI:2658978]	2.48639	3.01102	0.67738	0.856613	0.657162	0.129963	0.152802
ENSMUSG00000025217	Btrc	beta-transducin repeat containing protein [Source:MGI Symbol;Acc:MGI:1338871]	12.0701	11.1506	12.4308	11.3616	12.5574	8.9282	13.0638
ENSMUSG00000027379	Bub1	BUB1, mitotic checkpoint serine/threonine kinase [Source:MGI Symbol;Acc:MGI:1100510]	22.9814	22.947	15.8068	23.7166	19.4333	24.1091	20.3554
ENSMUSG00000040084	Bub1b	BUB1B, mitotic checkpoint serine/threonine kinase [Source:MGI Symbol;Acc:MGI:1333889]	36.4547	40.0938	27.0731	30.4601	24.4029	35.4328	31.7778
ENSMUSG00000066979	Bub3	BUB3 mitotic checkpoint protein [Source:MGI Symbol;Acc:MGI:1343463]	46.8691	50.2084	46.2347	50.281	41.036	53.0103	54.0593
ENSMUSG00000032077	Bud13	BUD13 homolog [Source:MGI Symbol;Acc:MGI:2443443]	8.51049	8.35559	9.13834	8.19595	6.03844	7.26255	10.1689
ENSMUSG00000005378	Bud23	BUD23, rRNA methyltransferase and ribosome maturation factor [Source:MGI Symbol;Acc:MGI:1913388]	29.31	32.991	28.3188	26.7749	21.8577	24.378	40.7227
ENSMUSG00000038722	Bud31	BUD31 homolog [Source:MGI Symbol;Acc:MGI:2141291]	34.2359	37.4143	35.1899	40.1669	46.8156	51.7016	61.8495
ENSMUSG00000098098	Bvht	braveheart long non-coding RNA [Source:MGI Symbol;Acc:MGI:5434104]	3.09426	4.77079	7.09453	14.9108	4.41609	6.56398	4.05607
ENSMUSG00000023988	Bysl	bystin-like [Source:MGI Symbol;Acc:MGI:1858419]	22.2471	16.8209	14.0193	15.5611	18.5092	11.2918	20.1407
ENSMUSG00000051223	Bzw1	basic leucine zipper and W2 domains 1 [Source:MGI Symbol;Acc:MGI:1914132]	188.441	172.998	157.9	235.292	203.982	174.388	136.72
ENSMUSG00000020547	Bzw2	basic leucine zipper and W2 domains 2 [Source:MGI Symbol;Acc:MGI:1914162]	185.822	131.638	143.997	161.936	290.622	170.162	172.112
ENSMUSG00000060380	C030014I23Rik	RIKEN cDNA C030014I23 gene [Source:MGI Symbol;Acc:MGI:1924631]	0.633047	1.06341	1.32912	1.4628	0.904666	1.04537	0.975042
ENSMUSG00000108181	C030015A19Rik	RIKEN cDNA C030015A19 gene [Source:MGI Symbol;Acc:MGI:1924668]	0.622163	0.510854	0.700911	0.747792	1.3631	0.867461	0.578745
ENSMUSG00000107050	C030017G13Rik	RIKEN cDNA C030017G13 gene [Source:MGI Symbol;Acc:MGI:2441875]	0.444948	0.266291	0.241086	0.679563	1.61179	0.663884	0.772743
ENSMUSG00000073374	C030034I22Rik	RIKEN cDNA C030034I22 gene [Source:MGI Symbol;Acc:MGI:1924783]	0.531017	0.462182	1.00474	0.514251	0.755311	1.32861	0.972563
ENSMUSG00000087574	C030037D09Rik	RIKEN cDNA C030037D09 gene [Source:MGI Symbol;Acc:MGI:1924865]	3.0545	4.83077	3.62382	2.04226	2.66743	2.45431	3.42677
ENSMUSG00000105509	C130013H08Rik	RIKEN cDNA C130013H08 gene [Source:MGI Symbol;Acc:MGI:3697343]	0.959183	1.44026	0.683144	0.735181	0.555742	0.471787	0.855973
ENSMUSG00000102854	C130023A14Rik	RIKEN cDNA C130023A14 gene [Source:MGI Symbol;Acc:MGI:2442654]	0.511871	0.926682	1.15451	0.969713	1.74588	1.79189	1.32263
ENSMUSG00000097821	C130032M10Rik	RIKEN cDNA C130032M10 gene [Source:MGI Symbol;Acc:MGI:3642482]	2.60557	3.9679	0.413364	0.115843	0.228346	0.0969982	0
ENSMUSG00000097557	C130060C02Rik	RIKEN cDNA C130060C02 gene [Source:MGI Symbol;Acc:MGI:3041192]	1.35977	1.37927	1.29457	0.945292	1.02375	1.6071	1.23148
ENSMUSG00000050334	C130071C03Rik	RIKEN cDNA C130071C03 gene [Source:MGI Symbol;Acc:MGI:2443574]	7.27984	2.7638	1.14449	0.75889	19.8106	1.85119	1.20397
ENSMUSG00000039349	C130074G19Rik	RIKEN cDNA C130074G19 gene [Source:MGI Symbol;Acc:MGI:2444831]	1.17685	2.45137	2.95257	3.00907	2.5216	2.03378	0.79258
ENSMUSG00000104735	C130075A20Rik	RIKEN cDNA C130075A20 gene [Source:MGI Symbol;Acc:MGI:2443940]	1.39394	1.40337	1.21188	0.389292	0.803757	0.50012	0.407175
ENSMUSG00000104339	C130089K02Rik	RIKEN cDNA C130089K02 gene [Source:MGI Symbol;Acc:MGI:2444420]	1.03583	1.24551	2.27312	0.767063	0.831781	0.865846	2.54494
ENSMUSG00000106775	C130093G08Rik	RIKEN cDNA C130093G08 gene [Source:MGI Symbol;Acc:MGI:2443208]	0.0341051	0.121569	8.3293	0.0804935	0.270946	15.9996	11.9528
ENSMUSG00000000581	C1d	C1D nuclear receptor co-repressor [Source:MGI Symbol;Acc:MGI:1927354]	38.8	34.2469	34.3969	41.4791	56.0344	55.4107	40.9411
ENSMUSG00000042460	C1galt1	core 1 synthase, glycoprotein-N-acetylgalactosamine 3-beta-galactosyltransferase, 1 [Source:MGI Symbol;Acc:MGI:2151071]	1.93503	2.15492	2.38925	3.94551	3.30558	4.58722	2.31012
ENSMUSG00000048970	C1galt1c1	C1GALT1-specific chaperone 1 [Source:MGI Symbol;Acc:MGI:1913493]	22.4689	23.9366	22.0722	36.2528	19.386	19.9183	17.9287
ENSMUSG00000036887	C1qa	complement component 1, q subcomponent, alpha polypeptide [Source:MGI Symbol;Acc:MGI:88223]	25.0132	34.9542	64.5186	62.0987	29.4501	31.6729	15.3892
ENSMUSG00000036905	C1qb	complement component 1, q subcomponent, beta polypeptide [Source:MGI Symbol;Acc:MGI:88224]	45.8013	61.4493	115.811	90.303	43.0006	42.0542	47.0219
ENSMUSG00000018446	C1qbp	complement component 1, q subcomponent binding protein [Source:MGI Symbol;Acc:MGI:1194505]	15.0466	13.1216	11.934	15.6475	35.9175	27.3877	35.7685
ENSMUSG00000036896	C1qc	complement component 1, q subcomponent, C chain [Source:MGI Symbol;Acc:MGI:88225]	22.4814	33.4633	56.7407	46.1324	23.9601	22.6849	16.2531
ENSMUSG00000049630	C1ql3	C1q-like 3 [Source:MGI Symbol;Acc:MGI:2387350]	0.0778574	0.110088	0.211241	12.1838	0.13809	0.19991	0.0535944
ENSMUSG00000017446	C1qtnf1	C1q and tumor necrosis factor related protein 1 [Source:MGI Symbol;Acc:MGI:1919254]	26.3085	15.3007	3.58484	3.31483	1.08197	1.01919	0.0674872
ENSMUSG00000023571	C1qtnf12	C1q and tumor necrosis factor related 12 [Source:MGI Symbol;Acc:MGI:1914639]	11.5352	13.4595	19.5738	27.2563	8.86514	12.3587	8.73703
ENSMUSG00000046491	C1qtnf2	C1q and tumor necrosis factor related protein 2 [Source:MGI Symbol;Acc:MGI:1916433]	5.81465	18.6324	10.3337	19.9751	9.42441	2.44625	0.212003
ENSMUSG00000058914	C1qtnf3	C1q and tumor necrosis factor related protein 3 [Source:MGI Symbol;Acc:MGI:1932136]	0.0658874	0.554892	4.50382	38.7933	0.0681079	0.0931002	0.0828846
ENSMUSG00000040794	C1qtnf4	C1q and tumor necrosis factor related protein 4 [Source:MGI Symbol;Acc:MGI:1914695]	3.54817	4.90747	8.93593	5.61003	5.77444	8.5999	5.27195
ENSMUSG00000022440	C1qtnf6	C1q and tumor necrosis factor related protein 6 [Source:MGI Symbol;Acc:MGI:1919959]	7.70268	17.2487	22.0153	41.7152	5.70533	9.26813	3.94521
ENSMUSG00000061535	C1qtnf7	C1q and tumor necrosis factor related protein 7 [Source:MGI Symbol;Acc:MGI:1925911]	0.417473	2.11266	13.6834	16.5201	0.70427	4.19407	0.0282676
ENSMUSG00000071347	C1qtnf9	C1q and tumor necrosis factor related protein 9 [Source:MGI Symbol;Acc:MGI:3045252]	0.246568	0.551036	0.895004	3.0608	0.161544	0.192956	0.0453371
ENSMUSG00000055172	C1ra	complement component 1, r subcomponent A [Source:MGI Symbol;Acc:MGI:1355313]	0.0600261	0.335192	3.92037	3.56886	0.145153	0.48512	0.264181
ENSMUSG00000038521	C1s1	complement component 1, s subcomponent 1 [Source:MGI Symbol;Acc:MGI:1355312]	0.177017	1.33085	16.5616	12.9593	0.659716	0.86474	0.131162
ENSMUSG00000071753	C230004F18Rik	RIKEN cDNA C230004F18 gene [Source:MGI Symbol;Acc:MGI:3041217]	1.60502	0.109405	0.106478	0.381865	1.20007	0.316448	0.134516
ENSMUSG00000085024	C230035I16Rik	RIKEN cDNA C230035I16 gene [Source:MGI Symbol;Acc:MGI:2444850]	1.30253	2.25857	1.98553	1.44012	2.50918	2.54279	2.38812
ENSMUSG00000103346	C230057A21Rik	RIKEN cDNA C230057A21 gene [Source:MGI Symbol;Acc:MGI:2686488]	0	0.013349	0.318933	0.0969353	0.049886	2.06977	1.02147
ENSMUSG00000085771	C230066G23Rik	RIKEN cDNA C230066G23 gene [Source:MGI Symbol;Acc:MGI:2141339]	0.570878	0.918812	1.37473	0.441224	0.575229	0.708538	0.777155
ENSMUSG00000106570	C230071H17Rik	RIKEN cDNA C230071H17 gene [Source:MGI Symbol;Acc:MGI:2444463]	1.71485	2.3017	2.31993	1.25284	2.46901	2.16213	2.83033
ENSMUSG00000102212	C230085N15Rik	RIKEN cDNA C230085N15 gene [Source:MGI Symbol;Acc:MGI:2444267]	0.701235	0.633277	0.430808	0.228035	1.02727	0.659757	1.12272
ENSMUSG00000045975	C2cd2	C2 calcium-dependent domain containing 2 [Source:MGI Symbol;Acc:MGI:1891883]	3.15532	3.571	3.43133	5.35207	2.87693	3.07347	3.91371
ENSMUSG00000032120	C2cd2l	C2 calcium-dependent domain containing 2-like [Source:MGI Symbol;Acc:MGI:1919014]	3.80265	1.91199	2.68678	1.74939	2.88834	2.20699	4.25747
ENSMUSG00000047248	C2cd3	C2 calcium-dependent domain containing 3 [Source:MGI Symbol;Acc:MGI:2142166]	3.49549	3.2362	3.55787	1.92376	2.40299	2.9284	3.18926
ENSMUSG00000030279	C2cd5	C2 calcium-dependent domain containing 5 [Source:MGI Symbol;Acc:MGI:1921991]	3.72523	3.47189	6.01668	2.91674	3.54617	3.75055	4.60591
ENSMUSG00000024164	C3	complement component 3 [Source:MGI Symbol;Acc:MGI:88227]	0.205284	0.247873	0.431932	1.70698	0.369757	0.208601	0.0106753
ENSMUSG00000006423	C330007P06Rik	RIKEN cDNA C330007P06 gene [Source:MGI Symbol;Acc:MGI:1924894]	11.3891	12.946	9.3267	10.8783	8.49351	9.95697	6.25221
ENSMUSG00000097093	C330013E15Rik	RIKEN cDNA C330013E15 gene [Source:MGI Symbol;Acc:MGI:1925695]	1.56366	1.57657	1.77024	1.34022	1.27253	1.28711	0.790953
ENSMUSG00000024592	C330018D20Rik	RIKEN cDNA C330018D20 gene [Source:MGI Symbol;Acc:MGI:1924672]	8.58638	8.26423	7.29068	7.06255	10.2085	8.72396	8.51735
ENSMUSG00000040552	C3ar1	complement component 3a receptor 1 [Source:MGI Symbol;Acc:MGI:1097680]	1.74376	3.0514	4.16781	4.33248	2.51531	3.17306	1.65323
ENSMUSG00000087365	C430049B03Rik	RIKEN cDNA C430049B03 gene [Source:MGI Symbol;Acc:MGI:1924903]	2.31394	4.30848	6.7348	15.6521	4.98166	9.27666	3.57245
ENSMUSG00000085408	C530005A16Rik	RIKEN cDNA C530005A16 gene [Source:MGI Symbol;Acc:MGI:3612454]	0.702146	0.515041	0.4444	0.374465	1.03967	0.568081	1.15149
ENSMUSG00000036377	C530008M17Rik	RIKEN cDNA C530008M17 gene [Source:MGI Symbol;Acc:MGI:2444817]	4.7148	2.28784	2.77956	0.983674	6.03446	4.04814	3.76892
ENSMUSG00000106706	C530043K16Rik	RIKEN cDNA C530043K16 gene [Source:MGI Symbol;Acc:MGI:2444587]	0.656188	0.990884	2.11461	0.892841	0.552823	0.769199	0.742803
ENSMUSG00000107667	C530044C16Rik	RIKEN cDNA C530044C16 gene [Source:MGI Symbol;Acc:MGI:2443109]	0.280893	0.463943	1.00194	3.59909	0.282935	0.959764	0.0219013
ENSMUSG00000049130	C5ar1	complement component 5a receptor 1 [Source:MGI Symbol;Acc:MGI:88232]	1.04498	1.97706	5.73721	4.9499	1.60624	0.99278	0.524728
ENSMUSG00000084910	C630043F03Rik	RIKEN cDNA C630043F03 gene [Source:MGI Symbol;Acc:MGI:1915535]	7.3552	9.86446	10.2109	3.53779	3.94919	9.94351	4.84638
ENSMUSG00000079242	C730034F03Rik	RIKEN cDNA C730034F03 gene [Source:MGI Symbol;Acc:MGI:2441921]	1.76885	1.36922	4.07953	1.57781	2.70049	5.12543	3.68437
ENSMUSG00000050390	C77080	expressed sequence C77080 [Source:MGI Symbol;Acc:MGI:2140651]	1.023	0.943725	1.28767	1.114	1.10266	1.36297	1.64755
ENSMUSG00000046679	C87436	expressed sequence C87436 [Source:MGI Symbol;Acc:MGI:2141787]	6.66788	7.91455	8.09092	7.83394	5.75778	5.67289	6.30445
ENSMUSG00000015083	C8g	complement component 8, gamma polypeptide [Source:MGI Symbol;Acc:MGI:88237]	4.37975	5.67275	5.66551	4.37871	2.97597	3.44961	4.8774
ENSMUSG00000097574	C920006O11Rik	RIKEN cDNA C920006O11 gene [Source:MGI Symbol;Acc:MGI:2443759]	2.13696	2.58093	1.64578	1.21531	0.990154	1.51903	1.44937
ENSMUSG00000080727	C920021L13Rik	RIKEN cDNA C920021L13 gene [Source:MGI Symbol;Acc:MGI:1923991]	0.599054	1.10488	1.40712	0.870425	0.551199	1.11894	1.28552
ENSMUSG00000028300	C9orf72	C9orf72, member of C9orf72-SMCR8 complex [Source:MGI Symbol;Acc:MGI:1920455]	10.7357	6.97607	12.7726	5.51467	15.4905	15.7227	15.8665
ENSMUSG00000063897	CAAA01118383.1	dehydrogenase/reductase (SDR family) X chromosome [Source:NCBI gene;Acc:236082]	1.1558	1.50949	1.09971	2.0789	1.53345	1.75138	2.8833
ENSMUSG00000095742	CAAA01147332.1		1.30736	1.69244	1.74091	5.11738	1.45787	2.71193	3.97981
ENSMUSG00000028578	Caap1	caspase activity and apoptosis inhibitor 1 [Source:MGI Symbol;Acc:MGI:1915020]	1.39165	1.40939	1.94789	1.58349	3.77441	5.24686	2.6607
ENSMUSG00000036707	Cab39	calcium binding protein 39 [Source:MGI Symbol;Acc:MGI:107438]	7.95745	5.42657	7.08685	6.91387	17.2955	12.5068	8.24467
ENSMUSG00000021981	Cab39l	calcium binding protein 39-like [Source:MGI Symbol;Acc:MGI:1914081]	23.5893	29.2099	27.3512	29.1261	20.1574	26.7678	20.8269
ENSMUSG00000019945	Cabcoco1	ciliary associated calcium binding coiled-coil 1 [Source:MGI Symbol;Acc:MGI:1920537]	0.325621	0.377422	1.84038	0.199008	0.648376	1.349	0.245997
ENSMUSG00000020196	Cabin1	calcineurin binding protein 1 [Source:MGI Symbol;Acc:MGI:1298375]	11.2774	11.4362	10.8488	9.00534	6.68984	6.23873	8.1566
ENSMUSG00000040957	Cables1	CDK5 and Abl enzyme substrate 1 [Source:MGI Symbol;Acc:MGI:1927065]	0.662144	0.6049	1.17245	0.683551	1.65887	1.96731	1.12374
ENSMUSG00000038990	Cables2	CDK5 and Abl enzyme substrate 2 [Source:MGI Symbol;Acc:MGI:2182335]	2.68433	2.51179	2.80943	3.33285	3.87347	4.16494	3.34171
ENSMUSG00000024430	Cabyr	calcium-binding tyrosine-(Y)-phosphorylation regulated (fibrousheathin 2) [Source:MGI Symbol;Acc:MGI:1918382]	1.16194	1.25661	0.945472	0.897103	1.13032	1.04654	1.35171
ENSMUSG00000015488	Cacfd1	calcium channel flower domain containing 1 [Source:MGI Symbol;Acc:MGI:1924317]	17.9816	16.3198	16.7331	22.0475	23.9826	20.2051	27.2288
ENSMUSG00000028532	Cachd1	cache domain containing 1 [Source:MGI Symbol;Acc:MGI:2444177]	4.64904	3.54755	4.73819	3.23604	5.05673	4.65664	2.81743
ENSMUSG00000004113	Cacna1b	calcium channel, voltage-dependent, N type, alpha 1B subunit [Source:MGI Symbol;Acc:MGI:88296]	0.854053	0.221947	0.383571	0.0350941	1.92887	0.546837	1.00701
ENSMUSG00000015968	Cacna1d	calcium channel, voltage-dependent, L type, alpha 1D subunit [Source:MGI Symbol;Acc:MGI:88293]	2.69983	1.70165	2.62397	0.303854	0.951947	0.975868	0.487645
ENSMUSG00000004110	Cacna1e	calcium channel, voltage-dependent, R type, alpha 1E subunit [Source:MGI Symbol;Acc:MGI:106217]	2.70438	0.841533	0.30392	0.0301167	2.32964	0.177981	0.538845
ENSMUSG00000020866	Cacna1g	calcium channel, voltage-dependent, T type, alpha 1G subunit [Source:MGI Symbol;Acc:MGI:1201678]	1.48141	2.04173	4.57193	4.45819	1.85495	4.63536	2.98139
ENSMUSG00000024112	Cacna1h	calcium channel, voltage-dependent, T type, alpha 1H subunit [Source:MGI Symbol;Acc:MGI:1928842]	0.547954	0.472467	1.4075	1.37785	1.40434	1.92518	5.58503
ENSMUSG00000040118	Cacna2d1	calcium channel, voltage-dependent, alpha2/delta subunit 1 [Source:MGI Symbol;Acc:MGI:88295]	2.2622	0.983235	2.21943	1.04533	6.54804	3.28171	5.36938
ENSMUSG00000021991	Cacna2d3	calcium channel, voltage-dependent, alpha2/delta subunit 3 [Source:MGI Symbol;Acc:MGI:1338890]	3.71558	0.548336	0.440133	0.0815636	1.38087	0.934029	0.221968
ENSMUSG00000020882	Cacnb1	calcium channel, voltage-dependent, beta 1 subunit [Source:MGI Symbol;Acc:MGI:102522]	3.10681	1.02166	1.4808	1.07221	3.17024	1.54846	3.93425
ENSMUSG00000057914	Cacnb2	calcium channel, voltage-dependent, beta 2 subunit [Source:MGI Symbol;Acc:MGI:894644]	1.48033	0.423167	1.60534	0.300385	1.43315	1.32667	0.476959
ENSMUSG00000003352	Cacnb3	calcium channel, voltage-dependent, beta 3 subunit [Source:MGI Symbol;Acc:MGI:103307]	21.6975	11.8498	21.8346	7.03843	34.1414	21.5655	38.238
ENSMUSG00000017412	Cacnb4	calcium channel, voltage-dependent, beta 4 subunit [Source:MGI Symbol;Acc:MGI:103301]	2.33974	0.416254	0.676209	0.273088	4.48472	0.390537	0.243817
ENSMUSG00000019146	Cacng2	calcium channel, voltage-dependent, gamma subunit 2 [Source:MGI Symbol;Acc:MGI:1316660]	1.30765	0.211827	0.0440083	0	1.47386	0.0256452	0.69482
ENSMUSG00000020723	Cacng4	calcium channel, voltage-dependent, gamma subunit 4 [Source:MGI Symbol;Acc:MGI:1859167]	8.04885	3.51476	1.2522	1.17594	10.2875	2.41884	3.83376
ENSMUSG00000040373	Cacng5	calcium channel, voltage-dependent, gamma subunit 5 [Source:MGI Symbol;Acc:MGI:2157946]	7.79276	0.627489	0.670152	0.127742	4.53329	0.258202	0.167543
ENSMUSG00000078815	Cacng6	calcium channel, voltage-dependent, gamma subunit 6 [Source:MGI Symbol;Acc:MGI:1859168]	0.828178	0.113505	0.559326	1.79785	0.17781	0.150046	0.129742
ENSMUSG00000053395	Cacng8	calcium channel, voltage-dependent, gamma subunit 8 [Source:MGI Symbol;Acc:MGI:1932376]	0.591076	0.573641	0.0944378	0.148003	1.04444	0.544009	0.754737
ENSMUSG00000034889	Cactin	cactin, spliceosome C complex subunit [Source:MGI Symbol;Acc:MGI:1917562]	16.9583	15.9446	15.0348	19.6804	11.001	10.9661	28.1193
ENSMUSG00000033417	Cacul1	CDK2 associated, cullin domain 1 [Source:MGI Symbol;Acc:MGI:1926082]	4.57934	4.35786	3.66826	3.7927	7.54125	5.99164	7.82442
ENSMUSG00000014226	Cacybp	calcyclin binding protein [Source:MGI Symbol;Acc:MGI:1270839]	143.219	114.265	84.0525	95.0264	189.402	126.934	168.16
ENSMUSG00000013629	Cad	carbamoyl-phosphate synthetase 2, aspartate transcarbamylase, and dihydroorotase [Source:MGI Symbol;Acc:MGI:1916969]	7.94074	8.2682	6.30072	10.2627	6.63306	6.41758	8.58687
ENSMUSG00000032076	Cadm1	cell adhesion molecule 1 [Source:MGI Symbol;Acc:MGI:1889272]	7.32999	4.64398	14.1891	17.2159	8.59469	20.8972	21.6182
ENSMUSG00000064115	Cadm2	cell adhesion molecule 2 [Source:MGI Symbol;Acc:MGI:2442722]	2.31203	1.22779	0.103353	0.134718	2.49071	0.295524	0.164484
ENSMUSG00000005338	Cadm3	cell adhesion molecule 3 [Source:MGI Symbol;Acc:MGI:2137858]	1.07035	0.235897	0.723437	0.432714	2.53358	1.61563	0.759656
ENSMUSG00000054793	Cadm4	cell adhesion molecule 4 [Source:MGI Symbol;Acc:MGI:2449088]	2.26944	1.45746	1.05308	11.1928	3.97089	1.29942	1.16854
ENSMUSG00000054423	Cadps	Ca2+-dependent secretion activator [Source:MGI Symbol;Acc:MGI:1350922]	6.35811	1.41754	1.50672	0.135602	9.44133	2.90239	2.88537
ENSMUSG00000017978	Cadps2	Ca2+-dependent activator protein for secretion 2 [Source:MGI Symbol;Acc:MGI:2443963]	0.0661116	0.165889	3.08181	0.432551	0.304109	4.17965	1.36849
ENSMUSG00000028222	Calb1	calbindin 1 [Source:MGI Symbol;Acc:MGI:88248]	2.00994	3.56797	0.368187	0.0172507	14.4484	0.923572	13.3945
ENSMUSG00000003657	Calb2	calbindin 2 [Source:MGI Symbol;Acc:MGI:101914]	66.4891	10.8331	38.8124	0.179446	115.146	12.9163	12.4897
ENSMUSG00000030669	Calca	calcitonin/calcitonin-related polypeptide, alpha [Source:MGI Symbol;Acc:MGI:2151253]	0.801837	4.15541	1.68071	125.549	14.6016	11.1669	4.41921
ENSMUSG00000030666	Calcb	calcitonin-related polypeptide, beta [Source:MGI Symbol;Acc:MGI:2151254]	0.0147188	0.0638799	0	39.9301	0.39843	0.184841	0.559978
ENSMUSG00000023055	Calcoco1	calcium binding and coiled coil domain 1 [Source:MGI Symbol;Acc:MGI:1914738]	14.0909	18.2348	28.5026	16.3214	7.41278	14.3001	17.525
ENSMUSG00000059588	Calcrl	calcitonin receptor-like [Source:MGI Symbol;Acc:MGI:1926944]	2.91531	9.12309	19.8659	19.2192	4.92389	29.3657	2.78453
ENSMUSG00000029761	Cald1	caldesmon 1 [Source:MGI Symbol;Acc:MGI:88250]	5.76069	15.8352	35.8241	41.1999	9.96952	24.1432	26.6651
ENSMUSG00000033033	Calhm2	calcium homeostasis modulator family member 2 [Source:MGI Symbol;Acc:MGI:1919941]	1.09978	2.86986	3.37406	3.38263	0.682105	1.38849	0.419881
ENSMUSG00000049872	Calhm5	calcium homeostasis modulator family member 5 [Source:MGI Symbol;Acc:MGI:2143897]	1.73346	4.12012	18.1629	28.5979	3.1379	9.45757	1.39959
ENSMUSG00000046031	Calhm6	calcium homeostasis modulator family member 6 [Source:MGI Symbol;Acc:MGI:2443082]	0.216877	1.228	2.55924	0.931475	1.36003	1.7683	0.823521
ENSMUSG00000001175	Calm1	calmodulin 1 [Source:MGI Symbol;Acc:MGI:88251]	419.635	309.161	321.186	321.032	437.885	280.48	389.79
ENSMUSG00000036438	Calm2	calmodulin 2 [Source:MGI Symbol;Acc:MGI:103250]	984.846	673.981	840.973	970.596	1287.74	1097.87	1142.55
ENSMUSG00000019370	Calm3	calmodulin 3 [Source:MGI Symbol;Acc:MGI:103249]	141.448	106.155	79.9698	80.7999	143.794	100.872	115.69
ENSMUSG00000032246	Calml4	calmodulin-like 4 [Source:MGI Symbol;Acc:MGI:1922850]	0.60743	2.53906	14.0497	22.0105	0.706307	4.18192	0.181041
ENSMUSG00000060371	Caln1	calneuron 1 [Source:MGI Symbol;Acc:MGI:2155987]	1.54268	0.279844	0.402108	0.0686331	0.440326	0.596691	0.0243014
ENSMUSG00000003814	Calr	calreticulin [Source:MGI Symbol;Acc:MGI:88252]	365.346	435.374	355.9	487.322	271.405	306.228	308.768
ENSMUSG00000019732	Calr3	calreticulin 3 [Source:MGI Symbol;Acc:MGI:1920566]	1.50459	1.91834	1.50073	1.16221	1.08399	1.08917	1.22807
ENSMUSG00000028558	Calr4	calreticulin 4 [Source:MGI Symbol;Acc:MGI:2140435]	2.13533	1.31759	1.5297	0.318153	0.0704751	3.43069	3.00022
ENSMUSG00000029767	Calu	calumenin [Source:MGI Symbol;Acc:MGI:1097158]	132.715	194.057	247.242	384.683	111.049	156.298	61.0744
ENSMUSG00000025468	Caly	calcyon neuron-specific vesicular protein [Source:MGI Symbol;Acc:MGI:1915816]	34.3589	4.30156	5.9722	0.145273	11.9381	3.43053	19.7555
ENSMUSG00000030272	Camk1	calcium/calmodulin-dependent protein kinase I [Source:MGI Symbol;Acc:MGI:1098535]	39.5105	41.6982	30.879	43.8309	19.3614	17.8714	21.1951
ENSMUSG00000039145	Camk1d	calcium/calmodulin-dependent protein kinase ID [Source:MGI Symbol;Acc:MGI:2442190]	3.52052	2.03253	1.98289	0.681499	5.52228	1.03944	0.455048
ENSMUSG00000016179	Camk1g	calcium/calmodulin-dependent protein kinase I gamma [Source:MGI Symbol;Acc:MGI:2388073]	14.7103	12.0754	17.6823	12.4746	16.6123	17.1559	12.7313
ENSMUSG00000024617	Camk2a	calcium/calmodulin-dependent protein kinase II alpha [Source:MGI Symbol;Acc:MGI:88256]	1.42463	0.237401	0.427262	0.0980857	0.697484	0.681591	0.347899
ENSMUSG00000057897	Camk2b	calcium/calmodulin-dependent protein kinase II, beta [Source:MGI Symbol;Acc:MGI:88257]	9.76543	2.06683	0.92611	0.580726	2.93995	0.646648	1.89319
ENSMUSG00000053819	Camk2d	calcium/calmodulin-dependent protein kinase II, delta [Source:MGI Symbol;Acc:MGI:1341265]	2.95273	3.05053	2.50741	5.61634	2.06353	3.12516	5.05688
ENSMUSG00000021820	Camk2g	calcium/calmodulin-dependent protein kinase II gamma [Source:MGI Symbol;Acc:MGI:88259]	6.16617	4.32363	4.41497	4.72893	8.7926	7.56472	8.53492
ENSMUSG00000046447	Camk2n1	calcium/calmodulin-dependent protein kinase II inhibitor 1 [Source:MGI Symbol;Acc:MGI:1913509]	4.97106	1.805	1.78058	0.656499	9.49162	3.82193	2.14644
ENSMUSG00000051146	Camk2n2	calcium/calmodulin-dependent protein kinase II inhibitor 2 [Source:MGI Symbol;Acc:MGI:1920297]	2.54866	0.7772	0.538659	0.317005	4.46099	0.805166	0.581684
[truncated: 14,075 more rows]
