# Supplementary material for: Insights into olfactory ensheathing cell development from a laser-microdissection and transcriptome-profiling approach
Source: Glia. Author manuscript; Available in PMC 2020 Dec 1. (PMC7116175; doi:10.1002/glia.23870)
Supplement: File S2 [file EMS94522-supplement-File_S2.xlsx]

## Sheet: E11.5ONvsE13.5ONLvsE16.5ONL
Gene ID	Gene Symbol	Gene Description	E11.5 ON vs E13.5 ONL		E11.5 vs E16.5 "outer ONL"		E13.5 ONL vs E16.5 "outer ONL"		FPKM
			Log2fold change	p-value	Log2fold change	p-value	Log2fold change	p-value	E11.5 ON	E13.5 ONL	E16.5 "outer ONL"
ENSMUSG00000043644	0610009L18Rik	RIKEN cDNA 0610009L18 gene [Source:MGI Symbol;Acc:MGI:1914088]	0.57656	0.351774	1.63667	0.00290986	1.06011	0.0591339	7.55216	4.87128	2.43425
ENSMUSG00000042208	0610010F05Rik	RIKEN cDNA 0610010F05 gene [Source:MGI Symbol;Acc:MGI:1918925]	-1.27286	5.96361e-14	1.11894	1.16086e-09	2.3918	9.90722e-45	6.75564	16.3746	3.10718
ENSMUSG00000107002	0610012G03Rik	RIKEN cDNA 0610012G03 gene [Source:MGI Symbol;Acc:MGI:1913301]	0.174924	0.895913	1.82076	0.0343518	1.64584	0.0429767	29.4407	26.0194	8.33432
ENSMUSG00000058706	0610030E20Rik	RIKEN cDNA 0610030E20 gene [Source:MGI Symbol;Acc:MGI:1915614]	-0.250541	0.203765	-0.605521	0.000505411	-0.35498	0.047834	3.4849	4.15541	5.3035
ENSMUSG00000028608	0610037L13Rik	RIKEN cDNA 0610037L13 gene [Source:MGI Symbol;Acc:MGI:1921348]	-0.0628534	0.67524	-0.62769	3.54141e-09	-0.564837	3.968e-08	20.3626	21.2409	31.4661
ENSMUSG00000089889	0610040B10Rik	RIKEN cDNA 0610040B10 gene [Source:MGI Symbol;Acc:MGI:1914922]	-0.786016	0.018184	0.138199	0.763172	0.924215	0.00490392	1.94155	3.23401	1.76479
ENSMUSG00000060512	0610040J01Rik	RIKEN cDNA 0610040J01 gene [Source:MGI Symbol;Acc:MGI:1923511]	-0.354844	0.383953	-2.30314	1.37383e-12	-1.9483	4.0682e-10	33.3143	42.5847	164.412
ENSMUSG00000097863	1010001B22Rik	RIKEN cDNA 1010001B22 gene [Source:MGI Symbol;Acc:MGI:1922653]	0.193458	0.766378	-0.979328	0.0358501	-1.17279	0.00930475	3.38217	2.95628	6.69974
ENSMUSG00000097134	1110002J07Rik	RIKEN cDNA 1110002J07 gene [Source:MGI Symbol;Acc:MGI:1915738]	-3.3069	2.85784e-05	-3.60542	7.40578e-06	-0.298522	0.773884	0.0996034	0.98628	1.23812
ENSMUSG00000071456	1110002L01Rik	RIKEN cDNA 1110002L01 gene [Source:MGI Symbol;Acc:MGI:1915821]	0.756455	0.000755117	1.23628	3.91368e-08	0.479825	0.0587845	2.41474	1.37186	1.02649
ENSMUSG00000030663	1110004F10Rik	RIKEN cDNA 1110004F10 gene [Source:MGI Symbol;Acc:MGI:1929274]	-0.3504	0.00505453	0.0787102	0.632743	0.42911	0.000323435	130.657	166.745	123.739
ENSMUSG00000107121	1110006O24Rik	RIKEN cDNA 1110006O24 gene [Source:MGI Symbol;Acc:MGI:1913373]	1.38375	3.50326e-09	0.990751	3.88339e-05	-0.392997	0.167869	12.4281	4.40253	6.26399
ENSMUSG00000039195	1110008P14Rik	RIKEN cDNA 1110008P14 gene [Source:MGI Symbol;Acc:MGI:1920987]	0.308588	0.196244	0.914776	1.44053e-05	0.606188	0.00397293	15.6687	12.4893	8.31194
ENSMUSG00000098659	1110015O18Rik	RIKEN cDNA 1110015O18 gene [Source:MGI Symbol;Acc:MGI:1915766]	-8.98223	4.12431e-14	-7.03105	8.72037e-09	1.95117	0.000492149	0	1.40781	0.358295
ENSMUSG00000028441	1110017D15Rik	RIKEN cDNA 1110017D15 gene [Source:MGI Symbol;Acc:MGI:1920971]	0.849225	0.0417669	1.15557	0.00519922	0.306348	0.542675	3.46994	1.88381	1.5628
ENSMUSG00000097616	1110019D14Rik	RIKEN cDNA 1110019D14 gene [Source:MGI Symbol;Acc:MGI:1923561]	0.593375	0.0391544	0.246151	0.45632	-0.347225	0.270062	3.68782	2.47892	3.10608
ENSMUSG00000037971	1110032A03Rik	RIKEN cDNA 1110032A03 gene [Source:MGI Symbol;Acc:MGI:1915971]	0.516063	0.00509218	0.37645	0.0588414	-0.139613	0.530061	9.25944	6.50032	7.14076
ENSMUSG00000046999	1110032F04Rik	RIKEN cDNA 1110032F04 gene [Source:MGI Symbol;Acc:MGI:1915975]	1.47131	0.0176057	4.51765	8.80144e-10	3.04633	5.9968e-05	1.45776	0.515362	0.0627916
ENSMUSG00000092203	1110038B12Rik	RIKEN cDNA 1110038B12 gene [Source:MGI Symbol;Acc:MGI:1916013]	-0.539966	0.0414677	0.943265	0.000270808	1.48323	4.1043e-10	12.6713	18.254	6.5881
ENSMUSG00000063236	1110038F14Rik	RIKEN cDNA 1110038F14 gene [Source:MGI Symbol;Acc:MGI:2152337]	0.750144	8.28971e-06	0.413991	0.0273211	-0.336153	0.0666469	76.8841	45.0739	57.7063
ENSMUSG00000040591	1110051M20Rik	RIKEN cDNA 1110051M20 gene [Source:MGI Symbol;Acc:MGI:1915079]	-0.184177	0.33204	-0.373107	0.0305802	-0.18893	0.293806	17.3513	19.6981	22.4752
ENSMUSG00000035171	1110059E24Rik	RIKEN cDNA 1110059E24 gene [Source:MGI Symbol;Acc:MGI:1913456]	-0.387836	0.0618081	-0.462564	0.0270073	-0.0747275	0.776272	25.6652	33.6776	35.3688
ENSMUSG00000032551	1110059G10Rik	RIKEN cDNA 1110059G10 gene [Source:MGI Symbol;Acc:MGI:1913452]	-0.586258	0.000327721	-0.175044	0.390007	0.411213	0.0146423	5.93438	8.91693	6.7088
ENSMUSG00000045414	1190002N15Rik	RIKEN cDNA 1190002N15 gene [Source:MGI Symbol;Acc:MGI:1916111]	-1.27664	1.05656e-05	0.387992	0.28659	1.66463	5.65611e-09	2.46192	5.9871	1.87821
ENSMUSG00000063320	1190007I07Rik	RIKEN cDNA 1190007I07 gene [Source:MGI Symbol;Acc:MGI:3698433]	-0.913165	0.000195606	-1.32102	4.90057e-08	-0.407858	0.124953	6.34877	11.6774	15.8728
ENSMUSG00000097290	1300002E11Rik	RIKEN cDNA 1300002E11 gene [Source:MGI Symbol;Acc:MGI:1919001]	-0.509996	0.0130435	-0.0459194	0.884724	0.464077	0.02389	4.84712	6.87118	5.00744
ENSMUSG00000098912	1500004A13Rik	RIKEN cDNA 1500004A13 gene [Source:MGI Symbol;Acc:MGI:2442808]	-0.253455	0.540811	2.13194	1.55318e-11	2.3854	1.70417e-15	3.45294	4.1327	0.786914
ENSMUSG00000068099	1500009C09Rik	RIKEN cDNA 1500009C09 gene [Source:MGI Symbol;Acc:MGI:1923755]	-4.61309	9.64876e-09	-2.60944	0.00359124	2.00365	0.017325	0.249489	6.07064	1.51091
ENSMUSG00000087651	1500009L16Rik	RIKEN cDNA 1500009L16 gene [Source:MGI Symbol;Acc:MGI:1917034]	-0.479039	0.022895	1.59646	9.41164e-16	2.0755	4.86235e-28	36.1782	50.446	11.9424
ENSMUSG00000072694	1500011B03Rik	RIKEN cDNA 1500011B03 gene [Source:MGI Symbol;Acc:MGI:1913486]	0.262895	0.307943	1.35295	2.33102e-10	1.09006	1.30879e-07	53.3522	44.2312	20.887
ENSMUSG00000098702	1500015A07Rik	RIKEN cDNA 1500015A07 gene [Source:MGI Symbol;Acc:MGI:1916232]	0.59404	0.0019912	1.40095	9.47038e-14	0.806911	3.03703e-05	9.93767	6.45818	3.76588
ENSMUSG00000026051	1500015O10Rik	RIKEN cDNA 1500015O10 gene [Source:MGI Symbol;Acc:MGI:1926146]	-2.66659	0.00228621	-8.13701	2.78552e-30	-5.47042	8.19821e-29	0.0431909	0.280065	13.8125
ENSMUSG00000097383	1500026H17Rik	RIKEN cDNA 1500026H17 gene [Source:MGI Symbol;Acc:MGI:1916252]	-1.2552	0.013701	0.229812	0.744533	1.48501	0.00323914	0.577286	1.3638	0.493177
ENSMUSG00000059631	1500035N22Rik	RIKEN cDNA 1500035N22 gene [Source:MGI Symbol;Acc:MGI:1917508]	-5.2013	8.2057e-17	-3.93738	2.31576e-09	1.26392	0.0314902	0.158424	5.84725	2.45961
ENSMUSG00000050088	1600012H06Rik	RIKEN cDNA 1600012H06 gene [Source:MGI Symbol;Acc:MGI:1915162]	-0.058808	0.800315	-0.4061	0.0144054	-0.347292	0.0303629	17.3072	18.2162	22.9513
ENSMUSG00000104986	1600023N17Rik	RIKEN cDNA 1600023N17 gene [Source:MGI Symbol;Acc:MGI:1917038]	0.958128	0.0192086	1.78689	9.19407e-06	0.828766	0.0580341	6.03762	3.10118	1.75406
ENSMUSG00000057818	1600029O15Rik	RIKEN cDNA 1600029O15 gene [Source:MGI Symbol;Acc:MGI:3045362]	-2.7758	1.16403e-07	2.08177	0.000814416	4.85757	1.41788e-18	1.52973	10.534	0.356083
ENSMUSG00000103746	1700001G17Rik	RIKEN cDNA 1700001G17 gene [Source:MGI Symbol;Acc:MGI:1914753]	0.436006	0.472204	1.80717	0.000503608	1.37116	0.00910109	3.64889	2.6605	1.0403
ENSMUSG00000056508	1700001K19Rik	RIKEN cDNA 1700001K19 gene [Source:MGI Symbol;Acc:MGI:1913573]	0.576804	0.513536	1.7268	0.0294338	1.14999	0.17129	1.12786	0.751542	0.339309
ENSMUSG00000021534	1700001L19Rik	RIKEN cDNA 1700001L19 gene [Source:MGI Symbol;Acc:MGI:1916565]	-0.410557	0.329214	0.732867	0.0716938	1.14342	0.00203951	1.66705	2.33471	0.999756
ENSMUSG00000044320	1700001O22Rik	RIKEN cDNA 1700001O22 gene [Source:MGI Symbol;Acc:MGI:1923631]	0.930318	0.0572053	1.02678	0.0375909	0.0964572	0.891819	1.56154	0.782544	0.770418
ENSMUSG00000030030	1700003E16Rik	RIKEN cDNA 1700003E16 gene [Source:MGI Symbol;Acc:MGI:1919087]	2.0089	0.000138712	1.39119	0.0139251	-0.617707	0.319126	4.87876	1.23515	1.85516
ENSMUSG00000026831	1700007K13Rik	RIKEN cDNA 1700007K13 gene [Source:MGI Symbol;Acc:MGI:1916577]	1.91089	0.00035651	1.05874	0.0585564	-0.852144	0.167391	2.58403	0.618971	1.24811
ENSMUSG00000023873	1700010I14Rik	RIKEN cDNA 1700010I14 gene [Source:MGI Symbol;Acc:MGI:1914181]	0.778599	0.046082	-0.224034	0.633508	-1.00263	0.00668526	2.37311	1.41449	2.77786
ENSMUSG00000031927	1700012B09Rik	RIKEN cDNA 1700012B09 gene [Source:MGI Symbol;Acc:MGI:1916575]	5.20143	4.27865e-17	5.02896	5.88502e-16	-0.172472	0.882915	10.3759	0.276184	0.311394
ENSMUSG00000053783	1700016K19Rik	RIKEN cDNA 1700016K19 gene [Source:MGI Symbol;Acc:MGI:1921480]	2.34534	1.06249e-07	1.61516	0.000198926	-0.730182	0.183812	3.35023	0.79508	1.08534
ENSMUSG00000032300	1700017B05Rik	RIKEN cDNA 1700017B05 gene [Source:MGI Symbol;Acc:MGI:1921461]	2.6815	6.53158e-49	1.84638	2.83261e-22	-0.835112	2.17172e-05	23.8167	3.66439	6.62038
ENSMUSG00000043629	1700019D03Rik	RIKEN cDNA 1700019D03 gene [Source:MGI Symbol;Acc:MGI:1914330]	0.92533	0.000858269	0.877283	0.00241456	-0.0480471	0.912436	6.14922	3.21281	3.35097
ENSMUSG00000085438	1700020I14Rik	RIKEN cDNA 1700020I14 gene [Source:MGI Symbol;Acc:MGI:1913852]	-0.520876	5.4629e-05	-0.222088	0.142936	0.298789	0.0277569	12.2844	17.7176	14.3297
ENSMUSG00000087343	1700021N21Rik	RIKEN cDNA 1700021N21 gene [Source:MGI Symbol;Acc:MGI:1916659]	0.655715	0.543205	3.68854	0.000467456	3.03283	0.00429067	1.3694	0.950837	0.101829
ENSMUSG00000032666	1700025G04Rik	RIKEN cDNA 1700025G04 gene [Source:MGI Symbol;Acc:MGI:1916649]	-0.943118	0.000838476	-1.20166	2.67978e-05	-0.258547	0.437417	4.09702	7.86657	9.42521
ENSMUSG00000101888	1700025H01Rik	RIKEN cDNA 1700025H01 gene [Source:MGI Symbol;Acc:MGI:1922781]	-0.26662	0.906286	-2.56062	0.0487201	-2.294	0.0825969	0.196359	0.254958	1.19138
ENSMUSG00000033053	1700028P14Rik	RIKEN cDNA 1700028P14 gene [Source:MGI Symbol;Acc:MGI:1914733]	-0.887218	0.129215	2.11638	0.0127752	3.0036	0.000178211	0.496886	0.953155	0.10517
ENSMUSG00000044916	1700029I15Rik	RIKEN cDNA 1700029I15 gene [Source:MGI Symbol;Acc:MGI:1916742]	1.15495	0.044364	-0.180656	0.799656	-1.33561	0.0166834	1.06914	0.421157	1.20597
ENSMUSG00000071103	1700029J07Rik	RIKEN cDNA 1700029J07 gene [Source:MGI Symbol;Acc:MGI:1916729]	0.472527	0.0799876	-0.76017	0.00162244	-1.2327	1.61599e-07	2.11893	1.52442	3.59435
ENSMUSG00000031847	1700030J22Rik	RIKEN cDNA 1700030J22 gene [Source:MGI Symbol;Acc:MGI:1916778]	0.659533	0.0248216	0.138084	0.711876	-0.521449	0.0851597	2.54881	1.62623	2.32359
ENSMUSG00000052794	1700030K09Rik	RIKEN cDNA 1700030K09 gene [Source:MGI Symbol;Acc:MGI:1919504]	0.153185	0.570333	-0.395545	0.0787716	-0.54873	0.0084345	5.02101	4.57321	6.59325
ENSMUSG00000027327	1700037H04Rik	RIKEN cDNA 1700037H04 gene [Source:MGI Symbol;Acc:MGI:1914576]	0.708	7.10419e-05	1.10614	5.51287e-10	0.398138	0.035195	52.8539	32.1355	24.5579
ENSMUSG00000103840	1700040K01Rik	RIKEN cDNA 1700040K01 gene [Source:MGI Symbol;Acc:MGI:1920517]	-5.52565	0.000356249	-7.80469	7.64642e-08	-2.27904	0.0359979	0	0.54133	2.87114
ENSMUSG00000085437	1700047A11Rik	RIKEN cDNA 1700047A11 gene [Source:MGI Symbol;Acc:MGI:1923854]	0.78466	0.397025	1.73063	0.0443741	0.945973	0.312715	1.48825	0.895722	0.443015
ENSMUSG00000085549	1700047F07Rik	RIKEN cDNA 1700047F07 gene [Source:MGI Symbol;Acc:MGI:1920570]	-7.56965	6.14824e-10	-8.83244	1.43424e-13	-1.26279	0.0342058	0	1.04012	2.43451
ENSMUSG00000043773	1700048O20Rik	RIKEN cDNA 1700048O20 gene [Source:MGI Symbol;Acc:MGI:1920637]	-0.686267	0.0265251	0.221252	0.567845	0.907519	0.00199985	6.96899	11.2215	5.98546
ENSMUSG00000099988	1700054A03Rik	RIKEN cDNA 1700054A03 gene [Source:MGI Symbol;Acc:MGI:1925707]	2.61645	0.0855417	3.79217	0.018799	1.17572	0.553844	1.10299	0.192211	0.0782222
ENSMUSG00000044854	1700056E22Rik	RIKEN cDNA 1700056E22 gene [Source:MGI Symbol;Acc:MGI:1920613]	1.63161	0.0403208	2.70537	0.00120752	1.07377	0.276025	1.03835	0.317803	0.162996
ENSMUSG00000040657	1700063H04Rik	RIKEN cDNA 1700063H04 gene [Source:MGI Symbol;Acc:MGI:1921519]	3.89658	0.00112441	6.42103	1.06301e-05	2.52445	0.163264	1.28061	0.069351	0
ENSMUSG00000038323	1700066M21Rik	RIKEN cDNA 1700066M21 gene [Source:MGI Symbol;Acc:MGI:1920717]	-0.12001	0.809687	0.575043	0.128804	0.695053	0.0454479	3.95952	4.32292	2.65929
ENSMUSG00000097080	1700086O06Rik	RIKEN cDNA 1700086O06 gene [Source:MGI Symbol;Acc:MGI:1920766]	0.985591	0.000226598	1.16319	1.83506e-05	0.177597	0.616727	6.3137	3.13691	2.82751
ENSMUSG00000033029	1700088E04Rik	RIKEN cDNA 1700088E04 gene [Source:MGI Symbol;Acc:MGI:1920774]	1.47154	2.13613e-06	0.430855	0.229282	-1.04068	0.00131776	1.39288	0.510863	1.03399
ENSMUSG00000085407	1700095J03Rik	RIKEN cDNA 1700095J03 gene [Source:MGI Symbol;Acc:MGI:1921543]	2.56837	4.49449e-06	4.2439	7.36918e-12	1.67553	0.0143717	3.77154	0.695422	0.197013
ENSMUSG00000101856	1700096K18Rik	RIKEN cDNA 1700096K18 gene [Source:MGI Symbol;Acc:MGI:1920821]	0.342313	0.403081	0.824578	0.0228394	0.482264	0.201623	6.59779	5.12687	3.72773
ENSMUSG00000097267	1700109K24Rik	RIKEN cDNA 1700109K24 gene [Source:MGI Symbol;Acc:MGI:1921553]	-2.24044	0.000984832	0.479891	0.635141	2.72033	0.000179898	0.397764	1.919	0.285337
ENSMUSG00000097527	1700112J16Rik	RIKEN cDNA 1700112J16 gene [Source:MGI Symbol;Acc:MGI:1923878]	0.791285	0.0819426	2.30464	8.74999e-07	1.51336	0.00240551	1.00274	0.579135	0.198604
ENSMUSG00000100599	1700120C14Rik	RIKEN cDNA 1700120C14 gene [Source:MGI Symbol;Acc:MGI:1920850]	0.139015	0.812106	1.27675	0.00186486	1.13774	0.00434123	4.37192	3.88041	1.80712
ENSMUSG00000093386	1700120O09Rik	RIKEN cDNA 1700120O09 gene [Source:MGI Symbol;Acc:MGI:1923906]	1.0109	0.270038	2.32865	0.00818232	1.31775	0.164967	1.40237	0.700767	0.274174
ENSMUSG00000087685	1700122E12Rik	RIKEN cDNA 1700122E12 gene [Source:MGI Symbol;Acc:MGI:1920869]	1.79494	0.0231884	2.02654	0.0127625	0.231605	0.850864	1.35004	0.37344	0.338266
ENSMUSG00000085614	1700123M08Rik	RIKEN cDNA 1700123M08 gene [Source:MGI Symbol;Acc:MGI:1923915]	-1.4412	0.0161228	-0.740524	0.285474	0.700674	0.285718	0.749938	1.98778	1.25365
ENSMUSG00000040822	1700123O20Rik	RIKEN cDNA 1700123O20 gene [Source:MGI Symbol;Acc:MGI:1920893]	0.286568	0.0645586	0.324861	0.0381863	0.0382928	0.85406	43.662	35.7945	34.8625
ENSMUSG00000022507	1810013L24Rik	RIKEN cDNA 1810013L24 gene [Source:MGI Symbol;Acc:MGI:1916303]	-0.231914	0.227805	0.758777	6.80211e-06	0.990691	4.48017e-10	9.20789	10.94	5.4439
ENSMUSG00000097412	1810014B01Rik	RIKEN cDNA 1810014B01 gene [Source:MGI Symbol;Acc:MGI:1913513]	-0.617633	0.023803	-0.633745	0.0228579	-0.0161117	0.975931	2.7512	4.23209	4.28748
ENSMUSG00000086390	1810019D21Rik	RIKEN cDNA 1810019D21 gene [Source:MGI Symbol;Acc:MGI:1917021]	2.2388	0.00870256	2.33342	0.00785875	0.0946167	0.954444	0.587266	0.104054	0.116543
ENSMUSG00000087331	1810021B22Rik	RIKEN cDNA 1810021B22 gene [Source:MGI Symbol;Acc:MGI:1916370]	0.566802	0.182321	-0.72322	0.0577015	-1.29002	0.000431832	2.47471	1.67763	4.0807
ENSMUSG00000078784	1810022K09Rik	RIKEN cDNA 1810022K09 gene [Source:MGI Symbol;Acc:MGI:1916376]	-0.0406854	0.907019	0.831833	4.05026e-05	0.872518	4.59749e-06	92.2758	94.6844	51.8507
ENSMUSG00000101970	1810026B05Rik	RIKEN cDNA 1810026B05 gene [Source:MGI Symbol;Acc:MGI:1916420]	-0.347576	0.288338	0.7564	0.0118898	1.10398	5.24541e-05	1.6978	2.15071	1.00474
ENSMUSG00000044148	1810030O07Rik	RIKEN cDNA 1810030O07 gene [Source:MGI Symbol;Acc:MGI:1916405]	-0.22737	0.366651	-1.18675	5.81287e-09	-0.959379	1.10408e-06	23.5304	27.7493	53.5593
ENSMUSG00000020812	1810032O08Rik	RIKEN cDNA 1810032O08 gene [Source:MGI Symbol;Acc:MGI:1913543]	0.832212	0.00687711	1.22083	7.10791e-05	0.388615	0.285888	2.22245	1.18717	0.954925
ENSMUSG00000054091	1810037I17Rik	RIKEN cDNA 1810037I17 gene [Source:MGI Symbol;Acc:MGI:1914954]	-0.379242	0.214403	-1.21528	4.83616e-06	-0.836034	0.00129693	58.9559	76.323	136.928
ENSMUSG00000020284	1810043G02Rik	RIKEN cDNA 1810043G02 gene [Source:MGI Symbol;Acc:MGI:1915134]	-0.46531	0.0253877	-2.48669	1.70892e-40	-2.02138	3.15725e-29	11.3855	15.6735	63.8061
ENSMUSG00000086340	1810059C17Rik	RIKEN cDNA 1810059C17 gene [Source:MGI Symbol;Acc:MGI:1917068]	2.44188	0.0311922	1.36467	0.234477	-1.07721	0.419478	1.35017	0.227127	0.518938
ENSMUSG00000087165	2010001A14Rik	RIKEN cDNA 2010001A14 gene [Source:MGI Symbol;Acc:MGI:1923766]	0.552849	0.0971954	-0.0947288	0.821862	-0.647578	0.0473186	4.29054	2.76902	4.58488
ENSMUSG00000096983	2010015M23Rik	RIKEN cDNA 2010015M23 gene [Source:MGI Symbol;Acc:MGI:1919337]	0.731075	0.0491217	1.27903	0.000405658	0.547959	0.179784	3.88412	2.34119	1.60412
ENSMUSG00000021458	2010111I01Rik	RIKEN cDNA 2010111I01 gene [Source:MGI Symbol;Acc:MGI:1919311]	0.506611	2.11146e-05	0.0499682	0.769361	-0.456643	0.000141603	8.60101	6.03285	8.3161
ENSMUSG00000063018	2010204K13Rik	RIKEN cDNA 2010204K13 gene [Source:MGI Symbol;Acc:MGI:1922859]	-0.306257	0.257205	0.220073	0.452066	0.526329	0.0346397	3.90107	4.76203	3.35087
ENSMUSG00000074829	2010315B03Rik	RIKEN cDNA 2010315B03 gene [Source:MGI Symbol;Acc:MGI:1919321]	-0.294391	0.478889	-0.845286	0.0162804	-0.550895	0.118248	3.22089	4.08183	5.79285
ENSMUSG00000100691	2010320M18Rik	RIKEN cDNA 2010320M18 gene [Source:MGI Symbol;Acc:MGI:1919343]	0.414961	0.149562	-0.414386	0.151918	-0.829346	0.00101235	15.0443	10.9561	20.0384
ENSMUSG00000030587	2200002D01Rik	RIKEN cDNA 2200002D01 gene [Source:MGI Symbol;Acc:MGI:1919525]	1.64246	0.00891837	1.68552	0.00862161	0.0430572	0.973715	1.23068	0.333799	0.377401
ENSMUSG00000097165	2210008F06Rik	RIKEN cDNA 2210008F06 gene [Source:MGI Symbol;Acc:MGI:1917307]	-0.532699	0.277134	2.40223	3.18163e-07	2.93493	7.37932e-11	3.30283	4.68095	0.612491
ENSMUSG00000029559	2210016L21Rik	RIKEN cDNA 2210016L21 gene [Source:MGI Symbol;Acc:MGI:1919607]	0.57476	0.00152323	0.501943	0.00895431	-0.0728166	0.768105	26.9018	17.9625	18.9875
ENSMUSG00000071252	2210408I21Rik	RIKEN cDNA 2210408I21 gene [Source:MGI Symbol;Acc:MGI:1919621]	0.0941108	0.726961	-0.370859	0.0753268	-0.46497	0.0173207	3.68093	3.54969	4.76791
ENSMUSG00000032403	2300009A05Rik	RIKEN cDNA 2300009A05 gene [Source:MGI Symbol;Acc:MGI:1916728]	-0.441285	0.497811	0.744863	0.221577	1.18615	0.0271187	2.00509	2.65242	1.1936
ENSMUSG00000097354	2310001H17Rik	RIKEN cDNA 2310001H17 gene [Source:MGI Symbol;Acc:MGI:1923682]	-0.725814	0.136509	-3.89699	2.18973e-28	-3.17118	1.38125e-18	0.0681463	0.12345	1.02723
ENSMUSG00000020133	2310011J03Rik	RIKEN cDNA 2310011J03 gene [Source:MGI Symbol;Acc:MGI:1913624]	0.701782	0.0018115	-0.234249	0.391172	-0.936031	1.27865e-05	25.2709	15.3825	29.7042
ENSMUSG00000097729	2310015A10Rik	RIKEN cDNA 2310015A10 gene [Source:MGI Symbol;Acc:MGI:1916798]	0.528901	0.0046609	-0.0995786	0.674082	-0.62848	0.000663489	2.08167	1.40579	2.23462
ENSMUSG00000070574	2310016G11Rik	RIKEN cDNA 2310016G11 gene [Source:MGI Symbol;Acc:MGI:1916828]	-0.745735	0.498078	-4.50562	1.62519e-10	-3.75989	1.84777e-07	0.0769468	0.121652	1.69227
ENSMUSG00000049643	2310022A10Rik	RIKEN cDNA 2310022A10 gene [Source:MGI Symbol;Acc:MGI:1913617]	0.512683	0.0110405	0.0801764	0.769735	-0.432507	0.0334009	6.46462	4.47004	6.1005
ENSMUSG00000032062	2310030G06Rik	RIKEN cDNA 2310030G06 gene [Source:MGI Symbol;Acc:MGI:1914202]	-1.48122	2.83723e-05	-2.94893	1.53867e-18	-1.46771	1.07985e-05	0.803507	2.30169	6.1866
ENSMUSG00000020441	2310033P09Rik	RIKEN cDNA 2310033P09 gene [Source:MGI Symbol;Acc:MGI:1915112]	0.930814	1.84572e-06	0.544593	0.0106619	-0.386221	0.0738553	26.7017	13.6919	18.3102
ENSMUSG00000072852	2310040G07Rik	RIKEN cDNA 2310040G07 gene [Source:MGI Symbol;Acc:MGI:1917534]	1.14459	0.268396	-1.1642	0.17908	-2.30879	0.00898647	0.469324	0.172497	1.05144
ENSMUSG00000101655	2310040G24Rik	RIKEN cDNA 2310040G24 gene [Source:MGI Symbol;Acc:MGI:1916897]	0.991474	0.00442096	1.67176	1.86226e-06	0.680282	0.0858128	6.85298	3.38099	2.13377
ENSMUSG00000040177	2310057M21Rik	RIKEN cDNA 2310057M21 gene [Source:MGI Symbol;Acc:MGI:1915527]	0.140064	0.481354	0.911275	5.35243e-09	0.771211	5.01089e-07	2.89996	2.66385	1.54401
ENSMUSG00000085379	2310058D17Rik	RIKEN cDNA 2310058D17 gene [Source:MGI Symbol;Acc:MGI:1922944]	0.341128	0.340533	1.11062	0.000404306	0.769491	0.0181188	1.73725	1.36197	0.802742
ENSMUSG00000050705	2310061I04Rik	RIKEN cDNA 2310061I04 gene [Source:MGI Symbol;Acc:MGI:1916912]	-0.159387	0.648899	0.521639	0.0706197	0.681026	0.0093713	9.87554	10.8912	6.86658
ENSMUSG00000036873	2410004B18Rik	RIKEN cDNA 2410004B18 gene [Source:MGI Symbol;Acc:MGI:1913671]	-0.350587	0.155023	0.449868	0.0661089	0.800455	0.000179334	21.0414	26.7614	15.4172
ENSMUSG00000085338	2410004I01Rik	RIKEN cDNA 2410004I01 gene [Source:MGI Symbol;Acc:MGI:1916989]	-0.653435	0.176635	1.0404	0.0458878	1.69384	0.000385446	0.994803	1.55063	0.489457
ENSMUSG00000086841	2410006H16Rik	RIKEN cDNA 2410006H16 gene [Source:MGI Symbol;Acc:MGI:1916471]	-0.600856	0.0348451	-0.0725435	0.860972	0.528313	0.0621412	41.768	62.6856	43.9583
ENSMUSG00000073164	2410018L13Rik	RIKEN cDNA 2410018L13 gene [Source:MGI Symbol;Acc:MGI:1916982]	-0.467745	0.248204	1.54688	2.19553e-05	2.01462	3.95938e-09	2.03618	2.78123	0.69409
ENSMUSG00000100572	2410021H03Rik	RIKEN cDNA 2410021H03 gene [Source:MGI Symbol;Acc:MGI:1917000]	-1.98083	0.0442506	-0.873958	0.458743	1.10687	0.292839	0.36389	1.51738	0.653674
ENSMUSG00000073236	2500004C02Rik	RIKEN cDNA 2500004C02 gene [Source:MGI Symbol;Acc:MGI:1919576]	1.09066	2.95492e-05	0.605228	0.0329959	-0.485432	0.0971659	5.10867	2.39826	3.36081
ENSMUSG00000071632	2510002D24Rik	RIKEN cDNA 2510002D24 gene [Source:MGI Symbol;Acc:MGI:1919557]	0.339247	0.0756737	0.44421	0.0185221	0.104963	0.643823	24.4357	19.2053	17.9817
ENSMUSG00000043391	2510009E07Rik	RIKEN cDNA 2510009E07 gene [Source:MGI Symbol;Acc:MGI:1919440]	-1.09761	7.4313e-07	-0.708539	0.00354354	0.389067	0.115239	6.51127	14.0044	10.6405
ENSMUSG00000044496	2510039O18Rik	RIKEN cDNA 2510039O18 gene [Source:MGI Symbol;Acc:MGI:1924284]	0.0298293	0.961627	0.688054	0.0197382	0.658225	0.0200301	5.37621	5.19476	3.33202
ENSMUSG00000052419	2610001J05Rik	RIKEN cDNA 2610001J05 gene [Source:MGI Symbol;Acc:MGI:1913770]	0.059038	0.771069	-0.369465	0.0127753	-0.428503	0.0018431	24.1628	23.0679	31.2188
ENSMUSG00000031242	2610002M06Rik	RIKEN cDNA 2610002M06 gene [Source:MGI Symbol;Acc:MGI:1914278]	-0.477307	0.0301288	0.0866301	0.771104	0.563937	0.00743433	5.8917	8.26656	5.55383
ENSMUSG00000102474	2610012C04Rik	RIKEN cDNA 2610012C04 gene [Source:MGI Symbol;Acc:MGI:1917549]	-0.857773	0.496052	1.91427	0.120745	2.77204	0.0124707	0.637892	1.1205	0.165532
ENSMUSG00000107909	2610017A05Rik	RIKEN cDNA 2610017A05 gene [Source:MGI Symbol;Acc:MGI:1919056]	0.407659	0.413175	1.23435	0.00452485	0.826692	0.0659387	2.43873	1.87752	1.04466
ENSMUSG00000097537	2610020C07Rik	RIKEN cDNA 2610020C07 gene [Source:MGI Symbol;Acc:MGI:1917168]	0.686783	0.0396091	0.454851	0.204164	-0.231931	0.564861	1.70873	1.01717	1.24177
ENSMUSG00000091474	2610021A01Rik	RIKEN cDNA 2610021A01 gene [Source:MGI Symbol;Acc:MGI:1922662]	-0.976315	0.00143892	-0.838033	0.0101258	0.138282	0.732945	2.85638	5.70566	5.10293
ENSMUSG00000087013	2610027K06Rik	RIKEN cDNA 2610027K06 gene [Source:MGI Symbol;Acc:MGI:1917159]	4.21013	2.68314e-08	1.94604	0.00370854	-2.26409	0.00619077	1.10399	0.0549447	0.287111
ENSMUSG00000087259	2610035D17Rik	RIKEN cDNA 2610035D17 gene [Source:MGI Symbol;Acc:MGI:1919636]	1.25265	0.00101703	1.53962	7.08957e-05	0.28697	0.544838	10.5685	4.37304	3.63521
ENSMUSG00000097536	2610037D02Rik	RIKEN cDNA 2610037D02 gene [Source:MGI Symbol;Acc:MGI:1917290]	-1.16292	0.0195077	0.234864	0.728405	1.39778	0.00419104	0.456724	1.01507	0.38708
ENSMUSG00000084860	2610204G07Rik	RIKEN cDNA 2610204G07 gene [Source:MGI Symbol;Acc:MGI:1919718]	-1.95268	0.240545	1.2637	0.517231	3.21638	0.0408939	0.329344	1.28153	0.137672
ENSMUSG00000059482	2610301B20Rik	RIKEN cDNA 2610301B20 gene [Source:MGI Symbol;Acc:MGI:1914407]	-0.465715	0.0134126	-0.982596	4.03535e-08	-0.516882	0.00421307	25.3919	35.2141	50.1807
ENSMUSG00000085936	2610307P16Rik	RIKEN cDNA 2610307P16 gene [Source:MGI Symbol;Acc:MGI:1919768]	0.799614	0.0041527	1.22711	9.19407e-06	0.427498	0.165525	5.36039	3.03675	2.28508
ENSMUSG00000097040	2610316D01Rik	RIKEN cDNA 2610316D01 gene [Source:MGI Symbol;Acc:MGI:1919761]	-1.90326	4.56094e-15	-2.31168	9.59358e-21	-0.408417	0.140957	3.95574	14.7837	19.7402
ENSMUSG00000049916	2610318N02Rik	RIKEN cDNA 2610318N02 gene [Source:MGI Symbol;Acc:MGI:1917708]	1.01319	2.24938e-05	1.45552	1.61679e-09	0.442332	0.0928191	53.4637	26.2265	19.5022
ENSMUSG00000010277	2610507B11Rik	RIKEN cDNA 2610507B11 gene [Source:MGI Symbol;Acc:MGI:1919753]	-0.591677	0.0147137	-1.0193	1.52172e-05	-0.42762	0.0828712	9.21825	13.9395	18.6842
ENSMUSG00000096001	2610528A11Rik	RIKEN cDNA 2610528A11 gene [Source:MGI Symbol;Acc:MGI:1917295]	-2.8665	0.00739917	-1.28022	0.321922	1.58628	0.158987	0.188494	1.30147	0.43278
ENSMUSG00000028536	2610528J11Rik	RIKEN cDNA 2610528J11 gene [Source:MGI Symbol;Acc:MGI:1913701]	1.70353	0.152361	4.92296	0.00104666	3.21943	0.0473026	0.511921	0.158369	0.0142025
ENSMUSG00000097334	2700012I20Rik	RIKEN cDNA 2700012I20 gene [Source:MGI Symbol;Acc:MGI:1919838]	1.3714	0.0190832	0.968944	0.114606	-0.402453	0.582184	2.92725	1.16586	1.50426
ENSMUSG00000097180	2700038G22Rik	RIKEN cDNA 2700038G22 gene [Source:MGI Symbol;Acc:MGI:1914444]	0.247392	0.591728	1.67823	2.71721e-06	1.43083	4.29039e-05	6.83732	5.82417	2.13154
ENSMUSG00000041789	2700046A07Rik	RIKEN cDNA 2700046A07 gene [Source:MGI Symbol;Acc:MGI:1919803]	-4.46408	6.25097e-33	-6.68525	8.8418e-69	-2.22117	7.41618e-10	0.425349	9.43195	44.0214
ENSMUSG00000086224	2700069I18Rik	RIKEN cDNA 2700069I18 gene [Source:MGI Symbol;Acc:MGI:1919858]	-0.836942	0.0616213	0.378939	0.481674	1.21588	0.00454464	2.43412	4.30421	1.88631
ENSMUSG00000053080	2700081O15Rik	RIKEN cDNA 2700081O15 gene [Source:MGI Symbol;Acc:MGI:1919667]	-0.788703	0.00153236	0.818822	0.00174074	1.60752	5.66454e-12	4.60492	7.93085	2.60739
ENSMUSG00000087497	2810001G20Rik	RIKEN cDNA 2810001G20 gene [Source:MGI Symbol;Acc:MGI:1913706]	0.132488	0.534542	1.02133	3.55978e-10	0.888842	2.03378e-08	51.6869	47.0277	25.5196
ENSMUSG00000031984	2810004N23Rik	RIKEN cDNA 2810004N23 gene [Source:MGI Symbol;Acc:MGI:1913773]	0.622826	3.26863e-06	0.603648	1.38388e-05	-0.0191786	0.932981	13.324	8.60156	8.77232
ENSMUSG00000047635	2810006K23Rik	RIKEN cDNA 2810006K23 gene [Source:MGI Symbol;Acc:MGI:1919900]	0.462755	0.0225407	-0.0984525	0.708417	-0.561207	0.00373629	13.5557	9.83118	14.5256
ENSMUSG00000099881	2810013P06Rik	RIKEN cDNA 2810013P06 gene [Source:MGI Symbol;Acc:MGI:1914456]	0.203265	0.409667	0.933828	3.67498e-06	0.730563	0.000203869	25.6526	22.5425	13.4332
ENSMUSG00000049881	2810025M15Rik	RIKEN cDNA 2810025M15 gene [Source:MGI Symbol;Acc:MGI:1917203]	0.668668	0.00177908	0.804051	0.000226175	0.135383	0.614415	75.0349	46.8731	42.9846
ENSMUSG00000099034	2810039B14Rik	RIKEN cDNA 2810039B14 gene [Source:MGI Symbol;Acc:MGI:1919915]	0.816786	0.00128791	0.372189	0.200243	-0.444596	0.104992	2.52935	1.42126	1.95716
ENSMUSG00000099966	2810402E24Rik	RIKEN cDNA 2810402E24 gene [Source:MGI Symbol;Acc:MGI:1913715]	-0.216849	0.374154	-1.16555	1.56539e-09	-0.948703	5.8863e-07	5.4311	6.35875	12.1858
ENSMUSG00000086629	2810403D21Rik	RIKEN cDNA 2810403D21 gene [Source:MGI Symbol;Acc:MGI:1917214]	-0.535773	0.144431	0.169869	0.707231	0.705642	0.0408541	0.830478	1.17587	0.739112
ENSMUSG00000101493	2810405F17Rik	RIKEN cDNA 2810405F17 gene [Source:MGI Symbol;Acc:MGI:1917225]	0.92322	0.000571783	0.999794	0.000251542	0.0765738	0.849526	8.96574	4.49265	4.47867
ENSMUSG00000018570	2810408A11Rik	RIKEN cDNA 2810408A11 gene [Source:MGI Symbol;Acc:MGI:1917669]	1.01406	1.53764e-06	0.619136	0.00686993	-0.394929	0.09408	13.0952	6.40116	8.52716
ENSMUSG00000075389	2810410L24Rik	RIKEN cDNA 2810410L24 gene [Source:MGI Symbol;Acc:MGI:1923627]	1.45898	7.92677e-08	1.07745	0.000146235	-0.38153	0.245362	4.55733	1.59024	2.15555
ENSMUSG00000100594	2810414N06Rik	RIKEN cDNA 2810414N06 gene [Source:MGI Symbol;Acc:MGI:1919065]	0.922454	0.00290952	0.618958	0.060721	-0.303496	0.418718	4.00329	2.14182	2.60405
ENSMUSG00000097709	2810429I04Rik	RIKEN cDNA 2810429I04 gene [Source:MGI Symbol;Acc:MGI:1924187]	0.37849	0.0608688	0.84075	1.09611e-05	0.46226	0.0273613	1.29155	1.02569	0.722629
ENSMUSG00000086283	2810433D01Rik	RIKEN cDNA 2810433D01 gene [Source:MGI Symbol;Acc:MGI:1924382]	-1.1577	0.237801	-4.54306	1.64407e-10	-3.38536	1.21252e-06	0.0962718	0.213824	2.14847
ENSMUSG00000091475	2810468N07Rik	RIKEN cDNA 2810468N07 gene [Source:MGI Symbol;Acc:MGI:1920084]	1.33994	1.0223e-07	-0.942212	0.000382481	-2.28216	3.24339e-21	28.0543	11.0622	53.8982
ENSMUSG00000044117	2900011O08Rik	RIKEN cDNA 2900011O08 gene [Source:MGI Symbol;Acc:MGI:1914504]	-2.65226	7.41675e-10	0.120523	0.865455	2.77279	7.49865e-11	8.5398	53.7029	7.84793
ENSMUSG00000109162	2900027M19Rik	RIKEN cDNA 2900027M19 gene [Source:MGI Symbol;Acc:MGI:1920130]	-1.03676	0.0102162	0.333252	0.516264	1.37001	0.000480259	0.860956	1.76501	0.682705
ENSMUSG00000103663	2900037B21Rik	RIKEN cDNA 2900037B21 gene [Source:MGI Symbol;Acc:MGI:1925652]	-6.87413	8.60649e-06	-6.57573	2.79515e-05	0.298397	0.850851	0.0294075	3.11773	2.61284
ENSMUSG00000071860	2900055J20Rik	RIKEN cDNA 2900055J20 gene [Source:MGI Symbol;Acc:MGI:1920251]	2.24239	0.000152509	2.6998	1.18625e-05	0.457406	0.58498	4.04323	0.840869	0.609578
ENSMUSG00000106746	2900064F13Rik	RIKEN cDNA 2900064F13 gene [Source:MGI Symbol;Acc:MGI:1920293]	-2.77526	4.32687e-05	-0.269884	0.813372	2.50538	0.00065611	0.193435	1.38872	0.230131
ENSMUSG00000097277	2900076A07Rik	RIKEN cDNA 2900076A07 gene [Source:MGI Symbol;Acc:MGI:1920242]	0.676941	0.00345623	0.954598	3.51219e-05	0.277657	0.304207	7.38458	4.51951	3.80907
ENSMUSG00000104034	2900092N22Rik	RIKEN cDNA 2900092N22 gene [Source:MGI Symbol;Acc:MGI:1920357]	1.22339	0.151893	2.55509	0.00194796	1.3317	0.132614	1.72793	0.772314	0.290705
ENSMUSG00000099632	2900093K20Rik	RIKEN cDNA 2900093K20 gene [Source:MGI Symbol;Acc:MGI:1915287]	0.97609	0.000333311	1.30616	1.95962e-06	0.330066	0.315555	20.4265	9.97131	8.27089
ENSMUSG00000085355	3010003L21Rik	RIKEN cDNA 3010003L21 gene [Source:MGI Symbol;Acc:MGI:1924094]	0.856	0.30763	2.92433	0.000231055	2.06833	0.010924	1.20172	0.622952	0.156632
ENSMUSG00000079737	3110001I22Rik	RIKEN cDNA 3110001I22 gene [Source:MGI Symbol;Acc:MGI:1913848]	0.392699	0.145965	1.01766	3.32598e-05	0.62496	0.013122	9.40781	7.09817	4.66664
ENSMUSG00000074415	3110039I08Rik	RIKEN cDNA 3110039I08 gene [Source:MGI Symbol;Acc:MGI:1920394]	-0.76051	0.00590878	0.217144	0.536147	0.977654	0.000190052	11.6386	19.7308	10.0122
ENSMUSG00000104861	3110039M20Rik	RIKEN cDNA 3110039M20 gene [Source:MGI Symbol;Acc:MGI:1914543]	-1.53341	0.190439	1.83395	0.138098	3.36736	0.0015354	1.20637	3.46969	0.333675
ENSMUSG00000097503	3110045C21Rik	RIKEN cDNA 3110045C21 gene [Source:MGI Symbol;Acc:MGI:1914553]	1.42965	0.000670709	0.84516	0.0581456	-0.584489	0.234666	3.0761	1.1489	1.71889
ENSMUSG00000053553	3110082I17Rik	RIKEN cDNA 3110082I17 gene [Source:MGI Symbol;Acc:MGI:1920462]	0.455403	0.0631055	-0.0683304	0.839046	-0.523733	0.0245906	13.2658	9.56664	13.9101
ENSMUSG00000086815	3110082J24Rik	RIKEN cDNA 3110082J24 gene [Source:MGI Symbol;Acc:MGI:3641994]	-1.0446	0.505846	2.73063	0.0925094	3.77523	0.0105662	0.565555	1.15911	0.084951
ENSMUSG00000097303	3110083C13Rik	RIKEN cDNA 3110083C13 gene [Source:MGI Symbol;Acc:MGI:1920458]	1.09806	0.0367527	1.87233	0.000297739	0.774264	0.17934	5.28644	2.51477	1.45851
ENSMUSG00000033111	3830406C13Rik	RIKEN cDNA 3830406C13 gene [Source:MGI Symbol;Acc:MGI:1917937]	-0.555882	2.03449e-05	-0.648396	1.04714e-06	-0.0925133	0.579494	17.9748	26.6266	28.1944
ENSMUSG00000048106	4632415L05Rik	RIKEN cDNA 4632415L05 gene [Source:MGI Symbol;Acc:MGI:1918058]	0.245785	0.371909	0.548755	0.0261759	0.30297	0.234472	12.1869	10.2389	8.32845
ENSMUSG00000090031	4732440D04Rik	RIKEN cDNA 4732440D04 gene [Source:MGI Symbol;Acc:MGI:3604103]	0.589097	0.010601	0.737107	0.00139263	0.14801	0.612686	2.25548	1.50913	1.34872
ENSMUSG00000097350	4732491K20Rik	RIKEN cDNA 4732491K20 gene [Source:MGI Symbol;Acc:MGI:3026975]	1.01298	0.00221363	0.200518	0.640261	-0.812459	0.0160807	3.24133	1.61577	2.82591
ENSMUSG00000097236	4831440E17Rik	RIKEN cDNA 4831440E17 gene [Source:MGI Symbol;Acc:MGI:2445144]	-1.46441	0.0147648	-1.75491	0.0026512	-0.290491	0.685588	0.292528	0.829547	0.968424
ENSMUSG00000062822	4833420G17Rik	RIKEN cDNA 4833420G17 gene [Source:MGI Symbol;Acc:MGI:1914642]	0.405341	0.0882744	0.688146	0.00245318	0.282805	0.254878	10.1796	7.87882	6.31476
ENSMUSG00000097619	4833422M21Rik	RIKEN cDNA 4833422M21 gene [Source:MGI Symbol;Acc:MGI:1923018]	-2.61995	6.4483e-05	-0.624494	0.469163	1.99546	0.00283197	0.248229	1.5586	0.380924
ENSMUSG00000025871	4833439L19Rik	RIKEN cDNA 4833439L19 gene [Source:MGI Symbol;Acc:MGI:1921162]	0.106122	0.696624	-0.400733	0.0658639	-0.506855	0.00987326	114.753	106.788	151.497
ENSMUSG00000103103	4833445I07Rik	RIKEN cDNA 4833445I07 gene [Source:MGI Symbol;Acc:MGI:2143268]	1.94434	5.12914e-05	0.846556	0.0844496	-1.09778	0.0415167	1.21853	0.365066	0.668338
ENSMUSG00000029828	4921507P07Rik	RIKEN cDNA 4921507P07 gene [Source:MGI Symbol;Acc:MGI:1918071]	-1.8498	0.00168457	-0.436687	0.578528	1.41311	0.0201404	0.399121	1.43809	0.531077
ENSMUSG00000036934	4921524J17Rik	RIKEN cDNA 4921524J17 gene [Source:MGI Symbol;Acc:MGI:1913964]	-0.0747465	0.763674	0.622855	0.000448155	0.697601	3.1029e-05	25.2403	26.8091	16.404
ENSMUSG00000085704	4921531C22Rik	RIKEN cDNA 4921531C22 gene [Source:MGI Symbol;Acc:MGI:1913980]	0.43833	0.229129	0.738597	0.0309847	0.300267	0.431938	4.16883	3.01346	2.49889
ENSMUSG00000027309	4930402H24Rik	RIKEN cDNA 4930402H24 gene [Source:MGI Symbol;Acc:MGI:1923029]	-0.856211	3.25314e-14	-0.150239	0.30547	0.705972	6.43869e-10	6.67799	12.1692	7.41382
ENSMUSG00000104705	4930405N21Rik	RIKEN cDNA 4930405N21 gene [Source:MGI Symbol;Acc:MGI:1921047]	2.72189	0.00111145	2.40616	0.0041656	-0.315738	0.806013	1.16709	0.179709	0.219439
ENSMUSG00000046567	4930430F08Rik	RIKEN cDNA 4930430F08 gene [Source:MGI Symbol;Acc:MGI:1921197]	0.638421	0.00613606	0.629255	0.00859704	-0.00916661	0.988527	4.98632	3.23065	3.23654
ENSMUSG00000008129	4930432K21Rik	RIKEN cDNA 4930432K21 gene [Source:MGI Symbol;Acc:MGI:1921916]	0.22628	0.586681	-1.22574	7.48095e-05	-1.45202	1.12908e-06	2.72384	2.32242	6.35509
ENSMUSG00000022543	4930451G09Rik	RIKEN cDNA 4930451G09 gene [Source:MGI Symbol;Acc:MGI:1921934]	0.667647	0.0789128	0.853623	0.0232023	0.185976	0.692425	2.64482	1.59696	1.46794
ENSMUSG00000021747	4930452B06Rik	RIKEN cDNA 4930452B06 gene [Source:MGI Symbol;Acc:MGI:1926154]	0.628076	0.115215	-0.137909	0.787233	-0.765986	0.0407333	4.64005	2.9948	5.10402
ENSMUSG00000085684	4930469K13Rik	RIKEN cDNA 4930469K13 gene [Source:MGI Symbol;Acc:MGI:1924124]	2.81756	0.00652226	-0.64064	0.430568	-3.4582	0.000511697	0.554939	0.0485663	0.864763
ENSMUSG00000085956	4930481B07Rik	RIKEN cDNA 4930481B07 gene [Source:MGI Symbol;Acc:MGI:1922187]	1.32642	0.00452528	0.645398	0.20285	-0.681017	0.198886	1.60095	0.654126	1.02602
ENSMUSG00000044906	4930503L19Rik	RIKEN cDNA 4930503L19 gene [Source:MGI Symbol;Acc:MGI:1922045]	0.623472	0.0051513	0.36426	0.144054	-0.259211	0.300469	10.4179	6.98582	8.0959
ENSMUSG00000097504	4930516B21Rik	RIKEN cDNA 4930516B21 gene [Source:MGI Symbol;Acc:MGI:1922364]	-0.234151	0.611439	2.52599	2.02003e-12	2.76014	1.4567e-15	9.19896	10.7217	1.59923
ENSMUSG00000074039	4930520O04Rik	RIKEN cDNA 4930520O04 gene [Source:MGI Symbol;Acc:MGI:1922366]	-0.92021	0.0514572	-2.72082	2.43751e-11	-1.80061	9.47026e-06	0.314291	0.589182	2.06166
ENSMUSG00000072762	4930522L14Rik	RIKEN cDNA 4930522L14 gene [Source:MGI Symbol;Acc:MGI:1925270]	-0.359545	0.272736	-0.915821	0.00147625	-0.556277	0.0559161	6.37284	8.28742	12.0184
ENSMUSG00000090394	4930523C07Rik	RIKEN cDNA 4930523C07 gene [Source:MGI Symbol;Acc:MGI:1914897]	-0.359973	0.59834	-1.44527	0.00705752	-1.08529	0.0410136	0.262811	0.330458	0.714967
ENSMUSG00000035364	4930524J08Rik	RIKEN cDNA 4930524J08 gene [Source:MGI Symbol;Acc:MGI:1922379]	-0.25496	0.670769	1.00714	0.0473094	1.2621	0.00854819	3.04369	3.44661	1.53154
ENSMUSG00000085521	4930526A20Rik	RIKEN cDNA 4930526A20 gene [Source:MGI Symbol;Acc:MGI:3612449]	0.750727	0.146964	1.79722	0.000325582	1.04649	0.0530196	1.43928	0.755295	0.415409
ENSMUSG00000096971	4930556M19Rik	RIKEN cDNA 4930556M19 gene [Source:MGI Symbol;Acc:MGI:1922509]	0.537515	0.291168	-0.369296	0.469478	-0.90681	0.0472583	0.430505	0.301631	0.554516
ENSMUSG00000053574	4930563E22Rik	RIKEN cDNA 4930563E22 gene [Source:MGI Symbol;Acc:MGI:1922554]	0.220742	0.4921	0.657756	0.0158692	0.437014	0.117567	3.66892	3.14432	2.33263
ENSMUSG00000085084	4930570G19Rik	RIKEN cDNA 4930570G19 gene [Source:MGI Symbol;Acc:MGI:1923158]	2.7664	9.31357e-07	3.15419	5.66071e-08	0.387785	0.615638	2.65966	0.423282	0.297333
ENSMUSG00000037358	4930578C19Rik	RIKEN cDNA 4930578C19 gene [Source:MGI Symbol;Acc:MGI:1923155]	-1.26141	0.117849	-2.10691	0.00530041	-0.845495	0.298503	0.228912	0.531881	0.983553
ENSMUSG00000097587	4930578M01Rik	RIKEN cDNA 4930578M01 gene [Source:MGI Symbol;Acc:MGI:1923201]	0.112359	0.92833	1.95589	0.0131884	1.84353	0.0180137	1.19725	1.04287	0.308351
ENSMUSG00000051074	4930579K19Rik	RIKEN cDNA 4930579K19 gene [Source:MGI Symbol;Acc:MGI:1923131]	1.01598	0.000299523	0.773385	0.00860761	-0.24259	0.497094	5.68455	2.70789	3.3401
ENSMUSG00000107563	4930587E11Rik	RIKEN cDNA 4930587E11 gene [Source:MGI Symbol;Acc:MGI:1923143]	-8.79764	1.99492e-11	-8.60978	6.76649e-11	0.18786	0.869838	0	2.51829	2.22826
ENSMUSG00000031938	4931406C07Rik	RIKEN cDNA 4931406C07 gene [Source:MGI Symbol;Acc:MGI:1918234]	-1.2625	6.81746e-10	-1.69905	2.32205e-16	-0.436557	0.0512984	1.25185	3.02127	4.06948
ENSMUSG00000066571	4931406P16Rik	RIKEN cDNA 4931406P16 gene [Source:MGI Symbol;Acc:MGI:1924311]	-0.253891	0.321131	-1.55561	1.81163e-14	-1.30172	5.612e-11	2.05284	2.49211	6.03499
ENSMUSG00000022179	4931414P19Rik	RIKEN cDNA 4931414P19 gene [Source:MGI Symbol;Acc:MGI:1921609]	0.670332	0.0305061	-0.65325	0.0306884	-1.32358	2.48001e-06	2.21462	1.46787	3.46934
ENSMUSG00000054910	4931415C17Rik	RIKEN cDNA 4931415C17 gene [Source:MGI Symbol;Acc:MGI:1918216]	-0.369284	0.511756	1.99548	2.89606e-05	2.36476	1.88903e-07	1.40612	1.79614	0.350818
ENSMUSG00000014837	4931428F04Rik	RIKEN cDNA 4931428F04 gene [Source:MGI Symbol;Acc:MGI:1921606]	-1.08118	0.00037714	0.4568	0.206959	1.53798	1.24268e-07	7.79653	16.5471	5.67943
ENSMUSG00000037270	4932438A13Rik	RIKEN cDNA 4932438A13 gene [Source:MGI Symbol;Acc:MGI:2444631]	-0.786707	0.000927689	-0.451973	0.0921019	0.334734	0.202238	2.32304	4.0298	3.17769
ENSMUSG00000097494	4933406C10Rik	RIKEN cDNA 4933406C10 gene [Source:MGI Symbol;Acc:MGI:1921326]	0.440242	0.371615	-0.664787	0.12646	-1.10503	0.00714048	0.80354	0.632337	1.27585
ENSMUSG00000069713	4933406P04Rik	RIKEN cDNA 4933406P04 gene [Source:MGI Symbol;Acc:MGI:1921670]	1.5345	6.26162e-05	1.10844	0.00588059	-0.426064	0.361737	3.81275	1.33486	1.77533
ENSMUSG00000084959	4933407I08Rik	RIKEN cDNA 4933407I08 gene [Source:MGI Symbol;Acc:MGI:1918259]	-2.21361	0.0249687	-3.5375	0.000187475	-1.32389	0.185997	0.257491	1.20865	2.98947
ENSMUSG00000086968	4933431E20Rik	RIKEN cDNA 4933431E20 gene [Source:MGI Symbol;Acc:MGI:3584041]	-0.149308	0.57632	-1.00441	2.28328e-07	-0.855106	1.07597e-05	1.28791	1.43993	2.58475
ENSMUSG00000027942	4933434E20Rik	RIKEN cDNA 4933434E20 gene [Source:MGI Symbol;Acc:MGI:1914027]	-0.325916	0.0112607	-0.247175	0.0752365	0.0787416	0.616727	13.2367	16.6731	15.7137
ENSMUSG00000073147	5031425E22Rik	RIKEN cDNA 5031425E22 gene [Source:MGI Symbol;Acc:MGI:1923227]	0.658582	1.52824e-06	0.926567	2.03217e-11	0.267986	0.0871522	7.31079	4.67906	3.84953
ENSMUSG00000036046	5031439G07Rik	RIKEN cDNA 5031439G07 gene [Source:MGI Symbol;Acc:MGI:2444899]	-0.624741	0.000325667	-0.276567	0.17481	0.348174	0.0584174	5.24671	8.0635	6.35067
ENSMUSG00000040412	5330417C22Rik	RIKEN cDNA 5330417C22 gene [Source:MGI Symbol;Acc:MGI:1923930]	-0.591971	0.199796	1.18314	0.00686993	1.77511	7.64912e-06	1.13911	1.72249	0.499807
ENSMUSG00000087620	5330434G04Rik	RIKEN cDNA 5330434G04 gene [Source:MGI Symbol;Acc:MGI:1925519]	-0.0900818	0.90929	0.858034	0.0921761	0.948116	0.0440926	2.13826	2.29116	1.17792
ENSMUSG00000052291	5330438D12Rik	RIKEN cDNA 5330438D12 gene [Source:MGI Symbol;Acc:MGI:3026931]	0.85131	0.00986194	1.80815	2.44248e-08	0.956836	0.00506422	4.08829	2.21906	1.17021
ENSMUSG00000085776	5430402O13Rik	RIKEN cDNA 5430402O13 gene [Source:MGI Symbol;Acc:MGI:1918631]	0.642022	0.11726	-0.584263	0.119806	-1.22629	0.000888271	1.57307	0.955323	2.36197
ENSMUSG00000072763	5430403G16Rik	RIKEN cDNA 5430403G16 gene [Source:MGI Symbol;Acc:MGI:1924450]	-0.762453	0.0271818	-1.14243	0.000660853	-0.379976	0.308148	1.79355	3.07389	3.96443
ENSMUSG00000097772	5430416N02Rik	RIKEN cDNA 5430416N02 gene [Source:MGI Symbol;Acc:MGI:1918676]	-0.317793	0.537408	0.87421	0.0543019	1.192	0.00441634	0.792722	1.03402	0.431779
ENSMUSG00000087174	5530601H04Rik	RIKEN cDNA 5530601H04 gene [Source:MGI Symbol;Acc:MGI:1918695]	-0.264186	0.364397	0.310666	0.281629	0.574852	0.019652	5.35113	6.42223	4.31761
ENSMUSG00000099170	5730403I07Rik	RIKEN cDNA 5730403I07 gene [Source:MGI Symbol;Acc:MGI:1917737]	6.01504	3.21623e-53	4.86888	1.53248e-36	-1.14616	0.012303	39.6327	0.623626	1.35241
ENSMUSG00000087424	5730405O15Rik	RIKEN cDNA 5730405O15 gene [Source:MGI Symbol;Acc:MGI:1917739]	0.459319	0.529224	1.32498	0.0371437	0.865659	0.194684	1.03931	0.742541	0.415913
ENSMUSG00000107468	5730507A11Rik	RIKEN cDNA 5730507A11 gene [Source:MGI Symbol;Acc:MGI:1917874]	0.917613	0.0784658	2.03556	4.3276e-05	1.11795	0.032042	1.7401	0.943908	0.420333
ENSMUSG00000073197	5730507C01Rik	RIKEN cDNA 5730507C01 gene [Source:MGI Symbol;Acc:MGI:1917882]	-0.46851	0.392633	0.818583	0.121851	1.28709	0.00676964	1.85691	2.61343	1.04897
ENSMUSG00000052658	5830454E08Rik	RIKEN cDNA 5830454E08 gene [Source:MGI Symbol;Acc:MGI:1923350]	1.16079	0.000676887	0.943292	0.00768926	-0.217495	0.635981	6.12697	2.57519	3.18187
ENSMUSG00000046463	5930403N24Rik	RIKEN cDNA 5930403N24 gene [Source:MGI Symbol;Acc:MGI:2444171]	0.400229	0.11829	-0.236241	0.398733	-0.63647	0.0062714	3.20414	2.44354	3.77621
ENSMUSG00000103477	5930409G06Rik	RIKEN cDNA 5930409G06 gene [Source:MGI Symbol;Acc:MGI:1924316]	-1.89029	0.00566058	-1.8421	0.00897645	0.0481918	0.969269	0.275203	1.07741	0.988397
ENSMUSG00000072591	5930412G12Rik	RIKEN cDNA 5930412G12 gene [Source:MGI Symbol;Acc:MGI:2442398]	1.28022	0.000473387	0.81785	0.0364542	-0.462366	0.282883	1.74281	0.684446	0.990902
ENSMUSG00000105326	6030400A10Rik	RIKEN cDNA 6030400A10 gene [Source:MGI Symbol;Acc:MGI:1924319]	-1.92305	0.051869	-2.57296	0.00698754	-0.64991	0.549251	0.172842	0.645222	1.01719
ENSMUSG00000100301	6030407O03Rik	RIKEN cDNA 6030407O03 gene [Source:MGI Symbol;Acc:MGI:1924410]	-0.337378	0.467611	-3.56163	1.44885e-27	-3.22425	7.09064e-23	0.850823	1.12141	10.0765
ENSMUSG00000097760	6030442K20Rik	RIKEN cDNA 6030442K20 gene [Source:MGI Symbol;Acc:MGI:1925126]	0.791272	0.138805	1.05139	0.0450483	0.260119	0.685841	1.5829	0.943362	0.763234
ENSMUSG00000025573	6030468B19Rik	RIKEN cDNA 6030468B19 gene [Source:MGI Symbol;Acc:MGI:1924977]	4.50018	0.000785774	2.84098	0.0310949	-1.65921	0.295689	1.77747	0.0699296	0.25161
ENSMUSG00000051361	6030498E09Rik	RIKEN cDNA 6030498E09 gene [Source:MGI Symbol;Acc:MGI:1925133]	4.21834	3.1717e-05	1.82871	0.0555105	-2.38963	0.0302619	1.46025	0.0542579	0.411968
ENSMUSG00000018451	6330403K07Rik	RIKEN cDNA 6330403K07 gene [Source:MGI Symbol;Acc:MGI:1918001]	-0.0799297	0.767629	1.83289	9.9227e-25	1.91282	3.15725e-29	185.25	195.779	51.963
ENSMUSG00000009551	6330409D20Rik	RIKEN cDNA 6330409D20 gene [Source:MGI Symbol;Acc:MGI:1917980]	0.75118	0.0338304	5.1193	5.6417e-17	4.36812	2.13142e-12	3.19674	1.88494	0.0884182
ENSMUSG00000108077	6330415B21Rik	RIKEN cDNA 6330415B21 gene [Source:MGI Symbol;Acc:MGI:1918003]	-0.720083	0.406921	3.24587	5.20449e-05	3.96596	1.52517e-07	1.29158	2.10728	0.132589
ENSMUSG00000031824	6430548M08Rik	RIKEN cDNA 6430548M08 gene [Source:MGI Symbol;Acc:MGI:2443793]	-0.408274	0.235363	-0.762663	0.0159502	-0.35439	0.291316	1.78952	2.37648	3.0341
ENSMUSG00000037977	6430571L13Rik	RIKEN cDNA 6430571L13 gene [Source:MGI Symbol;Acc:MGI:2445137]	-1.16536	0.00161166	-0.010522	1	1.15484	0.00187621	1.18722	2.67304	1.18888
ENSMUSG00000097049	6530411M01Rik	RIKEN cDNA 6530411M01 gene [Source:MGI Symbol;Acc:MGI:1915041]	-2.2548	4.7415e-05	-5.91882	2.50971e-29	-3.66402	3.69808e-13	0.811907	3.92058	49.578
ENSMUSG00000097375	6720427I07Rik	RIKEN cDNA 6720427I07 gene [Source:MGI Symbol;Acc:MGI:1924398]	-0.555862	0.167271	0.372406	0.407965	0.928269	0.0134354	1.35314	1.96963	1.05117
ENSMUSG00000097934	6720483E21Rik	RIKEN cDNA 6720483E21 gene [Source:MGI Symbol;Acc:MGI:1924991]	0.713873	0.330164	-0.747547	0.285836	-1.46142	0.0194267	1.65328	0.957548	2.79082
ENSMUSG00000072066	6720489N17Rik	RIKEN cDNA 6720489N17 gene [Source:MGI Symbol;Acc:MGI:2443901]	-0.788242	0.00373064	-0.496391	0.10153	0.291852	0.344275	8.20802	14.2759	11.585
ENSMUSG00000105136	8030487O14Rik	RIKEN cDNA 8030487O14 gene [Source:MGI Symbol;Acc:MGI:1924798]	-1.46177	0.197994	-2.09781	0.0458102	-0.636036	0.591783	0.158634	0.43047	0.667098
ENSMUSG00000034587	8430429K09Rik	RIKEN cDNA 8430429K09 gene [Source:MGI Symbol;Acc:MGI:1918773]	0.359933	0.0566057	0.399236	0.0358501	0.0393034	0.883216	9.06035	7.08873	6.86532
ENSMUSG00000045008	9030612E09Rik	RIKEN cDNA 9030612E09 gene [Source:MGI Symbol;Acc:MGI:1921780]	1.56111	5.52079e-08	3.20536	8.83605e-25	1.64425	4.60793e-07	7.53254	2.512	0.815563
ENSMUSG00000073158	9030624G23Rik	RIKEN cDNA 9030624G23 gene [Source:MGI Symbol;Acc:MGI:1914058]	-0.155404	0.882441	1.65046	0.0353894	1.80586	0.0182029	1.547	1.57382	0.493097
ENSMUSG00000030823	9130019O22Rik	RIKEN cDNA 9130019O22 gene [Source:MGI Symbol;Acc:MGI:1926171]	0.0427582	0.943218	-0.616407	0.0559659	-0.659165	0.0320367	1.94312	1.90426	2.97184
ENSMUSG00000062944	9130023H24Rik	RIKEN cDNA 9130023H24 gene [Source:MGI Symbol;Acc:MGI:2442738]	-0.094986	0.829359	-0.696847	0.0221624	-0.601861	0.0423479	3.04329	3.37041	4.93613
ENSMUSG00000101892	9130401M01Rik	RIKEN cDNA 9130401M01 gene [Source:MGI Symbol;Acc:MGI:1923008]	-0.207769	0.495332	0.412721	0.134236	0.620489	0.0119911	5.57388	6.31681	4.19461
ENSMUSG00000085323	9130410C08Rik	RIKEN cDNA 9130410C08 gene [Source:MGI Symbol;Acc:MGI:1918862]	3.95759	0.00034618	3.7764	0.000839013	-0.181187	0.922705	3.64289	0.25932	0.263712
ENSMUSG00000105851	9130604C24Rik	RIKEN cDNA 9130604C24 gene [Source:MGI Symbol;Acc:MGI:1924957]	1.66076	0.00137513	1.31528	0.0149659	-0.345488	0.610741	3.78945	1.1698	1.51798
ENSMUSG00000070461	9230112E08Rik	RIKEN cDNA 9230112E08 gene [Source:MGI Symbol;Acc:MGI:2444774]	-1.50866	0.000939208	-0.921254	0.0713878	0.58741	0.252169	0.417487	1.15479	0.777497
ENSMUSG00000097145	9230114K14Rik	RIKEN cDNA 9230114K14 gene [Source:MGI Symbol;Acc:MGI:3041212]	1.4418	1.41277e-08	0.154252	0.650524	-1.28755	5.50338e-07	4.37522	1.59831	3.93316
ENSMUSG00000091050	9330020H09Rik	RIKEN cDNA 9330020H09 gene [Source:MGI Symbol;Acc:MGI:3704457]	-0.16965	0.826136	1.42778	0.0100205	1.59743	0.00224381	1.58698	1.70776	0.58991
ENSMUSG00000043498	9330132A10Rik	RIKEN cDNA 9330132A10 gene [Source:MGI Symbol;Acc:MGI:2442380]	-5.01137	5.76842e-09	-1.79097	0.0860803	3.2204	0.000178211	0.0634509	2.00593	0.212555
ENSMUSG00000097061	9330151L19Rik	RIKEN cDNA 9330151L19 gene [Source:MGI Symbol;Acc:MGI:3041168]	0.56852	0.179771	1.42657	0.000213426	0.858048	0.0299551	4.02132	2.66447	1.49585
ENSMUSG00000004360	9330159F19Rik	RIKEN cDNA 9330159F19 gene [Source:MGI Symbol;Acc:MGI:3036239]	-2.5155	8.57939e-24	-1.26595	4.1623e-06	1.24955	1.33226e-06	2.80069	16.0705	6.74142
ENSMUSG00000072809	9330160F10Rik	RIKEN cDNA 9330160F10 gene [Source:MGI Symbol;Acc:MGI:3693095]	1.222	0.000282165	0.724436	0.0417996	-0.497566	0.210491	1.43158	0.554422	0.869928
ENSMUSG00000097166	9330179D12Rik	RIKEN cDNA 9330179D12 gene [Source:MGI Symbol;Acc:MGI:1924808]	-3.81955	1.40895e-17	-3.97518	6.75832e-18	-0.155632	0.806755	0.469633	6.73658	7.51861
ENSMUSG00000056004	9330182L06Rik	RIKEN cDNA 9330182L06 gene [Source:MGI Symbol;Acc:MGI:2443264]	0.781583	0.0166553	2.08791	2.67562e-11	1.30633	3.48899e-05	2.16897	1.27859	0.508367
ENSMUSG00000059939	9430015G10Rik	RIKEN cDNA 9430015G10 gene [Source:MGI Symbol;Acc:MGI:2444364]	0.687564	2.52617e-05	0.0948552	0.672809	-0.592709	0.000293059	17.4434	10.8222	16.3228
ENSMUSG00000054457	9430021M05Rik	RIKEN cDNA 9430021M05 gene [Source:MGI Symbol;Acc:MGI:1924538]	-1.79653	0.0745189	-4.04697	2.33406e-06	-2.25044	0.00668389	0.0898434	0.352444	1.4701
ENSMUSG00000040139	9430038I01Rik	RIKEN cDNA 9430038I01 gene [Source:MGI Symbol;Acc:MGI:1924502]	0.0648451	0.833853	-0.366274	0.0979241	-0.431119	0.037311	3.58419	3.39313	4.61846
ENSMUSG00000086155	9430041J12Rik	RIKEN cDNA 9430041J12 gene [Source:MGI Symbol;Acc:MGI:1924573]	-4.65333	4.2651e-19	-6.56332	8.47598e-38	-1.90999	4.40716e-07	0.0521845	1.20234	4.38159
ENSMUSG00000084808	9430091E24Rik	RIKEN cDNA 9430091E24 gene [Source:MGI Symbol;Acc:MGI:1924618]	1.05551	0.00676916	0.555513	0.193849	-0.499997	0.259167	3.27615	1.67412	2.23987
ENSMUSG00000102267	9530003O04Rik	RIKEN cDNA 9530003O04 gene [Source:MGI Symbol;Acc:MGI:1924641]	1.36379	0.158948	2.33829	0.0148585	0.974496	0.375413	1.37405	0.604474	0.272589
ENSMUSG00000086554	9530034E10Rik	RIKEN cDNA 9530034E10 gene [Source:MGI Symbol;Acc:MGI:1925865]	0.854454	0.44955	-1.36384	0.104911	-2.21829	0.0144366	0.484421	0.275855	1.20688
ENSMUSG00000085982	9530051G07Rik	RIKEN cDNA 9530051G07 gene [Source:MGI Symbol;Acc:MGI:2442715]	-3.3357	6.0357e-06	-1.15611	0.198157	2.1796	0.00389869	0.316156	3.19807	0.701913
ENSMUSG00000036275	9530068E07Rik	RIKEN cDNA 9530068E07 gene [Source:MGI Symbol;Acc:MGI:2654705]	-0.309492	0.246885	-0.903805	0.00011251	-0.594313	0.00988142	79.3324	98.4363	148.434
ENSMUSG00000036411	9530077C05Rik	RIKEN cDNA 9530077C05 gene [Source:MGI Symbol;Acc:MGI:1915533]	-0.485559	0.0808404	-0.912878	0.0004061	-0.427319	0.118633	1.666	2.31927	3.1334
ENSMUSG00000097006	9530082P21Rik	RIKEN cDNA 9530082P21 gene [Source:MGI Symbol;Acc:MGI:3603340]	0.119408	0.548208	0.980186	6.81035e-11	0.860779	3.43464e-09	16.1578	14.8006	8.1889
ENSMUSG00000107742	9530085L11Rik	RIKEN cDNA 9530085L11 gene [Source:MGI Symbol;Acc:MGI:2443889]	1.26722	0.00412381	1.27188	0.00487214	0.00465983	1	1.46737	0.553712	0.603485
ENSMUSG00000103867	9630010A21Rik	RIKEN cDNA 9630010A21 gene [Source:MGI Symbol;Acc:MGI:2442787]	0.488063	0.598998	-1.56799	0.0324692	-2.05605	0.00284541	0.576714	0.39546	1.71327
ENSMUSG00000057710	9630041A04Rik	RIKEN cDNA 9630041A04 gene [Source:MGI Symbol;Acc:MGI:3045242]	-4.65592	0.00158102	-8.92217	3.00612e-12	-4.26625	5.15722e-07	0	0.0631739	1.52809
ENSMUSG00000044551	9930012K11Rik	RIKEN cDNA 9930012K11 gene [Source:MGI Symbol;Acc:MGI:2145726]	0.842031	3.03268e-06	0.563605	0.00359368	-0.278426	0.18182	12.884	7.07263	8.70923
ENSMUSG00000097493	9930014A18Rik	RIKEN cDNA 9930014A18 gene [Source:MGI Symbol;Acc:MGI:2444091]	-0.0154465	1	-1.14298	0.00333475	-1.12753	0.00273954	0.627718	0.667739	1.38952
ENSMUSG00000046138	9930021J03Rik	RIKEN cDNA 9930021J03 gene [Source:MGI Symbol;Acc:MGI:2444398]	-0.494176	0.0673906	0.3598	0.222139	0.853977	0.000481284	4.72991	6.68685	3.68361
ENSMUSG00000044730	9930104L06Rik	RIKEN cDNA 9930104L06 gene [Source:MGI Symbol;Acc:MGI:3041172]	0.849673	0.000452928	0.51612	0.0518188	-0.333553	0.227731	3.27905	1.87561	2.29085
ENSMUSG00000069136	A130006I12Rik	RIKEN cDNA A130006I12 gene [Source:MGI Symbol;Acc:MGI:2441774]	0.557958	0.190375	1.3218	0.0011098	0.763845	0.0882743	5.54161	3.82347	2.22625
ENSMUSG00000079144	A130010J15Rik	RIKEN cDNA A130010J15 gene [Source:MGI Symbol;Acc:MGI:2441776]	-0.47268	0.129825	-0.762016	0.0103243	-0.289336	0.37234	3.34094	4.67583	5.65856
ENSMUSG00000097944	A130014A01Rik	RIKEN cDNA A130014A01 gene [Source:MGI Symbol;Acc:MGI:3028043]	1.5201	2.35481e-08	1.21068	2.09529e-05	-0.309417	0.358318	9.54254	3.2944	4.12449
ENSMUSG00000038884	A230050P20Rik	RIKEN cDNA A230050P20 gene [Source:MGI Symbol;Acc:MGI:2441788]	-0.143772	0.908848	-3.1561	2.88901e-06	-3.01233	6.15492e-06	0.220483	0.218185	1.96805
ENSMUSG00000109394	A230057D06Rik	RIKEN cDNA A230057D06 gene [Source:MGI Symbol;Acc:MGI:2442922]	-1.39929	0.033304	0.235618	0.796803	1.63491	0.0104199	0.542427	1.45269	0.459539
ENSMUSG00000086877	A230072C01Rik	RIKEN cDNA A230072C01 gene [Source:MGI Symbol;Acc:MGI:2444644]	-0.0915466	0.77961	0.487031	0.0496175	0.578578	0.0130817	7.69824	8.19694	5.48735
ENSMUSG00000100600	A230077H06Rik	RIKEN cDNA A230077H06 gene [Source:MGI Symbol;Acc:MGI:2443592]	-1.74765	0.00362987	0.71077	0.332847	2.45842	2.16224e-05	0.68592	2.32577	0.417266
ENSMUSG00000109122	A230103L15Rik	RIKEN cDNA A230103L15 gene [Source:MGI Symbol;Acc:MGI:1925005]	-4.32739	2.21261e-08	-0.790784	0.458743	3.53661	6.25326e-06	0.0881044	1.77909	0.152046
ENSMUSG00000030111	A2m	alpha-2-macroglobulin [Source:MGI Symbol;Acc:MGI:2449119]	-1.51013	0.0934814	-4.24843	1.12636e-07	-2.7383	0.000491603	0.121774	0.349465	2.30338
ENSMUSG00000097915	A330009N23Rik	RIKEN cDNA A330009N23 gene [Source:MGI Symbol;Acc:MGI:2443491]	0.274799	0.398174	-0.981857	9.80896e-05	-1.25666	5.99099e-07	3.08175	2.48242	6.06935
ENSMUSG00000085615	A330035P11Rik	RIKEN cDNA A330035P11 gene [Source:MGI Symbol;Acc:MGI:2442610]	0.806148	0.0427097	0.553443	0.192281	-0.252705	0.601615	1.2949	0.819623	0.88221
ENSMUSG00000086213	A330040F15Rik	RIKEN cDNA A330040F15 gene [Source:MGI Symbol;Acc:MGI:3698434]	3.82735	1.8991e-22	3.49985	4.80554e-19	-0.327499	0.576922	10.7422	0.776392	0.953326
ENSMUSG00000097326	A330048O09Rik	RIKEN cDNA A330048O09 gene [Source:MGI Symbol;Acc:MGI:2443792]	-1.85093	0.0139617	1.0098	0.302227	2.86072	0.000317196	0.73115	2.53076	0.357406
ENSMUSG00000102995	A330074H02Rik	RIKEN cDNA A330074H02 gene [Source:MGI Symbol;Acc:MGI:3028065]	-6.6797	5.12999e-10	-6.00624	3.67486e-08	0.673466	0.380164	0.0246361	2.21314	1.42832
ENSMUSG00000109321	A330076H08Rik	RIKEN cDNA A330076H08 gene [Source:MGI Symbol;Acc:MGI:2443193]	-1.34209	0.00473768	-0.766201	0.155497	0.575893	0.274876	0.699295	1.76974	1.19105
ENSMUSG00000047613	A430005L14Rik	RIKEN cDNA A430005L14 gene [Source:MGI Symbol;Acc:MGI:2140680]	0.474947	0.0312698	-0.0080175	0.996021	-0.482964	0.0239894	66.5629	47.6725	66.9341
ENSMUSG00000087305	A430035B10Rik	RIKEN cDNA A430035B10 gene [Source:MGI Symbol;Acc:MGI:2443789]	2.88477	5.95295e-09	2.65768	1.19003e-07	-0.227097	0.768105	1.08135	0.159125	0.172246
ENSMUSG00000097353	A430046D13Rik	Riken cDNA A430046D13 gene [Source:MGI Symbol;Acc:MGI:3609643]	-0.552179	0.136021	0.653419	0.0867499	1.2056	0.000335437	2.43827	3.56875	1.55064
ENSMUSG00000097784	A430105J06Rik	RIKEN cDNA A430105J06 gene [Source:MGI Symbol;Acc:MGI:1924439]	0.562013	0.358303	1.55281	0.0049179	0.990792	0.0867882	2.05502	1.29349	0.693622
ENSMUSG00000086851	A430108G06Rik	RIKEN cDNA A430108G06 gene [Source:MGI Symbol;Acc:MGI:2442478]	-0.650199	0.255554	2.09205	0.000107136	2.74225	6.19881e-08	2.25585	3.67005	0.533932
ENSMUSG00000047878	A4galt	alpha 1,4-galactosyltransferase [Source:MGI Symbol;Acc:MGI:3512453]	1.19157	1.38262e-06	-1.0146	5.25462e-05	-2.20617	5.79538e-21	9.97414	4.39945	20.1673
ENSMUSG00000043122	A530016L24Rik	RIKEN cDNA A530016L24 gene [Source:MGI Symbol;Acc:MGI:2443020]	-1.33387	0.0266898	-1.97114	0.000723089	-0.637268	0.323905	0.466428	1.16041	1.81262
ENSMUSG00000085112	A530072M11Rik	RIKEN cDNA gene A530072M11 [Source:MGI Symbol;Acc:MGI:4440477]	1.31991	0.0327896	-1.00562	0.0760333	-2.32553	3.50417e-05	0.595701	0.232628	1.20649
ENSMUSG00000106024	A530083M17Rik	RIKEN cDNA A530083M17 gene [Source:MGI Symbol;Acc:MGI:2444172]	0.627603	0.434301	1.81996	0.00936942	1.19236	0.092465	1.342	0.864267	0.37788
ENSMUSG00000084846	A730011C13Rik	RIKEN cDNA A730011C13 gene [Source:MGI Symbol;Acc:MGI:2442973]	0.546825	0.345763	1.54634	0.00318443	0.999512	0.0687921	1.18626	0.776264	0.404395
ENSMUSG00000085566	A730017L22Rik	RIKEN cDNA A730017L22 gene [Source:MGI Symbol;Acc:MGI:3584452]	-0.0804569	0.873876	0.694294	0.0449205	0.77475	0.0178996	1.17667	1.25802	0.72599
ENSMUSG00000097924	A730020E08Rik	RIKEN cDNA A730020E08 gene [Source:MGI Symbol;Acc:MGI:2444999]	0.617658	0.100154	3.80074	7.83915e-25	3.18308	2.83923e-18	3.75474	2.43731	0.267613
ENSMUSG00000097756	A730056A06Rik	RIKEN cDNA A730056A06 gene [Source:MGI Symbol;Acc:MGI:2442718]	-2.61259	0.000627214	-2.52587	0.00147746	0.0867195	0.944945	0.187833	1.12448	1.06957
ENSMUSG00000096923	A730071L15Rik	RIKEN cDNA A730071L15Rik gene [Source:MGI Symbol;Acc:MGI:3642498]	2.23423	0.00167523	4.15724	1.40881e-06	1.92301	0.0483618	1.27658	0.28352	0.0717866
ENSMUSG00000103529	A730089K16Rik	RIKEN cDNA A730089K16 gene [Source:MGI Symbol;Acc:MGI:2443970]	-1.68298	0.0011186	1.31423	0.0523191	2.99721	3.05076e-07	0.320744	1.03461	0.126928
ENSMUSG00000053181	A830005F24Rik	RIKEN cDNA A830005F24 gene [Source:MGI Symbol;Acc:MGI:3045249]	-0.508654	0.127281	1.51633	1.07225e-05	2.02498	1.13464e-09	3.69678	5.20156	1.28529
ENSMUSG00000057715	A830018L16Rik	RIKEN cDNA A830018L16 gene [Source:MGI Symbol;Acc:MGI:2444149]	1.65152	6.61954e-05	4.08026	6.33201e-13	2.42875	6.81638e-05	0.36181	0.108511	0.020671
ENSMUSG00000087143	A830082K12Rik	RIKEN cDNA A830082K12 gene [Source:MGI Symbol;Acc:MGI:2443527]	0.830296	0.000229129	0.239735	0.388131	-0.590561	0.0108613	3.84992	2.16106	3.26254
ENSMUSG00000045506	A930002H24Rik	RIKEN cDNA A930002H24 gene [Source:MGI Symbol;Acc:MGI:2443151]	1.24683	0.00210732	-0.0272256	0.975142	-1.27406	0.00181522	4.75194	1.96931	4.8334
ENSMUSG00000054057	A930004D18Rik	RIKEN cDNA A930004D18 gene [Source:MGI Symbol;Acc:MGI:1925190]	1.29111	7.0974e-08	0.357267	0.212707	-0.933841	0.000144501	6.57272	2.61573	5.13022
ENSMUSG00000084866	A930006K02Rik	RIKEN cDNA A930006K02 gene [Source:MGI Symbol;Acc:MGI:1925683]	0.695362	0.0212082	1.10461	0.000187668	0.409245	0.219543	13.8115	8.32028	6.42036
ENSMUSG00000092210	A930009A15Rik	RIKEN cDNA A930009A15 gene [Source:MGI Symbol;Acc:MGI:1925048]	0.890366	0.651917	-2.34397	0.124115	-3.23434	0.0276804	0.264741	0.124588	1.35515
ENSMUSG00000056735	A930024E05Rik	RIKEN cDNA A930024E05 gene [Source:MGI Symbol;Acc:MGI:1924414]	-1.18655	0.0218697	0.654729	0.3016	1.84127	0.000401079	0.628129	1.43736	0.403006
ENSMUSG00000085946	AA387200	expressed sequence AA387200 [Source:MGI Symbol;Acc:MGI:3034170]	-1.49947	0.108581	3.98858	0.000232589	5.48805	6.06987e-08	1.32986	3.7643	0.0831059
ENSMUSG00000093483	AA465934	expressed sequence AA465934 [Source:MGI Symbol;Acc:MGI:2671018]	0.115068	0.821092	0.751489	0.0406448	0.636422	0.0689338	141.06	129.778	83.8021
ENSMUSG00000073867	AA474408	expressed sequence AA474408 [Source:MGI Symbol;Acc:MGI:3034216]	-0.52539	0.226067	-0.805704	0.0454132	-0.280315	0.544239	0.562988	0.868722	0.982123
ENSMUSG00000042510	AA986860	expressed sequence AA986860 [Source:MGI Symbol;Acc:MGI:2138143]	-0.144158	0.92235	-1.92303	0.0223575	-1.77887	0.0299548	0.236418	0.265354	0.892207
ENSMUSG00000036678	Aaas	achalasia, adrenocortical insufficiency, alacrimia [Source:MGI Symbol;Acc:MGI:2443767]	0.818945	1.2659e-06	0.137409	0.543242	-0.681536	5.80209e-05	57.7223	32.8024	52.464
ENSMUSG00000029482	Aacs	acetoacetyl-CoA synthetase [Source:MGI Symbol;Acc:MGI:1926144]	0.313001	0.301367	-0.688528	0.0115955	-1.00153	4.4739e-05	20.1608	16.2682	32.4832
ENSMUSG00000037257	Aagab	alpha- and gamma-adaptin binding protein [Source:MGI Symbol;Acc:MGI:1914189]	0.317945	0.232058	-0.378496	0.151761	-0.696441	0.00208371	20.097	16.1583	26.1245
ENSMUSG00000035642	Aamdc	adipogenesis associated Mth938 domain containing [Source:MGI Symbol;Acc:MGI:1913523]	-0.647724	0.00126903	-2.09777	1.23247e-28	-1.45004	3.35959e-15	8.29205	12.873	35.4919
ENSMUSG00000006299	Aamp	angio-associated migratory protein [Source:MGI Symbol;Acc:MGI:107809]	0.499939	0.001582	-0.359423	0.0369634	-0.859363	6.08214e-09	59.6275	42.001	76.4903
ENSMUSG00000068522	Aard	alanine and arginine rich domain containing protein [Source:MGI Symbol;Acc:MGI:2181621]	-2.6935	5.44447e-05	-0.287224	0.776685	2.40628	0.00040174	0.489567	3.09508	0.590833
ENSMUSG00000031960	Aars	alanyl-tRNA synthetase [Source:MGI Symbol;Acc:MGI:2384560]	0.322159	0.119158	-0.284436	0.190188	-0.606595	0.000873081	23.2633	18.6587	28.3331
ENSMUSG00000023938	Aars2	alanyl-tRNA synthetase 2, mitochondrial [Source:MGI Symbol;Acc:MGI:2681839]	0.932943	0.000499819	0.122881	0.740943	-0.810062	0.00248968	10.1584	5.29675	9.33024
ENSMUSG00000029695	Aass	aminoadipate-semialdehyde synthase [Source:MGI Symbol;Acc:MGI:1353573]	-0.501245	0.285685	-1.78967	6.09519e-06	-1.28842	0.000896801	1.9988	2.86374	6.91627
ENSMUSG00000025375	Aatk	apoptosis-associated tyrosine kinase [Source:MGI Symbol;Acc:MGI:1197518]	-1.52192	6.70184e-12	-3.88076	5.20688e-73	-2.35884	1.03193e-29	0.671906	1.88132	9.85554
ENSMUSG00000057191	AB124611	cDNA sequence AB124611 [Source:MGI Symbol;Acc:MGI:3043001]	0.43025	0.255801	-0.774044	0.0173303	-1.20429	0.00013382	2.11093	1.51902	3.60523
ENSMUSG00000057880	Abat	4-aminobutyrate aminotransferase [Source:MGI Symbol;Acc:MGI:2443582]	-1.24388	0.000137563	-1.9635	1.62787e-09	-0.719623	0.034804	5.00593	11.8872	19.5147
ENSMUSG00000015243	Abca1	ATP-binding cassette, sub-family A (ABC1), member 1 [Source:MGI Symbol;Acc:MGI:99607]	-2.15351	1.06145e-12	-2.46806	2.90884e-15	-0.314547	0.402976	1.42751	6.37699	7.89452
ENSMUSG00000018800	Abca5	ATP-binding cassette, sub-family A (ABC1), member 5 [Source:MGI Symbol;Acc:MGI:2386607]	-0.402361	0.177213	-2.00364	5.29462e-16	-1.60128	3.64903e-11	0.927183	1.25797	3.72406
ENSMUSG00000044749	Abca6	ATP-binding cassette, sub-family A (ABC1), member 6 [Source:MGI Symbol;Acc:MGI:1923434]	-0.214766	0.892836	-2.4047	0.0134941	-2.18993	0.0204626	0.124308	0.159907	0.659818
ENSMUSG00000035722	Abca7	ATP-binding cassette, sub-family A (ABC1), member 7 [Source:MGI Symbol;Acc:MGI:1351646]	1.20314	6.73368e-07	-0.0380431	0.930623	-1.24118	2.28913e-07	2.98863	1.2967	3.07178
ENSMUSG00000041828	Abca8a	ATP-binding cassette, sub-family A (ABC1), member 8a [Source:MGI Symbol;Acc:MGI:2386846]	4.43486	0.00187732	-2.63029	0.0143342	-7.06515	1.00241e-07	0.0790291	0.00111231	0.494761
ENSMUSG00000020620	Abca8b	ATP-binding cassette, sub-family A (ABC1), member 8b [Source:MGI Symbol;Acc:MGI:1351668]	0.0317301	0.977577	-1.27065	0.00148126	-1.30238	0.000798074	0.448463	0.472147	1.08237
ENSMUSG00000041797	Abca9	ATP-binding cassette, sub-family A (ABC1), member 9 [Source:MGI Symbol;Acc:MGI:2386796]	-3.56644	1.15561e-14	-4.4377	7.81504e-21	-0.871253	0.0898795	0.204932	2.42933	4.43073
ENSMUSG00000031974	Abcb10	ATP-binding cassette, sub-family B (MDR/TAP), member 10 [Source:MGI Symbol;Acc:MGI:1860508]	0.286032	0.274978	0.530332	0.0287782	0.2443	0.345242	8.59218	7.00542	5.94699
ENSMUSG00000040584	Abcb1a	ATP-binding cassette, sub-family B (MDR/TAP), member 1A [Source:MGI Symbol;Acc:MGI:97570]	-3.34746	1.24141e-06	-4.67399	7.18973e-12	-1.32653	0.0520136	0.0426382	0.423221	1.07129
ENSMUSG00000031333	Abcb7	ATP-binding cassette, sub-family B (MDR/TAP), member 7 [Source:MGI Symbol;Acc:MGI:109533]	-0.636829	0.0738758	0.413373	0.296639	1.0502	0.00120788	3.27423	5.14113	2.46088
ENSMUSG00000028973	Abcb8	ATP-binding cassette, sub-family B (MDR/TAP), member 8 [Source:MGI Symbol;Acc:MGI:1351667]	0.424985	0.0317538	-0.614428	0.00148751	-1.03941	3.28961e-09	14.6886	10.9449	22.4801
ENSMUSG00000029408	Abcb9	ATP-binding cassette, sub-family B (MDR/TAP), member 9 [Source:MGI Symbol;Acc:MGI:1861729]	0.769981	0.0204415	-2.17254	1.15813e-14	-2.94252	1.04766e-24	0.835888	0.4715	3.76551
ENSMUSG00000023088	Abcc1	ATP-binding cassette, sub-family C (CFTR/MRP), member 1 [Source:MGI Symbol;Acc:MGI:102676]	0.000213648	1	1.04192	5.12263e-05	1.0417	2.48554e-05	1.4221	1.41383	0.690141
ENSMUSG00000032842	Abcc10	ATP-binding cassette, sub-family C (CFTR/MRP), member 10 [Source:MGI Symbol;Acc:MGI:2386976]	0.935786	1.21008e-05	0.233891	0.369194	-0.701895	0.00151686	2.09294	1.08843	1.77821
ENSMUSG00000022822	Abcc5	ATP-binding cassette, sub-family C (CFTR/MRP), member 5 [Source:MGI Symbol;Acc:MGI:1351644]	0.483426	0.0367388	0.12666	0.666796	-0.356766	0.13059	5.83475	4.17414	5.34209
ENSMUSG00000030249	Abcc9	ATP-binding cassette, sub-family C (CFTR/MRP), member 9 [Source:MGI Symbol;Acc:MGI:1352630]	-3.28654	6.3436e-19	-4.13712	5.25432e-28	-0.85057	0.030185	0.149281	1.43439	2.60983
ENSMUSG00000031378	Abcd1	ATP-binding cassette, sub-family D (ALD), member 1 [Source:MGI Symbol;Acc:MGI:1349215]	0.194258	0.486859	-0.888201	4.88278e-05	-1.08246	2.04172e-07	4.37012	3.81233	8.08854
ENSMUSG00000055782	Abcd2	ATP-binding cassette, sub-family D (ALD), member 2 [Source:MGI Symbol;Acc:MGI:1349467]	0.295437	0.525101	-0.739806	0.0620018	-1.03524	0.00392863	2.30123	1.91891	3.84739
ENSMUSG00000028127	Abcd3	ATP-binding cassette, sub-family D (ALD), member 3 [Source:MGI Symbol;Acc:MGI:1349216]	-1.05753	8.98021e-07	-2.13269	1.6005e-23	-1.07516	3.45453e-07	7.8022	16.328	34.2099
ENSMUSG00000021240	Abcd4	ATP-binding cassette, sub-family D (ALD), member 4 [Source:MGI Symbol;Acc:MGI:1349217]	0.879103	4.39685e-06	-0.256864	0.253635	-1.13597	1.24912e-09	7.50446	4.12464	8.97528
ENSMUSG00000038762	Abcf1	ATP-binding cassette, sub-family F (GCN20), member 1 [Source:MGI Symbol;Acc:MGI:1351658]	0.500775	0.000136071	-0.0250387	0.910495	-0.525813	4.26443e-05	39.1	27.6431	39.7745
ENSMUSG00000028953	Abcf2	ATP-binding cassette, sub-family F (GCN20), member 2 [Source:MGI Symbol;Acc:MGI:1351657]	0.419602	0.0166217	0.113394	0.611624	-0.306208	0.0860823	65.8271	49.2938	60.8494
ENSMUSG00000003234	Abcf3	ATP-binding cassette, sub-family F (GCN20), member 3 [Source:MGI Symbol;Acc:MGI:1351656]	0.231431	0.170225	-0.308221	0.0604034	-0.539652	0.000186791	25.6726	21.9396	31.7916
ENSMUSG00000024030	Abcg1	ATP binding cassette subfamily G member 1 [Source:MGI Symbol;Acc:MGI:107704]	0.588795	0.0355934	0.820177	0.00302427	0.231382	0.475565	3.68343	2.41582	2.08967
ENSMUSG00000029802	Abcg2	ATP binding cassette subfamily G member 2 (Junior blood group) [Source:MGI Symbol;Acc:MGI:1347061]	-0.223593	0.450974	-0.954273	7.4849e-05	-0.730679	0.00176085	7.98505	9.36899	15.4735
ENSMUSG00000040505	Abcg5	ATP binding cassette subfamily G member 5 [Source:MGI Symbol;Acc:MGI:1351659]	1.43619	0.0770896	2.8987	0.000334898	1.46251	0.0929573	0.995142	0.357774	0.130045
ENSMUSG00000032046	Abhd12	abhydrolase domain containing 12 [Source:MGI Symbol;Acc:MGI:1923442]	-0.495157	0.295049	-0.889241	0.0436974	-0.394084	0.397368	17.2315	24.2344	31.9176
ENSMUSG00000040396	Abhd13	abhydrolase domain containing 13 [Source:MGI Symbol;Acc:MGI:1916154]	-0.325445	0.148512	0.321447	0.168004	0.646892	0.00126091	4.10802	5.18714	3.28949
ENSMUSG00000042210	Abhd14a	abhydrolase domain containing 14A [Source:MGI Symbol;Acc:MGI:1915894]	0.0539306	0.893162	-0.846664	0.000447108	-0.900595	7.58785e-05	15.5314	14.8434	27.9049
ENSMUSG00000007036	Abhd16a	abhydrolase domain containing 16A [Source:MGI Symbol;Acc:MGI:99476]	0.728456	9.82631e-08	-0.270682	0.0893614	-0.999138	4.89365e-14	37.9613	22.8305	45.7893
ENSMUSG00000047368	Abhd17b	abhydrolase domain containing 17B [Source:MGI Symbol;Acc:MGI:1917816]	-1.18353	1.80458e-06	-0.311352	0.319664	0.872174	0.000574456	4.19924	9.47557	5.2214
ENSMUSG00000038459	Abhd17c	abhydrolase domain containing 17C [Source:MGI Symbol;Acc:MGI:1917428]	-1.53386	9.28078e-18	-0.0011681	1	1.5327	3.0119e-17	3.31034	9.57628	3.31179
ENSMUSG00000039202	Abhd2	abhydrolase domain containing 2 [Source:MGI Symbol;Acc:MGI:1914344]	-0.791444	0.0136004	-0.928305	0.00396365	-0.136861	0.740459	0.473853	0.828533	0.906455
ENSMUSG00000002475	Abhd3	abhydrolase domain containing 3 [Source:MGI Symbol;Acc:MGI:2147183]	0.924588	0.0612352	-2.88395	3.40861e-12	-3.80853	4.1955e-20	1.67198	0.937855	12.3448
ENSMUSG00000040997	Abhd4	abhydrolase domain containing 4 [Source:MGI Symbol;Acc:MGI:1915938]	-1.00602	5.16568e-07	-2.91931	7.97298e-50	-1.91329	9.61002e-24	38.0196	76.3568	287.569
ENSMUSG00000032540	Abhd5	abhydrolase domain containing 5 [Source:MGI Symbol;Acc:MGI:1914719]	-0.420806	0.0907961	-0.810289	0.000501274	-0.389483	0.108136	4.53594	6.12885	7.95577
ENSMUSG00000025277	Abhd6	abhydrolase domain containing 6 [Source:MGI Symbol;Acc:MGI:1913332]	-0.278174	0.0960346	-0.949157	7.18025e-11	-0.670984	3.65059e-06	12.0895	14.8272	23.3342
ENSMUSG00000007950	Abhd8	abhydrolase domain containing 8 [Source:MGI Symbol;Acc:MGI:1918946]	0.809928	0.00074214	0.896525	0.000280874	0.0865962	0.795609	20.9005	11.8464	11.2244
ENSMUSG00000058835	Abi1	abl-interactor 1 [Source:MGI Symbol;Acc:MGI:104913]	-0.658964	0.00224355	-0.724637	0.00109737	-0.0656724	0.827992	13.834	21.9627	22.8571
ENSMUSG00000026782	Abi2	abl-interactor 2 [Source:MGI Symbol;Acc:MGI:106913]	-0.980363	0.000100921	-0.282711	0.370839	0.697652	0.00657889	10.5508	20.8849	12.8366
ENSMUSG00000035258	Abi3bp	ABI gene family, member 3 (NESH) binding protein [Source:MGI Symbol;Acc:MGI:2444583]	-2.8044	6.66555e-07	-4.3699	2.05436e-15	-1.56551	0.00371916	0.0814496	0.55457	1.67468
ENSMUSG00000026842	Abl1	c-abl oncogene 1, non-receptor tyrosine kinase [Source:MGI Symbol;Acc:MGI:87859]	0.568927	0.000998823	0.189965	0.369011	-0.378963	0.0339852	10.1882	6.85265	8.92837
ENSMUSG00000026596	Abl2	v-abl Abelson murine leukemia viral oncogene 2 (arg, Abelson-related gene) [Source:MGI Symbol;Acc:MGI:87860]	-0.914701	0.00146814	-0.101845	0.808318	0.812856	0.00466672	1.4826	2.80142	1.58986
ENSMUSG00000025085	Ablim1	actin-binding LIM protein 1 [Source:MGI Symbol;Acc:MGI:1194500]	-0.818231	0.00249828	-0.947675	0.000614232	-0.129444	0.711765	2.66178	4.72996	5.13485
ENSMUSG00000029095	Ablim2	actin-binding LIM protein 2 [Source:MGI Symbol;Acc:MGI:2385758]	0.34037	0.628233	2.08204	0.00013707	1.74167	0.00102908	1.11813	0.88437	0.261746
ENSMUSG00000032735	Ablim3	actin binding LIM protein family, member 3 [Source:MGI Symbol;Acc:MGI:2442582]	-3.7918	1.75085e-09	-3.31788	5.12903e-07	0.47392	0.54117	0.0913748	1.26498	0.890501
ENSMUSG00000017631	Abr	active BCR-related gene [Source:MGI Symbol;Acc:MGI:107771]	-1.65072	2.92461e-13	-0.514419	0.0569515	1.1363	7.83407e-07	5.78894	18.2154	8.26514
ENSMUSG00000078453	Abracl	ABRA C-terminal like [Source:MGI Symbol;Acc:MGI:1920362]	0.0811554	0.81478	1.21501	1.07202e-07	1.13386	2.63159e-07	44.1829	41.2243	19.0516
ENSMUSG00000036376	Abt1	activator of basal transcription 1 [Source:MGI Symbol;Acc:MGI:1353636]	0.384654	0.0150971	0.275953	0.107863	-0.108701	0.568078	47.1289	35.9799	38.9373
ENSMUSG00000030083	Abtb1	ankyrin repeat and BTB (POZ) domain containing 1 [Source:MGI Symbol;Acc:MGI:1933148]	1.26962	1.75873e-13	0.469958	0.0163291	-0.799666	7.16151e-06	11.7411	4.84425	8.47943
ENSMUSG00000032724	Abtb2	ankyrin repeat and BTB (POZ) domain containing 2 [Source:MGI Symbol;Acc:MGI:2139365]	0.958618	1.60028e-05	0.498118	0.045166	-0.4605	0.0557747	5.68213	2.92202	4.02244
ENSMUSG00000095041	AC149090.1		-1.31088	0.000319444	0.730933	0.0788575	2.04181	4.14928e-09	5.13597	12.6925	3.09725
ENSMUSG00000036880	Acaa2	acetyl-Coenzyme A acyltransferase 2 (mitochondrial 3-oxoacyl-Coenzyme A thiolase) [Source:MGI Symbol;Acc:MGI:1098623]	-0.245996	0.158552	-1.79035	1.13149e-34	-1.54435	4.43797e-28	79.3236	93.9002	274.341
ENSMUSG00000020532	Acaca	acetyl-Coenzyme A carboxylase alpha [Source:MGI Symbol;Acc:MGI:108451]	-0.819391	4.8572e-07	-0.579448	0.000974767	0.239943	0.201576	2.06827	3.65804	3.08819
ENSMUSG00000090150	Acad11	acyl-Coenzyme A dehydrogenase family, member 11 [Source:MGI Symbol;Acc:MGI:2143169]	0.263867	0.42776	-0.990592	0.000163884	-1.25446	8.22221e-07	0.723747	0.601452	1.43942
ENSMUSG00000042647	Acad12	acyl-Coenzyme A dehydrogenase family, member 12 [Source:MGI Symbol;Acc:MGI:2443320]	-0.068479	0.932988	-1.13086	0.0103982	-1.06238	0.0136364	0.446641	0.4727	0.973761
ENSMUSG00000031969	Acad8	acyl-Coenzyme A dehydrogenase family, member 8 [Source:MGI Symbol;Acc:MGI:1914198]	0.492696	0.0015475	-0.297735	0.0823952	-0.790431	7.11525e-08	14.2436	10.237	17.5065
ENSMUSG00000027710	Acad9	acyl-Coenzyme A dehydrogenase family, member 9 [Source:MGI Symbol;Acc:MGI:1914272]	0.289171	0.16538	-0.343169	0.0954595	-0.63234	0.000433343	6.47096	5.33504	8.21087
ENSMUSG00000026003	Acadl	acyl-Coenzyme A dehydrogenase, long-chain [Source:MGI Symbol;Acc:MGI:87866]	-0.0472669	0.904508	-1.11288	7.57736e-07	-1.06562	6.70235e-07	28.8761	29.8807	62.4582
ENSMUSG00000062908	Acadm	acyl-Coenzyme A dehydrogenase, medium chain [Source:MGI Symbol;Acc:MGI:87867]	0.146144	0.467488	-0.931189	1.96341e-09	-1.07733	3.50297e-13	15.1885	13.8453	28.979
ENSMUSG00000029545	Acads	acyl-Coenzyme A dehydrogenase, short chain [Source:MGI Symbol;Acc:MGI:87868]	1.5228	1.48951e-12	0.450242	0.0735598	-1.07256	1.15016e-06	17.1293	5.90155	12.5299
ENSMUSG00000030861	Acadsb	acyl-Coenzyme A dehydrogenase, short/branched chain [Source:MGI Symbol;Acc:MGI:1914135]	-0.457395	0.169861	-0.956878	0.00176929	-0.499483	0.111012	5.6999	7.88137	11.0615
ENSMUSG00000018574	Acadvl	acyl-Coenzyme A dehydrogenase, very long chain [Source:MGI Symbol;Acc:MGI:895149]	0.832465	2.61711e-05	-0.574837	0.00651837	-1.4073	7.58089e-14	15.5985	8.87897	23.2349
ENSMUSG00000030607	Acan	aggrecan [Source:MGI Symbol;Acc:MGI:99602]	-1.75762	0.163631	-7.16305	1.94336e-12	-5.40542	2.29948e-08	0.0155319	0.0563276	2.17539
ENSMUSG00000049076	Acap2	ArfGAP with coiled-coil, ankyrin repeat and PH domains 2 [Source:MGI Symbol;Acc:MGI:1925868]	-0.133466	0.588876	-0.403289	0.0492619	-0.269823	0.190989	5.6246	6.22506	7.4386
ENSMUSG00000032047	Acat1	acetyl-Coenzyme A acetyltransferase 1 [Source:MGI Symbol;Acc:MGI:87870]	-1.20393	3.43747e-16	-1.60803	3.17405e-26	-0.404097	0.0117375	36.7292	84.7462	111.945
ENSMUSG00000026499	Acbd3	acyl-Coenzyme A binding domain containing 3 [Source:MGI Symbol;Acc:MGI:2181074]	-0.18903	0.562003	0.414329	0.150541	0.603359	0.0180754	6.06931	6.92945	4.55713
ENSMUSG00000056938	Acbd4	acyl-Coenzyme A binding domain containing 4 [Source:MGI Symbol;Acc:MGI:1914381]	-0.410164	0.0895284	-2.13333	5.70128e-26	-1.72317	7.41492e-18	2.97936	3.86173	13.0517
ENSMUSG00000033701	Acbd6	acyl-Coenzyme A binding domain containing 6 [Source:MGI Symbol;Acc:MGI:1919732]	-0.187934	0.67769	0.929459	0.00826367	1.11739	0.000543223	4.56458	5.16419	2.39663
ENSMUSG00000026644	Acbd7	acyl-Coenzyme A binding domain containing 7 [Source:MGI Symbol;Acc:MGI:1925495]	2.92528	1.96553e-19	2.29574	2.73239e-12	-0.629536	0.108604	32.7462	4.63245	6.67005
ENSMUSG00000040272	Accs	1-aminocyclopropane-1-carboxylate synthase (non-functional) [Source:MGI Symbol;Acc:MGI:1919717]	0.861126	0.001406	-0.0783415	0.84167	-0.939468	0.000370955	1.72925	0.960141	1.82549
ENSMUSG00000038007	Acer2	alkaline ceramidase 2 [Source:MGI Symbol;Acc:MGI:1920932]	0.515803	0.0931546	1.7	1.26105e-09	1.18419	2.16503e-05	2.7352	1.90999	0.841801
ENSMUSG00000030760	Acer3	alkaline ceramidase 3 [Source:MGI Symbol;Acc:MGI:1913440]	-0.472891	0.0914885	-0.755191	0.00479289	-0.282301	0.336908	0.870145	1.23123	1.46836
ENSMUSG00000023328	Ache	acetylcholinesterase [Source:MGI Symbol;Acc:MGI:87876]	4.41194	1.41648e-31	4.71035	4.80395e-33	0.298411	0.568452	34.3831	1.64143	1.31076
ENSMUSG00000037872	Ackr1	atypical chemokine receptor 1 (Duffy blood group) [Source:MGI Symbol;Acc:MGI:1097689]	-1.21131	0.00833072	0.959193	0.0619063	2.1705	8.21013e-07	2.86026	6.62041	1.47095
ENSMUSG00000044534	Ackr2	atypical chemokine receptor 2 [Source:MGI Symbol;Acc:MGI:1891697]	0.547818	0.486362	-1.1211	0.0991478	-1.66892	0.00722958	0.785859	0.522494	1.71448
ENSMUSG00000044337	Ackr3	atypical chemokine receptor 3 [Source:MGI Symbol;Acc:MGI:109562]	0.222713	0.451337	1.38361	3.4845e-09	1.1609	2.84165e-07	20.1073	17.2332	7.70184
ENSMUSG00000020917	Acly	ATP citrate lyase [Source:MGI Symbol;Acc:MGI:103251]	0.36907	0.157849	-0.305429	0.268779	-0.674498	0.00328471	51.8792	40.1868	64.1119
ENSMUSG00000028405	Aco1	aconitase 1 [Source:MGI Symbol;Acc:MGI:87879]	-0.0526829	0.897191	-1.09952	4.00911e-06	-1.04684	3.83647e-06	15.9659	16.6294	34.2033
ENSMUSG00000022477	Aco2	aconitase 2, mitochondrial [Source:MGI Symbol;Acc:MGI:87880]	-0.024245	0.947	-0.444431	0.0208048	-0.420186	0.020221	61.5395	62.646	83.7344
ENSMUSG00000072949	Acot1	acyl-CoA thioesterase 1 [Source:MGI Symbol;Acc:MGI:1349396]	-1.76694	8.79296e-05	-2.66897	2.98351e-09	-0.902022	0.0580341	3.98798	13.4731	25.3651
ENSMUSG00000006717	Acot13	acyl-CoA thioesterase 13 [Source:MGI Symbol;Acc:MGI:1914084]	0.698376	0.0001482	0.161141	0.493915	-0.537234	0.0040961	70.7862	43.1164	63.3106
ENSMUSG00000021226	Acot2	acyl-CoA thioesterase 2 [Source:MGI Symbol;Acc:MGI:2159605]	-1.43021	0.000162849	-2.36414	5.99413e-11	-0.933936	0.0125828	0.524973	1.3179	2.68315
ENSMUSG00000043487	Acot6	acyl-CoA thioesterase 6 [Source:MGI Symbol;Acc:MGI:1921287]	-0.934395	0.0115843	-1.54478	8.58336e-06	-0.610386	0.104154	0.450882	0.880836	1.3165
ENSMUSG00000028937	Acot7	acyl-CoA thioesterase 7 [Source:MGI Symbol;Acc:MGI:1917275]	-0.483842	0.11091	0.850333	0.00332133	1.33417	2.85329e-07	52.0377	72.7386	28.8459
ENSMUSG00000017307	Acot8	acyl-CoA thioesterase 8 [Source:MGI Symbol;Acc:MGI:2158201]	0.741652	0.00800964	0.289131	0.37528	-0.452521	0.13192	4.7449	2.74858	3.88124
ENSMUSG00000025287	Acot9	acyl-CoA thioesterase 9 [Source:MGI Symbol;Acc:MGI:1928939]	-1.18319	1.95438e-09	-0.364006	0.127955	0.819184	4.58789e-05	16.6243	37.986	21.4019
ENSMUSG00000020777	Acox1	acyl-Coenzyme A oxidase 1, palmitoyl [Source:MGI Symbol;Acc:MGI:1330812]	-0.966572	1.83383e-07	-1.52703	2.22812e-16	-0.560454	0.00343394	8.86287	17.4305	25.537
ENSMUSG00000021751	Acox2	acyl-Coenzyme A oxidase 2, branched chain [Source:MGI Symbol;Acc:MGI:1934852]	-0.907537	0.395633	-3.37088	7.7323e-05	-2.46334	0.00345748	0.120405	0.212624	1.23268
ENSMUSG00000029098	Acox3	acyl-Coenzyme A oxidase 3, pristanoyl [Source:MGI Symbol;Acc:MGI:1933156]	0.638312	0.0015074	-0.123805	0.637646	-0.762117	9.37408e-05	2.14367	1.4025	2.33412
ENSMUSG00000001348	Acp5	acid phosphatase 5, tartrate resistant [Source:MGI Symbol;Acc:MGI:87883]	3.43774	8.65599e-07	3.09979	1.98755e-05	-0.337943	0.729194	9.99637	0.917252	1.16505
ENSMUSG00000028093	Acp6	acid phosphatase 6, lysophosphatidic [Source:MGI Symbol;Acc:MGI:1931010]	0.901993	4.86156e-07	-0.275474	0.193002	-1.17747	1.57786e-11	3.77964	1.992	4.57326
ENSMUSG00000072770	Acrbp	proacrosin binding protein [Source:MGI Symbol;Acc:MGI:1859515]	1.01003	0.00699037	1.75031	2.20433e-06	0.74028	0.0635796	3.34164	1.64565	0.987309
ENSMUSG00000032281	Acsbg1	acyl-CoA synthetase bubblegum family member 1 [Source:MGI Symbol;Acc:MGI:2385656]	-3.70743	2.81372e-10	-6.59861	6.29787e-29	-2.89118	6.06853e-07	0.440574	5.72208	42.5124
ENSMUSG00000076435	Acsf2	acyl-CoA synthetase family member 2 [Source:MGI Symbol;Acc:MGI:2388287]	1.57066	4.07204e-16	-0.199909	0.401065	-1.77057	5.04971e-20	4.93667	1.60706	5.66606
ENSMUSG00000015016	Acsf3	acyl-CoA synthetase family member 3 [Source:MGI Symbol;Acc:MGI:2182591]	0.510204	0.00190121	-0.378107	0.0218689	-0.888311	1.50086e-08	2.84983	2.02114	3.69185
ENSMUSG00000024981	Acsl5	acyl-CoA synthetase long-chain family member 5 [Source:MGI Symbol;Acc:MGI:1919129]	-0.579652	0.0216869	-1.06651	1.02641e-05	-0.486855	0.0524162	8.01263	12.1435	16.7846
ENSMUSG00000020333	Acsl6	acyl-CoA synthetase long-chain family member 6 [Source:MGI Symbol;Acc:MGI:894291]	-2.15771	8.64656e-16	-0.386281	0.270396	1.77143	7.81724e-11	0.692713	3.10736	0.904013
ENSMUSG00000047026	Acsm4	acyl-CoA synthetase medium-chain family member 4 [Source:MGI Symbol;Acc:MGI:2681844]	5.99277	1.91532e-05	0.507296	0.787398	-5.48548	7.76966e-05	3.72218	0.0936819	2.61754
ENSMUSG00000027605	Acss2	acyl-CoA synthetase short-chain family member 2 [Source:MGI Symbol;Acc:MGI:1890410]	0.760388	0.00266429	0.373524	0.196567	-0.386864	0.161036	2.24574	1.3255	1.73265
ENSMUSG00000035948	Acss3	acyl-CoA synthetase short-chain family member 3 [Source:MGI Symbol;Acc:MGI:2685720]	1.84276	1.85832e-06	0.616594	0.167369	-1.22616	0.00224381	2.24009	0.609646	1.46262
ENSMUSG00000035783	Acta2	actin, alpha 2, smooth muscle, aorta [Source:MGI Symbol;Acc:MGI:87909]	0.39586	0.84571	-4.41728	0.000947111	-4.81314	0.000115596	1.48651	1.11715	31.7366
ENSMUSG00000029580	Actb	actin, beta [Source:MGI Symbol;Acc:MGI:87904]	-0.753931	0.000137333	-0.0864495	0.761467	0.667481	0.00065567	976.907	1647.36	1037.22
ENSMUSG00000062825	Actg1	actin, gamma, cytoplasmic 1 [Source:MGI Symbol;Acc:MGI:87906]	-0.427727	0.000311682	0.8938	1.4365e-14	1.32153	8.39372e-34	779.154	1047.98	419.338
ENSMUSG00000059430	Actg2	actin, gamma 2, smooth muscle, enteric [Source:MGI Symbol;Acc:MGI:104589]	-0.00932294	1	-3.90298	0.0049954	-3.89366	0.00344124	0.291427	0.280412	4.32382
ENSMUSG00000027671	Actl6a	actin-like 6A [Source:MGI Symbol;Acc:MGI:1861453]	0.563456	8.0758e-05	0.434399	0.00464465	-0.129056	0.456591	50.7646	34.3674	37.5753
ENSMUSG00000029712	Actl6b	actin-like 6B [Source:MGI Symbol;Acc:MGI:1933548]	-1.9995	5.00535e-05	1.81394	0.000561404	3.81343	3.92011e-16	6.42893	25.7018	1.82383
ENSMUSG00000015143	Actn1	actinin, alpha 1 [Source:MGI Symbol;Acc:MGI:2137706]	0.536323	0.06075	1.45567	4.23014e-08	0.919349	0.000621769	4.71653	3.16926	1.71399
ENSMUSG00000054808	Actn4	actinin alpha 4 [Source:MGI Symbol;Acc:MGI:1890773]	0.689042	0.00278251	-0.870136	0.000190866	-1.55918	1.36468e-13	43.7462	27.1309	79.9587
ENSMUSG00000021076	Actr10	ARP10 actin-related protein 10 [Source:MGI Symbol;Acc:MGI:1891654]	-0.368121	0.00691122	0.200342	0.199199	0.568464	8.09893e-06	49.097	63.489	42.7443
ENSMUSG00000025228	Actr1a	ARP1 actin-related protein 1A, centractin alpha [Source:MGI Symbol;Acc:MGI:1858964]	-0.801823	5.36382e-05	-0.304477	0.200574	0.497346	0.0155438	76.8988	134.089	94.9715
ENSMUSG00000037351	Actr1b	ARP1 actin-related protein 1B, centractin beta [Source:MGI Symbol;Acc:MGI:1917446]	0.552545	0.00069473	0.166954	0.410787	-0.385591	0.0208178	54.3866	37.0738	48.4415
ENSMUSG00000020152	Actr2	ARP2 actin-related protein 2 [Source:MGI Symbol;Acc:MGI:1913963]	-0.520622	0.0198601	-0.0904126	0.766321	0.430209	0.054067	16.876	24.246	17.9684
ENSMUSG00000026341	Actr3	ARP3 actin-related protein 3 [Source:MGI Symbol;Acc:MGI:1921367]	-0.446642	0.020179	-0.0604683	0.824291	0.386174	0.0430241	42.4929	58.017	44.3178
ENSMUSG00000056367	Actr3b	ARP3 actin-related protein 3B [Source:MGI Symbol;Acc:MGI:2661120]	0.252166	0.295858	1.37883	7.95069e-12	1.12667	1.22825e-08	13.4949	11.5113	5.18136
ENSMUSG00000037761	Actr5	ARP5 actin-related protein 5 [Source:MGI Symbol;Acc:MGI:1924748]	-0.146299	0.757883	0.792964	0.0295961	0.939263	0.00603248	1.47005	1.586	0.849938
ENSMUSG00000019948	Actr6	ARP6 actin-related protein 6 [Source:MGI Symbol;Acc:MGI:1914269]	-0.548255	0.00664657	-0.135301	0.605814	0.412954	0.0452155	19.2004	28.2241	21.0952
ENSMUSG00000015971	Actr8	ARP8 actin-related protein 8 [Source:MGI Symbol;Acc:MGI:1860775]	0.425229	0.00106551	0.558683	1.95323e-05	0.133454	0.381327	53.2257	40.0164	36.1346
ENSMUSG00000026836	Acvr1	activin A receptor, type 1 [Source:MGI Symbol;Acc:MGI:87911]	-0.636072	0.000561256	-0.600183	0.00171177	0.0358888	0.899837	2.79392	4.39035	4.23591
ENSMUSG00000000532	Acvr1b	activin A receptor, type 1B [Source:MGI Symbol;Acc:MGI:1338944]	-0.821183	0.0112147	1.0411	0.00189904	1.86229	7.02599e-10	2.52994	4.45216	1.23044
ENSMUSG00000052155	Acvr2a	activin receptor IIA [Source:MGI Symbol;Acc:MGI:102806]	-1.24042	1.85642e-08	-0.59799	0.0169987	0.642431	0.00555547	5.66948	13.5091	8.58707
ENSMUSG00000061393	Acvr2b	activin receptor IIB [Source:MGI Symbol;Acc:MGI:87912]	0.689529	0.1407	2.90634	2.22682e-12	2.21681	3.71032e-08	8.70332	5.35844	1.1584
ENSMUSG00000000530	Acvrl1	activin A receptor, type II-like 1 [Source:MGI Symbol;Acc:MGI:1338946]	-0.13877	0.810048	-1.53489	6.41924e-05	-1.39612	0.000150179	2.5271	2.7939	7.31362
ENSMUSG00000023262	Acy1	aminoacylase 1 [Source:MGI Symbol;Acc:MGI:87913]	0.0027836	1	-0.688733	0.000223328	-0.691516	9.38896e-05	19.1897	19.1159	30.9188
ENSMUSG00000024866	Acy3	aspartoacylase (aminoacylase) 3 [Source:MGI Symbol;Acc:MGI:1918920]	-0.432863	0.317369	-2.2772	1.14697e-11	-1.84434	3.56512e-08	1.55838	1.9866	7.53954
ENSMUSG00000008822	Acyp1	acylphosphatase 1, erythrocyte (common) type [Source:MGI Symbol;Acc:MGI:1913454]	-0.251197	0.291235	0.341298	0.14195	0.592495	0.00362103	16.7076	19.6937	13.2044
ENSMUSG00000017697	Ada	adenosine deaminase [Source:MGI Symbol;Acc:MGI:87916]	0.415171	0.189733	-0.222026	0.527976	-0.637198	0.0256309	7.38635	5.56487	8.62456
ENSMUSG00000054693	Adam10	a disintegrin and metallopeptidase domain 10 [Source:MGI Symbol;Acc:MGI:109548]	-1.02804	0.000144266	-1.17443	2.3989e-05	-0.146385	0.678936	16.3007	33.353	36.792
ENSMUSG00000020926	Adam11	a disintegrin and metallopeptidase domain 11 [Source:MGI Symbol;Acc:MGI:1098667]	0.986572	0.00157576	0.518341	0.142617	-0.468231	0.171937	3.89622	1.93831	2.71791
ENSMUSG00000054555	Adam12	a disintegrin and metallopeptidase domain 12 (meltrin alpha) [Source:MGI Symbol;Acc:MGI:105378]	-0.846211	0.00521596	-2.21145	9.6364e-15	-1.36524	1.13279e-06	1.75788	3.18148	8.14518
ENSMUSG00000028041	Adam15	a disintegrin and metallopeptidase domain 15 (metargidin) [Source:MGI Symbol;Acc:MGI:1333882]	0.742982	0.0105833	-0.354322	0.287076	-1.0973	5.3468e-05	4.22942	2.50041	5.40407
ENSMUSG00000052593	Adam17	a disintegrin and metallopeptidase domain 17 [Source:MGI Symbol;Acc:MGI:1096335]	-0.100406	0.783706	-1.3242	6.18951e-08	-1.22379	1.70109e-07	6.60375	7.10976	16.5399
ENSMUSG00000011256	Adam19	a disintegrin and metallopeptidase domain 19 (meltrin beta) [Source:MGI Symbol;Acc:MGI:105377]	-0.16415	0.4861	0.476817	0.018066	0.640967	0.000530751	3.9913	4.4883	2.86339
ENSMUSG00000040537	Adam22	a disintegrin and metallopeptidase domain 22 [Source:MGI Symbol;Acc:MGI:1340046]	-1.45377	3.26863e-06	0.311966	0.445384	1.76574	7.02252e-09	1.8388	5.07031	1.48099
ENSMUSG00000025964	Adam23	a disintegrin and metallopeptidase domain 23 [Source:MGI Symbol;Acc:MGI:1345162]	-1.75236	8.60274e-13	-2.17109	4.23333e-18	-0.418731	0.134657	0.415453	1.40329	1.87193
ENSMUSG00000031555	Adam9	a disintegrin and metallopeptidase domain 9 (meltrin gamma) [Source:MGI Symbol;Acc:MGI:105376]	-0.650478	0.0186009	-1.52378	4.28471e-09	-0.873299	0.000719496	6.41919	10.1653	18.4645
ENSMUSG00000022893	Adamts1	a disintegrin-like and metallopeptidase (reprolysin type) with thrombospondin type 1 motif, 1 [Source:MGI Symbol;Acc:MGI:109249]	0.012373	1	-0.992164	0.00394283	-1.00454	0.00182894	8.86519	8.80931	17.6274
ENSMUSG00000024299	Adamts10	a disintegrin-like and metallopeptidase (reprolysin type) with thrombospondin type 1 motif, 10 [Source:MGI Symbol;Acc:MGI:2449112]	1.74343	4.5438e-14	0.380546	0.180769	-1.36288	5.43791e-09	11.9189	3.52491	9.15161
ENSMUSG00000047497	Adamts12	a disintegrin-like and metallopeptidase (reprolysin type) with thrombospondin type 1 motif, 12 [Source:MGI Symbol;Acc:MGI:2146046]	-1.15186	0.0236086	-2.62801	3.53152e-08	-1.47615	0.00190256	0.869785	1.94971	5.37314
ENSMUSG00000033453	Adamts15	a disintegrin-like and metallopeptidase (reprolysin type) with thrombospondin type 1 motif, 15 [Source:MGI Symbol;Acc:MGI:2449569]	1.24291	0.00099652	-0.637767	0.137582	-1.88068	1.28357e-07	3.4178	1.44666	5.31855
ENSMUSG00000049538	Adamts16	a disintegrin-like and metallopeptidase (reprolysin type) with thrombospondin type 1 motif, 16 [Source:MGI Symbol;Acc:MGI:2429637]	-0.518065	0.604815	-2.46182	0.000981671	-1.94376	0.00873514	0.0952278	0.142286	0.528662
ENSMUSG00000058145	Adamts17	a disintegrin-like and metallopeptidase (reprolysin type) with thrombospondin type 1 motif, 17 [Source:MGI Symbol;Acc:MGI:3588195]	-0.898209	0.000949236	-2.34918	3.83316e-21	-1.45097	5.14844e-09	0.434975	0.777182	2.21048
ENSMUSG00000036545	Adamts2	a disintegrin-like and metallopeptidase (reprolysin type) with thrombospondin type 1 motif, 2 [Source:MGI Symbol;Acc:MGI:1347356]	-3.49588	1.70207e-22	-4.21939	1.11776e-30	-0.723505	0.0609601	0.126438	1.41337	2.34703
ENSMUSG00000022449	Adamts20	a disintegrin-like and metallopeptidase (reprolysin type) with thrombospondin type 1 motif, 20 [Source:MGI Symbol;Acc:MGI:2660628]	-2.32838	1.81552e-06	-2.45315	1.13104e-06	-0.124763	0.863677	0.289057	1.45208	1.58805
ENSMUSG00000006403	Adamts4	a disintegrin-like and metallopeptidase (reprolysin type) with thrombospondin type 1 motif, 4 [Source:MGI Symbol;Acc:MGI:1339949]	1.35996	2.81862e-05	-0.174503	0.691119	-1.53446	1.37561e-06	2.65254	1.0483	2.98979
ENSMUSG00000022894	Adamts5	a disintegrin-like and metallopeptidase (reprolysin type) with thrombospondin type 1 motif, 5 (aggrecanase-2) [Source:MGI Symbol;Acc:MGI:1346321]	-0.988211	0.000314428	-2.71761	2.03987e-25	-1.7294	1.17267e-11	1.38635	2.78463	9.1205
ENSMUSG00000032363	Adamts7	a disintegrin-like and metallopeptidase (reprolysin type) with thrombospondin type 1 motif, 7 [Source:MGI Symbol;Acc:MGI:1347346]	0.622799	0.00616956	-0.569942	0.0156981	-1.19274	1.15809e-08	5.97808	3.85044	8.86797
ENSMUSG00000030022	Adamts9	a disintegrin-like and metallopeptidase (reprolysin type) with thrombospondin type 1 motif, 9 [Source:MGI Symbol;Acc:MGI:1916320]	0.777068	0.00155796	0.0606731	0.873231	-0.716395	0.0032356	3.40415	1.9918	3.26309
ENSMUSG00000066113	Adamtsl1	ADAMTS-like 1 [Source:MGI Symbol;Acc:MGI:1924989]	0.13382	0.86253	-2.69883	5.66264e-09	-2.83265	2.32276e-10	0.358592	0.316318	2.32352
ENSMUSG00000036040	Adamtsl2	ADAMTS-like 2 [Source:MGI Symbol;Acc:MGI:1925044]	-0.370264	0.560679	-1.13695	0.0308489	-0.766683	0.145647	0.650022	0.832158	1.42967
ENSMUSG00000015850	Adamtsl4	ADAMTS-like 4 [Source:MGI Symbol;Acc:MGI:2389008]	2.39478	1.89116e-05	-0.588781	0.337465	-2.98356	3.93684e-08	0.69379	0.12433	1.04635
ENSMUSG00000056413	Adap1	ArfGAP with dual PH domains 1 [Source:MGI Symbol;Acc:MGI:2442201]	0.969529	0.0397227	2.17097	1.31064e-06	1.20144	0.00866143	4.8427	2.47526	1.0724
ENSMUSG00000020709	Adap2	ArfGAP with dual PH domains 2 [Source:MGI Symbol;Acc:MGI:2663075]	-0.603235	0.273142	-1.71268	0.000187004	-1.10944	0.0180844	0.671035	1.0527	2.19805
ENSMUSG00000031949	Adat1	adenosine deaminase, tRNA-specific 1 [Source:MGI Symbol;Acc:MGI:1353631]	0.470341	0.0274122	0.361536	0.111369	-0.108805	0.685028	3.99526	2.84975	3.1104
ENSMUSG00000019808	Adat2	adenosine deaminase, tRNA-specific 2 [Source:MGI Symbol;Acc:MGI:1914007]	-0.0568078	0.925299	0.766769	0.0348898	0.823577	0.0180775	3.48228	3.54404	2.04806
ENSMUSG00000021044	Adck1	aarF domain containing kinase 1 [Source:MGI Symbol;Acc:MGI:1919363]	-0.286719	0.316301	-0.663254	0.0089062	-0.376536	0.149243	7.41894	9.04067	11.7347
ENSMUSG00000046947	Adck2	aarF domain containing kinase 2 [Source:MGI Symbol;Acc:MGI:1889336]	-0.151025	0.557485	-1.02537	8.09472e-08	-0.874343	3.15444e-06	4.35756	4.89123	8.86712
ENSMUSG00000022550	Adck5	aarF domain containing kinase 5 [Source:MGI Symbol;Acc:MGI:2679274]	0.865307	3.01166e-06	0.296585	0.174502	-0.568722	0.00316652	9.4221	5.12432	7.66151
ENSMUSG00000020431	Adcy1	adenylate cyclase 1 [Source:MGI Symbol;Acc:MGI:99677]	-1.01381	0.00780308	-0.516761	0.239411	0.497049	0.230535	0.85143	1.72827	1.2174
ENSMUSG00000021536	Adcy2	adenylate cyclase 2 [Source:MGI Symbol;Acc:MGI:99676]	-1.30147	0.00945754	-0.294509	0.658376	1.00696	0.0510971	0.392686	0.988661	0.480691
ENSMUSG00000020654	Adcy3	adenylate cyclase 3 [Source:MGI Symbol;Acc:MGI:99675]	0.211674	0.559883	-0.80065	0.0040135	-1.01232	0.000182886	0.772131	0.622949	1.34255
ENSMUSG00000022220	Adcy4	adenylate cyclase 4 [Source:MGI Symbol;Acc:MGI:99674]	1.25277	0.00141947	0.174549	0.746194	-1.07822	0.00603956	5.13354	2.15261	4.54434
ENSMUSG00000022840	Adcy5	adenylate cyclase 5 [Source:MGI Symbol;Acc:MGI:99673]	-0.653287	0.000264748	-0.105299	0.668696	0.547988	0.00264349	2.46748	3.89564	2.65014
ENSMUSG00000031659	Adcy7	adenylate cyclase 7 [Source:MGI Symbol;Acc:MGI:102891]	-0.43483	0.350674	-2.09389	2.59181e-08	-1.65906	6.01395e-06	0.947103	1.30334	4.03475
ENSMUSG00000022376	Adcy8	adenylate cyclase 8 [Source:MGI Symbol;Acc:MGI:1341110]	-2.7406	0.000105605	-3.56075	4.78694e-07	-0.820146	0.297152	0.0959142	0.658929	1.14741
ENSMUSG00000005580	Adcy9	adenylate cyclase 9 [Source:MGI Symbol;Acc:MGI:108450]	-1.70422	0.001012	-0.824003	0.173622	0.880218	0.113917	0.305235	0.982489	0.537499
ENSMUSG00000024256	Adcyap1	adenylate cyclase activating polypeptide 1 [Source:MGI Symbol;Acc:MGI:105094]	0.943426	0.159305	3.41164	1.46068e-08	2.46822	2.86914e-05	8.19166	4.24474	0.765048
ENSMUSG00000029106	Add1	adducin 1 (alpha) [Source:MGI Symbol;Acc:MGI:87918]	-0.107137	0.641947	-0.864424	3.03245e-07	-0.757287	2.62827e-06	34.5759	37.2447	62.9478
ENSMUSG00000030000	Add2	adducin 2 (beta) [Source:MGI Symbol;Acc:MGI:87919]	-0.981975	0.0157561	2.4134	4.38122e-10	3.39538	5.36831e-21	8.79714	17.3857	1.64897
ENSMUSG00000025026	Add3	adducin 3 (gamma) [Source:MGI Symbol;Acc:MGI:1351615]	0.338151	0.260359	-0.900621	0.000673386	-1.23877	3.16966e-07	25.6664	20.3455	47.9131
ENSMUSG00000029090	Adgra3	adhesion G protein-coupled receptor A3 [Source:MGI Symbol;Acc:MGI:1917943]	0.123119	0.552968	0.480192	0.00427437	0.357072	0.0306714	10.5554	9.69435	7.56258
ENSMUSG00000034730	Adgrb1	adhesion G protein-coupled receptor B1 [Source:MGI Symbol;Acc:MGI:1933736]	-1.82425	3.49662e-06	-1.62779	7.60784e-05	0.196452	0.70811	0.236476	0.817709	0.733052
ENSMUSG00000028782	Adgrb2	adhesion G protein-coupled receptor B2 [Source:MGI Symbol;Acc:MGI:2451244]	-0.843968	0.00399821	-1.12699	0.000121095	-0.283023	0.400206	2.01364	3.62211	4.39856
ENSMUSG00000033569	Adgrb3	adhesion G protein-coupled receptor B3 [Source:MGI Symbol;Acc:MGI:2441837]	-3.19352	5.88272e-16	-0.231945	0.695415	2.96157	8.67712e-14	0.278639	2.55854	0.325896
ENSMUSG00000004730	Adgre1	adhesion G protein-coupled receptor E1 [Source:MGI Symbol;Acc:MGI:106912]	-2.63592	2.97167e-07	-2.76306	1.99324e-07	-0.127138	0.869632	0.618559	3.83283	4.19038
ENSMUSG00000002885	Adgre5	adhesion G protein-coupled receptor E5 [Source:MGI Symbol;Acc:MGI:1347095]	-0.776526	0.0218093	-1.66613	1.4408e-07	-0.889602	0.00559661	1.93482	3.3165	6.13261
ENSMUSG00000056492	Adgrf5	adhesion G protein-coupled receptor F5 [Source:MGI Symbol;Acc:MGI:2182928]	-3.10428	4.60827e-09	-3.48323	1.80161e-10	-0.378948	0.580851	0.334279	2.8745	3.72899
ENSMUSG00000031785	Adgrg1	adhesion G protein-coupled receptor G1 [Source:MGI Symbol;Acc:MGI:1340051]	-2.08781	7.13824e-14	-3.31319	1.99899e-31	-1.22538	1.70356e-05	3.34842	14.227	33.2809
ENSMUSG00000039116	Adgrg6	adhesion G protein-coupled receptor G6 [Source:MGI Symbol;Acc:MGI:1916151]	-2.66517	7.91032e-05	-3.12865	6.03942e-06	-0.463484	0.585634	0.276128	1.75599	2.41668
ENSMUSG00000013033	Adgrl1	adhesion G protein-coupled receptor L1 [Source:MGI Symbol;Acc:MGI:1929461]	-0.660067	0.00792855	0.58166	0.0283571	1.24173	6.19613e-08	6.71958	10.5829	4.48744
ENSMUSG00000028184	Adgrl2	adhesion G protein-coupled receptor L2 [Source:MGI Symbol;Acc:MGI:2139714]	0.278781	0.0919717	1.65287	3.40651e-30	1.37409	1.07217e-22	11.85	9.775	3.76756
ENSMUSG00000037605	Adgrl3	adhesion G protein-coupled receptor L3 [Source:MGI Symbol;Acc:MGI:2441950]	-0.323614	0.190439	-0.98131	4.83991e-06	-0.657696	0.00204224	1.23135	1.56583	2.43413
ENSMUSG00000039167	Adgrl4	adhesion G protein-coupled receptor L4 [Source:MGI Symbol;Acc:MGI:2655562]	-2.57964	9.15168e-08	-3.43777	2.22338e-12	-0.858136	0.106327	0.569391	3.42304	6.17381
ENSMUSG00000025911	Adhfe1	alcohol dehydrogenase, iron containing, 1 [Source:MGI Symbol;Acc:MGI:1923437]	-2.37006	0.000825567	-4.51086	2.65463e-11	-2.1408	0.00133219	0.122212	0.631904	2.75171
ENSMUSG00000020629	Adi1	acireductone dioxygenase 1 [Source:MGI Symbol;Acc:MGI:2144929]	0.110851	0.611396	-0.305287	0.0947073	-0.416138	0.0119841	28.281	26.1266	34.9405
ENSMUSG00000030168	Adipor2	adiponectin receptor 2 [Source:MGI Symbol;Acc:MGI:93830]	-0.122937	0.699718	0.475545	0.0619205	0.598483	0.0105039	3.75885	4.06287	2.70414
ENSMUSG00000039197	Adk	adenosine kinase [Source:MGI Symbol;Acc:MGI:87930]	0.360768	0.0590508	-0.31111	0.122574	-0.671879	8.58773e-05	61.5886	48.1434	76.4331
ENSMUSG00000057134	Ado	2-aminoethanethiol (cysteamine) dioxygenase [Source:MGI Symbol;Acc:MGI:2685083]	-0.662639	0.0066738	-0.583792	0.0242638	0.0788463	0.813443	12.2024	19.4047	18.292
ENSMUSG00000042429	Adora1	adenosine A1 receptor [Source:MGI Symbol;Acc:MGI:99401]	-4.19071	1.42675e-18	-4.7394	2.66602e-22	-0.54869	0.31382	0.0897594	1.61707	2.34253
ENSMUSG00000020178	Adora2a	adenosine A2a receptor [Source:MGI Symbol;Acc:MGI:99402]	-1.22743	0.00310053	-1.83285	6.31191e-06	-0.605428	0.171937	1.01559	2.33784	3.5988
ENSMUSG00000002844	Adprh	ADP-ribosylarginine hydrolase [Source:MGI Symbol;Acc:MGI:1098234]	0.727502	7.43661e-07	0.283349	0.100824	-0.444152	0.00347385	163.268	98.5749	134.135
ENSMUSG00000020910	Adprm	ADP-ribose/CDP-alcohol diphosphatase, manganese dependent [Source:MGI Symbol;Acc:MGI:1913608]	-0.37481	0.052024	0.0676506	0.794867	0.442461	0.0166144	14.7448	19.3166	14.0869
ENSMUSG00000033717	Adra2a	adrenergic receptor, alpha 2a [Source:MGI Symbol;Acc:MGI:87934]	-4.13326	4.81085e-18	-2.74034	9.69422e-08	1.39292	0.00531313	0.243567	4.19833	1.6098
ENSMUSG00000045730	Adrb2	adrenergic receptor, beta 2 [Source:MGI Symbol;Acc:MGI:87938]	-1.03654	0.0886916	-1.78694	0.00180523	-0.7504	0.220976	0.853936	1.72339	2.94496
ENSMUSG00000039041	Adrm1	adhesion regulating molecule 1 [Source:MGI Symbol;Acc:MGI:1929289]	0.949794	0.000506128	0.683739	0.0213327	-0.266054	0.409163	19.9419	10.2364	12.4128
ENSMUSG00000022407	Adsl	adenylosuccinate lyase [Source:MGI Symbol;Acc:MGI:103202]	0.42374	0.0193755	-0.193585	0.361615	-0.617325	0.000249484	27.6172	20.6271	31.5841
ENSMUSG00000015961	Adss	adenylosuccinate synthetase, non muscle [Source:MGI Symbol;Acc:MGI:87948]	-0.725859	2.62129e-05	-0.259621	0.212707	0.466239	0.00898964	16.782	27.8712	20.0916
ENSMUSG00000011148	Adssl1	adenylosuccinate synthetase like 1 [Source:MGI Symbol;Acc:MGI:87947]	-0.992207	0.000616904	-2.32001	2.48313e-17	-1.32781	1.06515e-06	2.99885	6.05158	14.9661
ENSMUSG00000020473	Aebp1	AE binding protein 1 [Source:MGI Symbol;Acc:MGI:1197012]	-2.71161	5.18895e-16	-2.8769	1.26866e-16	-0.165292	0.726818	2.37961	15.5845	17.4788
ENSMUSG00000030232	Aebp2	AE binding protein 2 [Source:MGI Symbol;Acc:MGI:1338038]	-0.582508	0.00446876	-0.00830172	0.994463	0.574206	0.00455148	2.83753	4.2401	2.85421
ENSMUSG00000029094	Afap1	actin filament associated protein 1 [Source:MGI Symbol;Acc:MGI:1917542]	-0.879552	1.05351e-07	-0.0249846	0.937067	0.854568	2.0987e-07	3.80143	6.99602	3.86538
ENSMUSG00000033032	Afap1l1	actin filament associated protein 1-like 1 [Source:MGI Symbol;Acc:MGI:2147199]	0.126626	0.69185	-0.748705	0.00141378	-0.875331	7.88327e-05	4.949	4.5368	8.30589
ENSMUSG00000025083	Afap1l2	actin filament associated protein 1-like 2 [Source:MGI Symbol;Acc:MGI:2147658]	-1.30801	8.94059e-07	-3.69434	1.75677e-45	-2.38632	3.77643e-21	9.00379	22.3048	116.51
ENSMUSG00000068036	Afdn	afadin, adherens junction formation factor [Source:MGI Symbol;Acc:MGI:1314653]	-0.418346	0.0985193	0.537406	0.0335982	0.955752	1.5964e-05	6.36233	8.53061	4.38317
ENSMUSG00000037138	Aff3	AF4/FMR2 family, member 3 [Source:MGI Symbol;Acc:MGI:106927]	-0.786443	0.00110836	1.05174	2.21532e-05	1.83818	5.71539e-16	3.96685	6.84783	1.91112
ENSMUSG00000049470	Aff4	AF4/FMR2 family, member 4 [Source:MGI Symbol;Acc:MGI:2136171]	-0.953339	5.02034e-08	0.120287	0.62571	1.07363	4.65554e-10	4.53041	8.80038	4.16753
ENSMUSG00000031967	Afg3l1	AFG3-like AAA ATPase 1 [Source:MGI Symbol;Acc:MGI:1928277]	-0.126275	0.568618	-0.510581	0.00395024	-0.384307	0.0263599	18.4371	20.136	26.2589
ENSMUSG00000031521	Aga	aspartylglucosaminidase [Source:MGI Symbol;Acc:MGI:104873]	0.02757	0.936436	-1.0836	1.75004e-10	-1.11117	1.90352e-11	9.56632	9.37186	20.2723
ENSMUSG00000055013	Agap1	ArfGAP with GTPase domain, ankyrin repeat and PH domain 1 [Source:MGI Symbol;Acc:MGI:2653690]	-0.49432	0.0879079	1.06772	8.67269e-05	1.56204	3.97452e-10	2.75541	3.87659	1.31316
ENSMUSG00000023353	Agap3	ArfGAP with GTPase domain, ankyrin repeat and PH domain 3 [Source:MGI Symbol;Acc:MGI:2183446]	0.222897	0.575636	0.858151	0.00793678	0.635254	0.0450387	6.5376	5.54849	3.60138
ENSMUSG00000040812	Agbl2	ATP/GTP binding protein-like 2 [Source:MGI Symbol;Acc:MGI:2443254]	-0.312017	0.66218	-1.84613	0.000327505	-1.53411	0.00262554	0.221052	0.282587	0.783018
ENSMUSG00000026159	Agfg1	ArfGAP with FG repeats 1 [Source:MGI Symbol;Acc:MGI:1333754]	-0.577622	0.000157406	-0.0137954	0.967349	0.563826	0.000207371	4.75357	7.12418	4.80307
ENSMUSG00000029722	Agfg2	ArfGAP with FG repeats 2 [Source:MGI Symbol;Acc:MGI:2443267]	0.807951	9.33797e-05	-0.642435	0.0028824	-1.45039	1.05536e-13	8.32268	4.6704	12.9798
ENSMUSG00000021681	Aggf1	angiogenic factor with G patch and FHA domains 1 [Source:MGI Symbol;Acc:MGI:1913799]	-0.566784	0.0129801	0.101085	0.743337	0.667869	0.00237311	6.97246	10.2707	6.49985
ENSMUSG00000029916	Agk	acylglycerol kinase [Source:MGI Symbol;Acc:MGI:1917173]	-0.460603	0.0200031	-0.388193	0.0654821	0.0724101	0.781181	3.92389	5.43426	5.13158
ENSMUSG00000033400	Agl	amylo-1,6-glucosidase, 4-alpha-glucanotransferase [Source:MGI Symbol;Acc:MGI:1924809]	-0.889895	0.00024932	-0.0460014	0.912131	0.843894	0.000482085	1.21552	2.23727	1.25584
ENSMUSG00000050103	Agmo	alkylglycerol monooxygenase [Source:MGI Symbol;Acc:MGI:2442495]	-0.883137	0.0905584	-2.5661	1.38984e-08	-1.68297	0.000190155	0.218983	0.405175	1.30514
ENSMUSG00000041530	Ago1	argonaute RISC catalytic subunit 1 [Source:MGI Symbol;Acc:MGI:2446630]	-0.756374	0.000865359	0.852048	0.000305832	1.60842	4.22098e-14	5.10909	8.62947	2.83043
ENSMUSG00000036698	Ago2	argonaute RISC catalytic subunit 2 [Source:MGI Symbol;Acc:MGI:2446632]	-0.00757157	1	1.00578	7.14565e-08	1.01335	1.24704e-08	5.55877	5.59152	2.76578
ENSMUSG00000042500	Ago4	argonaute RISC catalytic subunit 4 [Source:MGI Symbol;Acc:MGI:1924100]	-0.450381	0.341684	1.1985	0.00481675	1.64888	2.24524e-05	1.25144	1.72033	0.544285
ENSMUSG00000034254	Agpat1	1-acylglycerol-3-phosphate O-acyltransferase 1 (lysophosphatidic acid acyltransferase, alpha) [Source:MGI Symbol;Acc:MGI:1932075]	-1.00195	2.24472e-09	-0.636486	0.000482582	0.365468	0.0479193	7.8655	15.6354	12.2184
ENSMUSG00000001211	Agpat3	1-acylglycerol-3-phosphate O-acyltransferase 3 [Source:MGI Symbol;Acc:MGI:1336186]	-0.224383	0.328595	-0.503272	0.0135947	-0.278889	0.187991	3.09159	3.56383	4.38089
ENSMUSG00000023827	Agpat4	1-acylglycerol-3-phosphate O-acyltransferase 4 (lysophosphatidic acid acyltransferase, delta) [Source:MGI Symbol;Acc:MGI:1915512]	0.740363	1.25542e-07	0.487139	0.00121906	-0.253225	0.110315	24.5456	14.6147	17.5068
ENSMUSG00000031467	Agpat5	1-acylglycerol-3-phosphate O-acyltransferase 5 (lysophosphatidic acid acyltransferase, epsilon) [Source:MGI Symbol;Acc:MGI:1196345]	-1.11557	2.65067e-09	-0.462557	0.0330152	0.653013	0.000777286	2.81046	6.1318	3.87574
ENSMUSG00000042410	Agps	alkylglycerone phosphate synthase [Source:MGI Symbol;Acc:MGI:2443065]	-0.304547	0.14838	0.203915	0.377642	0.508462	0.00720841	5.28839	6.55005	4.59081
ENSMUSG00000036231	Agr3	anterior gradient 3 [Source:MGI Symbol;Acc:MGI:2685734]	-1.77028	0.096873	-5.0608	1.77328e-09	-3.29052	2.17841e-05	0.0815664	0.274306	2.33235
ENSMUSG00000041936	Agrn	agrin [Source:MGI Symbol;Acc:MGI:87961]	-0.26815	0.0810719	-0.60309	2.25211e-05	-0.33494	0.0196799	18.1869	21.8896	27.6282
ENSMUSG00000005705	Agrp	agouti related neuropeptide [Source:MGI Symbol;Acc:MGI:892013]	1.65759	0.00169793	1.86858	0.000624786	0.210994	0.802025	1.56684	0.470912	0.4327
ENSMUSG00000031980	Agt	angiotensinogen (serpin peptidase inhibitor, clade A, member 8) [Source:MGI Symbol;Acc:MGI:87963]	-2.06957	0.269907	-9.55546	7.09067e-17	-7.48589	1.49275e-13	0	0.0075281	2.22765
ENSMUSG00000021557	Agtpbp1	ATP/GTP binding protein 1 [Source:MGI Symbol;Acc:MGI:2159437]	-0.944363	1.96606e-06	0.193265	0.460946	1.13763	6.22064e-09	1.83188	3.56153	1.60198
ENSMUSG00000049115	Agtr1a	angiotensin II receptor, type 1a [Source:MGI Symbol;Acc:MGI:87964]	-0.639055	0.346662	-3.64478	1.84494e-11	-3.00573	1.04482e-08	1.35187	2.12955	16.9157
ENSMUSG00000068122	Agtr2	angiotensin II receptor, type 2 [Source:MGI Symbol;Acc:MGI:87966]	-7.03732	2.51682e-24	-8.76437	9.89718e-35	-1.72705	0.0173752	0.10807	14.1784	46.8722
ENSMUSG00000029007	Agtrap	angiotensin II, type I receptor-associated protein [Source:MGI Symbol;Acc:MGI:1339977]	0.371444	0.121062	-1.00932	1.2172e-06	-1.38077	5.26203e-12	3.67455	2.79498	7.39346
ENSMUSG00000026491	Ahctf1	AT hook containing transcription factor 1 [Source:MGI Symbol;Acc:MGI:1915033]	-0.273065	0.177453	0.528475	0.00522775	0.801541	3.10442e-06	2.7887	3.38188	1.93235
ENSMUSG00000027893	Ahcyl1	S-adenosylhomocysteine hydrolase-like 1 [Source:MGI Symbol;Acc:MGI:2385184]	-0.808624	7.34606e-12	-0.332227	0.014389	0.476397	9.66819e-05	12.8498	22.5817	16.1733
ENSMUSG00000029772	Ahcyl2	S-adenosylhomocysteine hydrolase-like 2 [Source:MGI Symbol;Acc:MGI:1921590]	-0.00885089	1	-1.41318	1.64679e-10	-1.40433	3.94805e-11	1.54676	1.56575	4.1201
ENSMUSG00000019986	Ahi1	Abelson helper integration site 1 [Source:MGI Symbol;Acc:MGI:87971]	-0.305521	0.0424478	0.658821	4.06483e-06	0.964342	4.82975e-13	8.75538	10.8961	5.55217
ENSMUSG00000069833	Ahnak	AHNAK nucleoprotein (desmoyokin) [Source:MGI Symbol;Acc:MGI:1316648]	-0.544564	0.0324004	-0.557346	0.0343532	-0.0127817	0.98028	2.42503	3.55032	3.56796
ENSMUSG00000019256	Ahr	aryl-hydrocarbon receptor [Source:MGI Symbol;Acc:MGI:105043]	-1.97323	9.8603e-09	-3.10046	2.23984e-19	-1.12724	0.00128567	0.643675	2.52464	5.51617
ENSMUSG00000021037	Ahsa1	AHA1, activator of heat shock protein ATPase 1 [Source:MGI Symbol;Acc:MGI:2387603]	0.434867	0.00329872	0.477145	0.00172362	0.042278	0.839951	144.852	106.745	104.047
ENSMUSG00000020288	Ahsa2	AHA1, activator of heat shock protein ATPase 2 [Source:MGI Symbol;Acc:MGI:1916133]	0.426168	3.56386e-07	0.931238	7.00121e-29	0.50507	3.98649e-09	18.2896	13.7767	9.60556
ENSMUSG00000022868	Ahsg	alpha-2-HS-glycoprotein [Source:MGI Symbol;Acc:MGI:107189]	-2.0487	0.332407	-8.15748	3.96411e-09	-6.10878	1.3394e-06	0	0.00473298	1.08877
ENSMUSG00000062753	AI413582	expressed sequence AI413582 [Source:MGI Symbol;Acc:MGI:2146839]	0.849811	0.000104427	0.457666	0.0628548	-0.392145	0.100315	36.3968	19.9313	26.5109
ENSMUSG00000086712	AI427809	expressed sequence AI427809 [Source:MGI Symbol;Acc:MGI:2140270]	-8.42432	1.29441e-12	-10.0679	5.27044e-18	-1.64358	0.00104581	0	0.86892	2.54398
ENSMUSG00000074384	AI429214	expressed sequence AI429214 [Source:MGI Symbol;Acc:MGI:2142538]	-0.365912	0.124986	-1.2474	1.63974e-09	-0.88149	1.6221e-05	8.68436	11.2775	20.6089
ENSMUSG00000046312	AI464131	expressed sequence AI464131 [Source:MGI Symbol;Acc:MGI:2140300]	0.530341	0.192346	-1.80983	9.6965e-08	-2.34017	9.29509e-13	1.53325	1.04717	5.36549
ENSMUSG00000045165	AI467606	expressed sequence AI467606 [Source:MGI Symbol;Acc:MGI:2141979]	-0.90932	0.125131	-2.38298	5.17822e-06	-1.47366	0.00486821	0.912305	1.74867	4.75287
ENSMUSG00000056145	AI504432	expressed sequence AI504432 [Source:MGI Symbol;Acc:MGI:2139742]	-4.2423	3.93466e-22	0.172474	0.811898	4.41477	5.9052e-23	0.471446	8.97174	0.416928
ENSMUSG00000105987	AI506816	expressed sequence AI506816 [Source:MGI Symbol;Acc:MGI:2140929]	-0.155071	0.493346	-0.876812	7.20473e-07	-0.721741	2.31274e-05	20.3391	22.7438	37.347
ENSMUSG00000078307	AI593442	expressed sequence AI593442 [Source:MGI Symbol;Acc:MGI:2143099]	-6.31331	8.36817e-12	-2.9285	0.00526188	3.38481	0.00031655	0.0722946	5.73386	0.546865
ENSMUSG00000074873	AI606181	expressed sequence AI606181 [Source:MGI Symbol;Acc:MGI:2147586]	-0.228678	0.670635	1.06413	0.0140912	1.2928	0.00145578	1.48325	1.7119	0.708515
ENSMUSG00000053297	AI854703	expressed sequence AI854703 [Source:MGI Symbol;Acc:MGI:2141510]	-1.9066	6.19883e-05	-1.598	0.00151127	0.308601	0.607836	0.276427	1.08514	0.842071
ENSMUSG00000056383	AI987944	expressed sequence AI987944 [Source:MGI Symbol;Acc:MGI:2142079]	-0.499421	0.150889	-1.23134	7.90763e-05	-0.731919	0.0198522	3.24532	4.65839	7.61925
ENSMUSG00000042901	Aida	axin interactor, dorsalization associated [Source:MGI Symbol;Acc:MGI:1919737]	-0.125973	0.433352	0.59102	6.19158e-06	0.716993	7.41961e-09	9.67091	10.5906	6.4227
ENSMUSG00000001864	Aif1l	allograft inflammatory factor 1-like [Source:MGI Symbol;Acc:MGI:1919598]	0.264328	0.355741	-0.655634	0.00937053	-0.919962	5.5599e-05	17.473	14.5335	27.5242
ENSMUSG00000036932	Aifm1	apoptosis-inducing factor, mitochondrion-associated 1 [Source:MGI Symbol;Acc:MGI:1349419]	0.169506	0.419395	-0.380684	0.0405598	-0.55019	0.00095973	22.6868	20.285	29.5458
ENSMUSG00000022763	Aifm3	apoptosis-inducing factor, mitochondrion-associated 3 [Source:MGI Symbol;Acc:MGI:1919418]	-1.24349	0.0345331	1.1871	0.0618304	2.43059	8.98691e-06	0.849371	2.0091	0.371173
ENSMUSG00000019806	Aig1	androgen-induced 1 [Source:MGI Symbol;Acc:MGI:1913503]	-0.463133	0.0468182	0.839342	0.000205643	1.30247	3.70744e-10	2.93672	4.04714	1.63977
ENSMUSG00000028029	Aimp1	aminoacyl tRNA synthetase complex-interacting multifunctional protein 1 [Source:MGI Symbol;Acc:MGI:102774]	-0.0455555	0.830536	0.45853	0.00139529	0.504085	0.000186619	14.6232	15.0442	10.647
ENSMUSG00000024847	Aip	aryl-hydrocarbon receptor-interacting protein [Source:MGI Symbol;Acc:MGI:109622]	0.202966	0.237429	-0.117914	0.535667	-0.32088	0.0360594	52.0622	44.9138	56.4928
ENSMUSG00000078247	Airn	antisense Igf2r RNA [Source:MGI Symbol;Acc:MGI:1353471]	-1.20987	3.80428e-07	-1.2213	6.18969e-07	-0.0114243	0.984204	1.57106	3.63236	3.66845
ENSMUSG00000039546	Ajap1	adherens junction associated protein 1 [Source:MGI Symbol;Acc:MGI:2685419]	-2.48722	7.01651e-09	-0.589005	0.287272	1.89821	1.42855e-05	0.643952	3.59202	0.964001
ENSMUSG00000022178	Ajuba	ajuba LIM protein [Source:MGI Symbol;Acc:MGI:1341886]	2.43653	3.44074e-11	1.79095	4.72885e-06	-0.645582	0.127297	22.8964	4.22599	6.61814
ENSMUSG00000026817	Ak1	adenylate kinase 1 [Source:MGI Symbol;Acc:MGI:87977]	0.177671	0.72119	0.979694	0.00959045	0.802023	0.0284311	8.47481	7.48724	4.28623
ENSMUSG00000028792	Ak2	adenylate kinase 2 [Source:MGI Symbol;Acc:MGI:87978]	0.983989	9.26781e-15	0.235122	0.130223	-0.748866	5.62595e-09	98.1642	49.6202	83.3814
ENSMUSG00000028527	Ak4	adenylate kinase 4 [Source:MGI Symbol;Acc:MGI:87979]	0.342583	0.410181	0.803783	0.0293653	0.4612	0.232471	1.98924	1.60336	1.13695
ENSMUSG00000039058	Ak5	adenylate kinase 5 [Source:MGI Symbol;Acc:MGI:2677491]	-2.61419	5.09833e-06	-0.823428	0.261955	1.79076	0.00258835	0.124423	0.757785	0.216635
ENSMUSG00000078941	Ak6	adenylate kinase 6 [Source:MGI Symbol;Acc:MGI:5510732]	-0.0727293	0.779353	0.803902	7.24441e-06	0.876632	2.59833e-07	17.1986	18.0401	9.85793
ENSMUSG00000018428	Akap1	A kinase (PRKA) anchor protein 1 [Source:MGI Symbol;Acc:MGI:104729]	-0.381623	0.046364	-0.543768	0.0036307	-0.162145	0.445835	5.79899	7.62056	8.45179
ENSMUSG00000022016	Akap11	A kinase (PRKA) anchor protein 11 [Source:MGI Symbol;Acc:MGI:2684060]	-1.27	6.61068e-12	0.264111	0.266648	1.53411	7.13241e-17	4.01294	9.74945	3.34256
ENSMUSG00000038587	Akap12	A kinase (PRKA) anchor protein (gravin) 12 [Source:MGI Symbol;Acc:MGI:1932576]	-1.25689	7.34028e-07	-2.55888	3.51862e-24	-1.30198	1.65002e-07	13.9088	33.252	81.9513
ENSMUSG00000059708	Akap17b	A kinase (PRKA) anchor protein 17B [Source:MGI Symbol;Acc:MGI:2443758]	1.95394	2.47213e-13	2.67238	3.20688e-22	0.718436	0.0162733	8.89842	2.36579	1.39182
ENSMUSG00000021057	Akap5	A kinase (PRKA) anchor protein 5 [Source:MGI Symbol;Acc:MGI:2685104]	0.246067	0.717035	2.00985	5.75779e-05	1.76379	0.000249948	1.6175	1.39745	0.399532
ENSMUSG00000061603	Akap6	A kinase (PRKA) anchor protein 6 [Source:MGI Symbol;Acc:MGI:3050566]	-0.140292	0.805245	2.51008	1.78193e-11	2.65038	7.04858e-14	6.43152	7.10521	1.12693
ENSMUSG00000039166	Akap7	A kinase (PRKA) anchor protein 7 [Source:MGI Symbol;Acc:MGI:1859150]	0.0398584	0.934241	1.19878	2.4127e-06	1.15892	1.90925e-06	7.24118	7.0914	3.15484
ENSMUSG00000002625	Akap8l	A kinase (PRKA) anchor protein 8-like [Source:MGI Symbol;Acc:MGI:1860606]	0.76804	2.81588e-06	0.0526483	0.833831	-0.715392	1.14328e-05	37.7449	22.0211	36.3734
ENSMUSG00000040407	Akap9	A kinase (PRKA) anchor protein (yotiao) 9 [Source:MGI Symbol;Acc:MGI:2178217]	-0.354014	0.167533	0.476916	0.0583239	0.830931	0.000149391	7.09337	9.08735	5.09547
ENSMUSG00000031023	Akip1	A kinase (PRKA) interacting protein 1 [Source:MGI Symbol;Acc:MGI:3041226]	0.280955	0.206016	-0.223757	0.333562	-0.504711	0.00998471	22.6922	18.6675	26.5035
ENSMUSG00000023075	Akirin1	akirin 1 [Source:MGI Symbol;Acc:MGI:1915300]	0.189499	0.707641	1.01648	0.00827092	0.826982	0.02521	26.5495	23.2461	13.127
ENSMUSG00000028291	Akirin2	akirin 2 [Source:MGI Symbol;Acc:MGI:1889364]	-0.818743	0.00631856	0.970793	0.00169852	1.78954	1.04271e-10	15.1398	26.5669	7.72864
ENSMUSG00000039158	Akna	AT-hook transcription factor [Source:MGI Symbol;Acc:MGI:2140340]	0.0530715	0.910113	-1.24487	2.69896e-06	-1.29795	2.5301e-07	5.58661	5.33876	13.2309
ENSMUSG00000028692	Akr1a1	aldo-keto reductase family 1, member A1 (aldehyde reductase) [Source:MGI Symbol;Acc:MGI:1929955]	-0.17518	0.291277	-0.388596	0.00974067	-0.213416	0.162776	325.034	366.939	425.512
ENSMUSG00000061758	Akr1b10	aldo-keto reductase family 1, member B10 (aldose reductase) [Source:MGI Symbol;Acc:MGI:1915111]	0.607561	0.0165214	-1.22487	1.43309e-07	-1.83243	2.78315e-16	4.27361	2.79294	9.99036
ENSMUSG00000001642	Akr1b3	aldo-keto reductase family 1, member B3 (aldose reductase) [Source:MGI Symbol;Acc:MGI:1353494]	-0.555373	0.00151946	-0.967454	1.75025e-08	-0.412081	0.020413	8.55641	12.5676	16.7309
ENSMUSG00000029762	Akr1b8	aldo-keto reductase family 1, member B8 [Source:MGI Symbol;Acc:MGI:107673]	-0.426785	0.0436379	1.08352	7.20887e-08	1.5103	1.87743e-15	15.5858	20.833	7.34753
ENSMUSG00000021213	Akr1c13	aldo-keto reductase family 1, member C13 [Source:MGI Symbol;Acc:MGI:1351662]	-4.26977	1.57052e-08	-4.93773	6.31469e-11	-0.667954	0.388389	0.0772601	1.39453	2.26786
ENSMUSG00000033715	Akr1c14	aldo-keto reductase family 1, member C14 [Source:MGI Symbol;Acc:MGI:2145458]	-5.43015	1.78104e-10	-7.28139	1.5451e-18	-1.85124	0.000628616	0.0166672	0.617915	2.09455
ENSMUSG00000071551	Akr1c19	aldo-keto reductase family 1, member C19 [Source:MGI Symbol;Acc:MGI:2653678]	-4.31408	3.50539e-07	-4.07441	3.07398e-06	0.239672	0.827311	0.0630641	1.17616	1.01581
ENSMUSG00000028743	Akr7a5	aldo-keto reductase family 7, member A5 (aflatoxin aldehyde reductase) [Source:MGI Symbol;Acc:MGI:107796]	0.916273	0.0180179	0.782914	0.0579534	-0.133359	0.795155	58.6233	30.938	34.0694
ENSMUSG00000011096	Akt1s1	AKT1 substrate 1 (proline-rich) [Source:MGI Symbol;Acc:MGI:1914855]	1.36829	8.61523e-06	0.749168	0.0294852	-0.619126	0.0629789	19.4307	7.44666	11.5587
ENSMUSG00000004056	Akt2	thymoma viral proto-oncogene 2 [Source:MGI Symbol;Acc:MGI:104874]	-0.161468	0.515918	-1.04082	5.44918e-08	-0.879348	1.71186e-06	18.3355	20.5124	37.7195
ENSMUSG00000019699	Akt3	thymoma viral proto-oncogene 3 [Source:MGI Symbol;Acc:MGI:1345147]	-0.370299	0.0971954	0.707248	0.000892447	1.07755	3.45116e-08	5.33229	6.92788	3.26563
ENSMUSG00000031667	Aktip	thymoma viral proto-oncogene 1 interacting protein [Source:MGI Symbol;Acc:MGI:3693832]	-0.272001	0.140645	-0.626015	0.000199998	-0.354015	0.037488	15.7437	19.0485	24.3058
ENSMUSG00000028393	Alad	aminolevulinate, delta-, dehydratase [Source:MGI Symbol;Acc:MGI:96853]	0.50498	0.0334552	-0.206789	0.46616	-0.711769	0.00123083	180.551	127.046	208.36
ENSMUSG00000032786	Alas1	aminolevulinic acid synthase 1 [Source:MGI Symbol;Acc:MGI:87989]	0.046867	0.842507	-0.503253	0.00117351	-0.55012	0.000167478	12.3259	12.0484	17.465
ENSMUSG00000025270	Alas2	aminolevulinic acid synthase 2, erythroid [Source:MGI Symbol;Acc:MGI:87990]	0.200907	0.826582	-1.6253	0.0108117	-1.82621	0.0018431	19.6335	17.1087	60.5588
ENSMUSG00000022636	Alcam	activated leukocyte cell adhesion molecule [Source:MGI Symbol;Acc:MGI:1313266]	-2.26134	1.35546e-26	-1.68939	5.95022e-14	0.571947	0.0146045	4.85766	23.3637	15.6641
ENSMUSG00000007833	Aldh16a1	aldehyde dehydrogenase 16 family, member A1 [Source:MGI Symbol;Acc:MGI:1916998]	1.08861	2.28127e-05	0.0452063	0.919873	-1.0434	4.03646e-05	8.68963	4.04903	8.42121
ENSMUSG00000025007	Aldh18a1	aldehyde dehydrogenase 18 family, member A1 [Source:MGI Symbol;Acc:MGI:1888908]	0.190158	0.498222	-0.286334	0.27597	-0.476493	0.0363573	24.0355	21.1202	29.3053
ENSMUSG00000053279	Aldh1a1	aldehyde dehydrogenase family 1, subfamily A1 [Source:MGI Symbol;Acc:MGI:1353450]	-0.987019	0.379003	-2.63527	0.00533572	-1.64825	0.0845417	0.209703	0.386378	1.29491
ENSMUSG00000013584	Aldh1a2	aldehyde dehydrogenase family 1, subfamily A2 [Source:MGI Symbol;Acc:MGI:107928]	1.09916	0.0239839	-0.974062	0.0586194	-2.07322	2.55809e-06	34.7076	16.2093	68.1723
ENSMUSG00000015134	Aldh1a3	aldehyde dehydrogenase family 1, subfamily A3 [Source:MGI Symbol;Acc:MGI:1861722]	-1.85259	0.000131867	-3.11385	9.24463e-11	-1.26126	0.0106198	1.85719	6.73797	16.1018
ENSMUSG00000024747	Aldh1a7	aldehyde dehydrogenase family 1, subfamily A7 [Source:MGI Symbol;Acc:MGI:1347050]	-1.2181	0.358847	-3.67428	0.00111746	-2.45618	0.0274482	0.332309	0.75825	4.23985
ENSMUSG00000035561	Aldh1b1	aldehyde dehydrogenase 1 family, member B1 [Source:MGI Symbol;Acc:MGI:1919785]	-0.805579	0.0327626	0.856825	0.0301515	1.6624	1.45614e-06	5.13684	8.97799	2.83256
ENSMUSG00000020256	Aldh1l2	aldehyde dehydrogenase 1 family, member L2 [Source:MGI Symbol;Acc:MGI:2444680]	-0.790191	0.0667842	1.98326	1.24831e-06	2.77345	3.14222e-13	1.96295	3.39705	0.494341
ENSMUSG00000029455	Aldh2	aldehyde dehydrogenase 2, mitochondrial [Source:MGI Symbol;Acc:MGI:99600]	0.417821	0.057453	-1.44945	2.01462e-13	-1.86727	1.30971e-23	26.3916	19.6905	72.0649
ENSMUSG00000010025	Aldh3a2	aldehyde dehydrogenase family 3, subfamily A2 [Source:MGI Symbol;Acc:MGI:1353452]	-0.255051	0.409667	-1.66049	8.73998e-12	-1.40544	2.10437e-09	6.33824	7.64323	20.0438
ENSMUSG00000024885	Aldh3b1	aldehyde dehydrogenase 3 family, member B1 [Source:MGI Symbol;Acc:MGI:1914939]	-4.29516	1.61868e-16	-7.44884	5.73129e-47	-3.15368	6.75448e-12	0.164047	3.07819	27.1491
ENSMUSG00000028737	Aldh4a1	aldehyde dehydrogenase 4 family, member A1 [Source:MGI Symbol;Acc:MGI:2443883]	0.0561353	0.887383	-1.02261	8.414e-06	-1.07875	1.40298e-06	2.08825	1.99618	4.22674
ENSMUSG00000021238	Aldh6a1	aldehyde dehydrogenase family 6, subfamily A1 [Source:MGI Symbol;Acc:MGI:1915077]	-0.481711	0.134784	-1.81009	1.16556e-10	-1.32838	1.09938e-06	12.6282	17.7684	44.2883
ENSMUSG00000053644	Aldh7a1	aldehyde dehydrogenase family 7, member A1 [Source:MGI Symbol;Acc:MGI:108186]	-0.319093	0.11538	-1.68133	3.82254e-22	-1.36224	5.24027e-16	12.2708	15.3231	39.3422
ENSMUSG00000026687	Aldh9a1	aldehyde dehydrogenase 9, subfamily A1 [Source:MGI Symbol;Acc:MGI:1861622]	1.03141	1.37153e-07	-0.284365	0.234203	-1.31577	4.74237e-12	24.2545	11.8967	29.5289
ENSMUSG00000030695	Aldoa	aldolase A, fructose-bisphosphate [Source:MGI Symbol;Acc:MGI:87994]	0.767952	4.39213e-06	0.184176	0.389237	-0.583777	0.000530958	190.406	111.727	167.584
ENSMUSG00000017390	Aldoc	aldolase C, fructose-bisphosphate [Source:MGI Symbol;Acc:MGI:101863]	-1.35771	0.0407204	-5.44554	7.26501e-20	-4.08783	1.23253e-12	2.52108	6.44011	109.807
ENSMUSG00000039427	Alg1	asparagine-linked glycosylation 1 (beta-1,4-mannosyltransferase) [Source:MGI Symbol;Acc:MGI:2384774]	0.338213	0.243165	-0.503438	0.0639544	-0.841651	0.000548521	6.38319	5.08455	9.04481
ENSMUSG00000075470	Alg10b	asparagine-linked glycosylation 10B (alpha-1,2-glucosyltransferase) [Source:MGI Symbol;Acc:MGI:2146159]	-1.49667	8.23191e-13	-0.303802	0.258865	1.19287	2.11023e-08	3.3849	9.59383	4.17723
ENSMUSG00000035845	Alg12	asparagine-linked glycosylation 12 (alpha-1,6-mannosyltransferase) [Source:MGI Symbol;Acc:MGI:2385025]	0.0546046	0.895886	-0.499295	0.0616513	-0.5539	0.0278944	6.09552	5.91022	8.61142
ENSMUSG00000041718	Alg13	asparagine-linked glycosylation 13 [Source:MGI Symbol;Acc:MGI:1914824]	-0.501819	0.00752251	-0.000348483	1	0.50147	0.00842261	1.41885	2.03848	1.42428
ENSMUSG00000039887	Alg14	asparagine-linked glycosylation 14 [Source:MGI Symbol;Acc:MGI:1914039]	-1.07265	3.79362e-09	-1.64429	3.45113e-19	-0.571638	0.00253479	15.2268	32.0553	47.5974
ENSMUSG00000039740	Alg2	asparagine-linked glycosylation 2 (alpha-1,3-mannosyltransferase) [Source:MGI Symbol;Acc:MGI:1914731]	-0.2495	0.398614	0.252425	0.399259	0.501924	0.0448476	70.5786	84.0673	59.2539
ENSMUSG00000036632	Alg5	asparagine-linked glycosylation 5 (dolichyl-phosphate beta-glucosyltransferase) [Source:MGI Symbol;Acc:MGI:1913498]	-0.1391	0.36416	-0.451957	0.000453787	-0.312857	0.0155369	13.2186	14.6676	18.0752
ENSMUSG00000073792	Alg6	asparagine-linked glycosylation 6 (alpha-1,3,-glucosyltransferase) [Source:MGI Symbol;Acc:MGI:2444031]	0.258087	0.365525	-0.550567	0.0296991	-0.808654	0.00043721	2.73156	2.33105	4.00328
ENSMUSG00000035704	Alg8	asparagine-linked glycosylation 8 (alpha-1,3-glucosyltransferase) [Source:MGI Symbol;Acc:MGI:2141959]	0.212026	0.271627	-0.465295	0.00661072	-0.677321	1.80233e-05	13.0976	11.3797	18.0869
ENSMUSG00000055471	Alk	anaplastic lymphoma kinase [Source:MGI Symbol;Acc:MGI:103305]	8.60656	1.8658e-07	6.68364	1.91154e-05	-1.92292	0.354942	3.32411	0.00553285	0.0319253
ENSMUSG00000054204	Alkal2	ALK and LTK ligand 2 [Source:MGI Symbol;Acc:MGI:3697448]	2.84642	2.59719e-09	5.37019	1.53466e-26	2.52378	6.95709e-07	36.1645	4.95311	0.873002
ENSMUSG00000079036	Alkbh1	alkB homolog 1, histone H2A dioxygenase [Source:MGI Symbol;Acc:MGI:2384034]	0.521083	7.13959e-05	0.32335	0.0245871	-0.197734	0.18323	11.0152	7.76638	8.80252
ENSMUSG00000044339	Alkbh2	alkB homolog 2, alpha-ketoglutarate-dependent dioxygenase [Source:MGI Symbol;Acc:MGI:2141032]	0.952797	0.00296207	0.647648	0.0577018	-0.305149	0.433447	4.88086	2.40508	3.10696
ENSMUSG00000040174	Alkbh3	alkB homolog 3, alpha-ketoglutarate-dependent dioxygenase [Source:MGI Symbol;Acc:MGI:1916363]	-0.0020372	1	-0.604662	8.57191e-06	-0.602625	6.5895e-06	7.42812	7.44126	11.2843
ENSMUSG00000039754	Alkbh4	alkB homolog 4, lysine demethylase [Source:MGI Symbol;Acc:MGI:1919291]	0.839191	1.70807e-05	0.520785	0.0147056	-0.318406	0.147702	20.459	11.3231	14.2576
ENSMUSG00000042831	Alkbh6	alkB homolog 6 [Source:MGI Symbol;Acc:MGI:2142037]	0.454452	0.0243704	0.452063	0.0311482	-0.00238876	1	29.8637	21.6557	21.8317
ENSMUSG00000025899	Alkbh8	alkB homolog 8, tRNA methyltransferase [Source:MGI Symbol;Acc:MGI:1914917]	-1.27513	5.05149e-09	-0.26815	0.340152	1.00698	4.67637e-06	3.90248	9.52089	4.69823
ENSMUSG00000063810	Alms1	ALMS1, centrosome and basal body associated [Source:MGI Symbol;Acc:MGI:1934606]	-0.563493	0.143822	0.570535	0.153244	1.13403	0.000857733	0.739415	1.09846	0.497669
ENSMUSG00000000320	Alox12	arachidonate 12-lipoxygenase [Source:MGI Symbol;Acc:MGI:87998]	-0.600703	0.643104	-3.13853	0.00160845	-2.53783	0.00794647	1.89864	2.89387	16.7291
ENSMUSG00000018924	Alox15	arachidonate 15-lipoxygenase [Source:MGI Symbol;Acc:MGI:87997]	0.607162	0.699358	3.05715	0.0351275	2.44999	0.0967124	0.219714	0.13817	0.02532
ENSMUSG00000060063	Alox5ap	arachidonate 5-lipoxygenase activating protein [Source:MGI Symbol;Acc:MGI:107505]	-1.4515	1.43138e-05	-0.48097	0.250716	0.970528	0.00632983	0.97441	2.57449	1.35644
ENSMUSG00000028028	Alpk1	alpha-kinase 1 [Source:MGI Symbol;Acc:MGI:1918731]	0.521231	0.114874	-1.81277	7.16746e-11	-2.334	1.07085e-17	1.18694	0.856643	4.16806
ENSMUSG00000028766	Alpl	alkaline phosphatase, liver/bone/kidney [Source:MGI Symbol;Acc:MGI:87983]	0.847836	0.00672737	-1.3928	1.61048e-06	-2.24064	1.4871e-15	2.15846	1.22531	5.65521
ENSMUSG00000026024	Als2	alsin Rho guanine nucleotide exchange factor [Source:MGI Symbol;Acc:MGI:1921268]	0.0175805	0.986201	-0.6343	0.0265854	-0.651881	0.0154392	2.45488	2.45917	3.80962
ENSMUSG00000036602	Alx1	ALX homeobox 1 [Source:MGI Symbol;Acc:MGI:104621]	0.955911	0.0689845	1.17914	0.0254519	0.223227	0.728067	20.4026	10.5745	9.00865
ENSMUSG00000014603	Alx3	aristaless-like homeobox 3 [Source:MGI Symbol;Acc:MGI:1277097]	2.3557	2.36261e-13	1.79144	1.65332e-07	-0.564251	0.129061	147.696	28.694	42.6654
ENSMUSG00000040310	Alx4	aristaless-like homeobox 4 [Source:MGI Symbol;Acc:MGI:108359]	0.517919	0.0414664	-1.21545	2.51027e-07	-1.73337	3.15568e-15	10.9593	7.63133	25.4452
ENSMUSG00000025134	Alyref	Aly/REF export factor [Source:MGI Symbol;Acc:MGI:1341044]	-0.457177	0.0868189	0.617026	0.0203555	1.0742	4.94719e-06	8.75217	11.9473	5.71182
ENSMUSG00000022244	Amacr	alpha-methylacyl-CoA racemase [Source:MGI Symbol;Acc:MGI:1098273]	0.524395	0.00999111	-0.477647	0.0224658	-1.00204	8.19578e-08	10.8348	7.45253	15.0879
ENSMUSG00000036820	Amdhd2	amidohydrolase domain containing 2 [Source:MGI Symbol;Acc:MGI:2443978]	0.470956	0.0270831	-0.293741	0.20817	-0.764697	0.000101247	10.2408	7.28063	12.5356
ENSMUSG00000050332	Amer1	APC membrane recruitment 1 [Source:MGI Symbol;Acc:MGI:1919595]	0.465304	0.0176972	0.396866	0.0558146	-0.0684385	0.79463	5.21889	3.80914	3.9598
ENSMUSG00000021986	Amer2	APC membrane recruitment 2 [Source:MGI Symbol;Acc:MGI:1919375]	-0.0680134	0.932989	-1.00303	0.0288909	-0.935017	0.0316936	5.10347	5.31322	10.2314
ENSMUSG00000045174	Amer3	APC membrane recruitment 3 [Source:MGI Symbol;Acc:MGI:3026939]	-2.82428	0.0382305	1.22667	0.452194	4.05096	0.00144018	0.694887	4.92512	0.296139
ENSMUSG00000031751	Amfr	autocrine motility factor receptor [Source:MGI Symbol;Acc:MGI:1345634]	-0.894348	7.03038e-09	-0.215926	0.267063	0.678422	1.53214e-05	9.69839	17.9813	11.2588
ENSMUSG00000050947	Amigo1	adhesion molecule with Ig like domain 1 [Source:MGI Symbol;Acc:MGI:2653612]	0.713638	0.0254651	1.40666	4.7061e-06	0.69302	0.0311451	3.2924	2.01563	1.24076
ENSMUSG00000068250	Amn1	antagonist of mitotic exit network 1 [Source:MGI Symbol;Acc:MGI:2442933]	-0.247277	0.267563	1.10811	4.45168e-09	1.35539	2.91408e-14	3.62505	4.30402	1.68139
ENSMUSG00000041688	Amot	angiomotin [Source:MGI Symbol;Acc:MGI:108440]	-1.12687	4.61443e-07	-0.160881	0.604695	0.965984	1.67245e-05	2.64802	5.79405	2.95991
ENSMUSG00000032531	Amotl2	angiomotin-like 2 [Source:MGI Symbol;Acc:MGI:1929286]	1.03529	2.36746e-07	1.11474	7.06352e-08	0.079455	0.783349	17.0193	8.34596	7.85671
ENSMUSG00000027889	Ampd2	adenosine monophosphate deaminase 2 [Source:MGI Symbol;Acc:MGI:88016]	0.46473	0.0929104	-0.0563179	0.888734	-0.521048	0.0473565	8.55933	6.2109	8.89716
ENSMUSG00000021314	Amph	amphiphysin [Source:MGI Symbol;Acc:MGI:103574]	-1.11562	0.000133542	-0.540024	0.109783	0.575592	0.0643768	3.58773	7.8258	5.21597
ENSMUSG00000032607	Amt	aminomethyltransferase [Source:MGI Symbol;Acc:MGI:3646700]	-0.423208	0.32672	1.38266	0.00053048	1.80587	1.77816e-06	1.38186	1.88257	0.529032
ENSMUSG00000074264	Amy1	amylase 1, salivary [Source:MGI Symbol;Acc:MGI:88019]	-0.718353	0.115305	0.875106	0.0654024	1.59346	0.00014146	0.966685	1.61187	0.525203
ENSMUSG00000020610	Amz2	archaelysin family metallopeptidase 2 [Source:MGI Symbol;Acc:MGI:104837]	-0.848036	1.65218e-09	-0.778404	1.24147e-07	0.0696318	0.722681	10.6262	19.1921	18.2364
ENSMUSG00000030649	Anapc15	anaphase prompoting complex C subunit 15 [Source:MGI Symbol;Acc:MGI:1922680]	0.517801	0.0367388	0.912282	0.000136267	0.394481	0.134988	2.35424	1.60813	1.25071
ENSMUSG00000020107	Anapc16	anaphase promoting complex subunit 16 [Source:MGI Symbol;Acc:MGI:1289325]	0.0600778	0.793849	-0.358383	0.0327043	-0.418461	0.00688056	17.6528	16.8371	22.6353
ENSMUSG00000026965	Anapc2	anaphase promoting complex subunit 2 [Source:MGI Symbol;Acc:MGI:2139135]	0.681527	6.62871e-07	-0.0256746	0.915203	-0.707201	1.5372e-07	78.1373	48.7496	79.5364
ENSMUSG00000029466	Anapc7	anaphase promoting complex subunit 7 [Source:MGI Symbol;Acc:MGI:1929711]	0.367721	0.00707049	0.0696562	0.701161	-0.298064	0.030674	18.5277	14.4171	17.6471
ENSMUSG00000021257	Angel1	angel homolog 1 [Source:MGI Symbol;Acc:MGI:1915987]	1.16806	2.03089e-08	-0.109596	0.70893	-1.27765	5.03405e-10	7.72354	3.47635	8.33068
ENSMUSG00000022309	Angpt1	angiopoietin 1 [Source:MGI Symbol;Acc:MGI:108448]	-5.72084	1.2142e-15	-5.74237	4.22649e-15	-0.0215225	0.991542	0.026826	1.37244	1.33308
ENSMUSG00000031465	Angpt2	angiopoietin 2 [Source:MGI Symbol;Acc:MGI:1202890]	0.061849	0.958204	-1.47953	0.00908436	-1.54138	0.00374658	1.96359	1.88152	5.47631
ENSMUSG00000033544	Angptl1	angiopoietin-like 1 [Source:MGI Symbol;Acc:MGI:1919963]	0.478982	0.0663698	-0.0829756	0.806335	-0.561957	0.0260361	2.71179	1.98227	2.86712
ENSMUSG00000004105	Angptl2	angiopoietin-like 2 [Source:MGI Symbol;Acc:MGI:1347002]	0.856198	0.000610303	-0.55853	0.0401248	-1.41473	1.73523e-09	6.3798	3.52406	9.39283
ENSMUSG00000002289	Angptl4	angiopoietin-like 4 [Source:MGI Symbol;Acc:MGI:1888999]	0.371613	0.161298	-1.61417	1.17254e-12	-1.98578	2.47054e-20	27.674	21.4051	84.7153
ENSMUSG00000028989	Angptl7	angiopoietin-like 7 [Source:MGI Symbol;Acc:MGI:3605801]	-5.43752	2.8187e-07	-9.2231	1.70236e-18	-3.78558	0.000121545	0.0522956	2.34091	32.3053
ENSMUSG00000032826	Ank2	ankyrin 2, brain [Source:MGI Symbol;Acc:MGI:88025]	-0.0662577	0.837773	0.460022	0.0450379	0.52628	0.0121732	6.21974	6.52502	4.5208
ENSMUSG00000069601	Ank3	ankyrin 3, epithelial [Source:MGI Symbol;Acc:MGI:88026]	-0.906475	0.0178547	2.11092	6.84113e-09	3.01739	5.47162e-19	3.10009	5.8133	0.71701
ENSMUSG00000047117	Ankdd1b	ankyrin repeat and death domain containing 1B [Source:MGI Symbol;Acc:MGI:2444730]	-0.59239	0.0267024	0.242898	0.459206	0.835287	0.00161028	1.13705	1.70732	0.955715
ENSMUSG00000020790	Ankfy1	ankyrin repeat and FYVE domain containing 1 [Source:MGI Symbol;Acc:MGI:1337008]	-0.660301	0.0365454	-1.24963	3.36721e-05	-0.589324	0.057603	3.25691	5.17149	7.74362
ENSMUSG00000024483	Ankhd1	ankyrin repeat and KH domain containing 1 [Source:MGI Symbol;Acc:MGI:1921733]	-0.157236	0.433391	0.248482	0.186912	0.405719	0.0137844	6.87165	7.6978	5.78492
ENSMUSG00000040351	Ankib1	ankyrin repeat and IBR domain containing 1 [Source:MGI Symbol;Acc:MGI:1918047]	-1.39509	5.81742e-17	-0.545838	0.00430081	0.849253	8.24554e-07	1.68566	4.49491	2.4588
ENSMUSG00000046295	Ankle1	ankyrin repeat and LEM domain containing 1 [Source:MGI Symbol;Acc:MGI:1918775]	0.75227	0.000930396	-0.749966	0.00112071	-1.50224	1.08553e-12	9.98192	5.86298	16.7649
ENSMUSG00000029501	Ankle2	ankyrin repeat and LEM domain containing 2 [Source:MGI Symbol;Acc:MGI:1261856]	-0.0994042	0.722122	0.370225	0.0981491	0.469629	0.0216648	6.15161	6.59425	4.75667
ENSMUSG00000036188	Ankmy2	ankyrin repeat and MYND domain containing 2 [Source:MGI Symbol;Acc:MGI:2144755]	-0.782665	1.08027e-05	-0.889978	1.01738e-06	-0.107313	0.645247	12.4769	21.6186	23.1208
ENSMUSG00000021661	Ankra2	ankyrin repeat, family A (RFXANK-like), 2 [Source:MGI Symbol;Acc:MGI:1915808]	-0.26571	0.13642	0.067374	0.765856	0.333084	0.0456032	19.0271	22.9418	18.1767
ENSMUSG00000031508	Ankrd10	ankyrin repeat domain 10 [Source:MGI Symbol;Acc:MGI:1921840]	0.330084	0.0155476	0.962287	4.3557e-14	0.632203	4.99616e-07	18.8582	15.0138	9.68011
ENSMUSG00000035569	Ankrd11	ankyrin repeat domain 11 [Source:MGI Symbol;Acc:MGI:1924337]	0.503722	0.0528444	0.738086	0.00385131	0.234364	0.409163	9.52484	6.71048	5.70924
ENSMUSG00000034647	Ankrd12	ankyrin repeat domain 12 [Source:MGI Symbol;Acc:MGI:1914357]	-0.663016	0.00764254	0.173435	0.588261	0.836451	0.000397507	7.39761	11.7517	6.55901
ENSMUSG00000041870	Ankrd13a	ankyrin repeat domain 13a [Source:MGI Symbol;Acc:MGI:1915670]	0.452488	0.0106322	0.879961	2.53354e-07	0.427473	0.0160678	8.44717	6.10912	4.59215
ENSMUSG00000037907	Ankrd13b	ankyrin repeat domain 13b [Source:MGI Symbol;Acc:MGI:2144501]	-0.417062	0.37653	1.89062	2.01525e-06	2.30768	6.4156e-10	4.0444	5.3545	1.08523
ENSMUSG00000039988	Ankrd13c	ankyrin repeat domain 13c [Source:MGI Symbol;Acc:MGI:2139746]	-0.758966	1.6806e-05	-0.958686	6.44412e-08	-0.199719	0.337233	1.36134	2.33768	2.64555
ENSMUSG00000005986	Ankrd13d	ankyrin repeat domain 13 family, member D [Source:MGI Symbol;Acc:MGI:1915673]	-0.00775234	1	0.589002	0.0355441	0.596755	0.0245769	7.78343	7.86527	5.1577
ENSMUSG00000047909	Ankrd16	ankyrin repeat domain 16 [Source:MGI Symbol;Acc:MGI:2444796]	0.731868	0.000898458	0.731769	0.00139827	-9.88586e-05	1	11.6228	7.0081	6.99688
ENSMUSG00000055204	Ankrd17	ankyrin repeat domain 17 [Source:MGI Symbol;Acc:MGI:1932101]	-0.38869	0.0330456	0.306506	0.120261	0.695196	2.77425e-05	3.98803	5.23519	3.22439
ENSMUSG00000025172	Ankrd2	ankyrin repeat domain 2 (stretch responsive muscle) [Source:MGI Symbol;Acc:MGI:1861447]	2.67702	0.00245896	2.78475	0.00215969	0.107729	0.946894	1.62628	0.347681	0.23324
ENSMUSG00000034867	Ankrd27	ankyrin repeat domain 27 (VPS9 domain) [Source:MGI Symbol;Acc:MGI:2444103]	-0.156728	0.597409	-0.507152	0.0384414	-0.350424	0.14922	8.49814	9.54305	12.0803
ENSMUSG00000014496	Ankrd28	ankyrin repeat domain 28 [Source:MGI Symbol;Acc:MGI:2145661]	-0.366028	0.177404	-0.798576	0.00111394	-0.432548	0.0871956	2.88874	3.83795	5.02723
ENSMUSG00000057766	Ankrd29	ankyrin repeat domain 29 [Source:MGI Symbol;Acc:MGI:2687055]	-1.54668	9.78302e-11	-1.31246	1.84645e-07	0.234216	0.432364	2.65806	7.76974	6.59827
ENSMUSG00000049097	Ankrd34a	ankyrin repeat domain 34A [Source:MGI Symbol;Acc:MGI:3617846]	-2.41534	7.66078e-15	-2.13207	4.36685e-11	0.28327	0.455344	0.442656	2.37137	1.93525
ENSMUSG00000050914	Ankrd37	ankyrin repeat domain 37 [Source:MGI Symbol;Acc:MGI:3603344]	0.534774	0.107412	0.855257	0.00740209	0.320484	0.365754	10.3765	7.12357	5.73074
ENSMUSG00000079610	Ankrd39	ankyrin repeat domain 39 [Source:MGI Symbol;Acc:MGI:1914816]	0.832546	0.000488235	0.168533	0.588199	-0.664013	0.0061128	5.34842	3.02445	4.75679
ENSMUSG00000044835	Ankrd45	ankyrin repeat domain 45 [Source:MGI Symbol;Acc:MGI:1921094]	-1.49205	2.91402e-05	-0.69348	0.0939559	0.798568	0.0344565	3.72127	10.5602	6.02478
ENSMUSG00000048307	Ankrd46	ankyrin repeat domain 46 [Source:MGI Symbol;Acc:MGI:1916089]	-0.517165	0.0110278	-0.42922	0.0489922	0.0879452	0.737219	56.9724	81.7162	76.7156
ENSMUSG00000031931	Ankrd49	ankyrin repeat domain 49 [Source:MGI Symbol;Acc:MGI:1930842]	-0.622231	0.000287307	-0.487626	0.00816331	0.134605	0.523921	9.16424	14.2127	12.8573
ENSMUSG00000044864	Ankrd50	ankyrin repeat domain 50 [Source:MGI Symbol;Acc:MGI:2139777]	-0.554298	1.97874e-05	0.511995	0.000210891	1.06629	1.77909e-17	6.40655	9.44726	4.49161
ENSMUSG00000033055	Ankrd54	ankyrin repeat domain 54 [Source:MGI Symbol;Acc:MGI:2444209]	0.539896	0.290048	1.26879	0.00568634	0.728892	0.116772	10.2725	7.02544	4.26343
ENSMUSG00000049985	Ankrd55	ankyrin repeat domain 55 [Source:MGI Symbol;Acc:MGI:1924568]	-1.44541	0.00780396	-1.27099	0.0271509	0.174422	0.813443	0.795164	2.15746	1.91465
ENSMUSG00000037904	Ankrd9	ankyrin repeat domain 9 [Source:MGI Symbol;Acc:MGI:1921501]	1.23049	0.0171668	1.51546	0.00364346	0.284968	0.658153	4.00705	1.67924	1.4025
ENSMUSG00000058589	Anks1b	ankyrin repeat and sterile alpha motif domain containing 1B [Source:MGI Symbol;Acc:MGI:1924781]	0.076217	0.904521	-2.15782	1.25774e-09	-2.23404	4.50612e-11	1.1334	1.08245	5.05893
ENSMUSG00000026199	Ankzf1	ankyrin repeat and zinc finger domain containing 1 [Source:MGI Symbol;Acc:MGI:1098746]	0.792444	0.00593012	0.121267	0.757024	-0.671177	0.0203732	4.07542	2.41003	3.74369
ENSMUSG00000036777	Anln	anillin, actin binding protein [Source:MGI Symbol;Acc:MGI:1920174]	-0.15736	0.714768	-1.05209	0.000887968	-0.894733	0.00314448	5.31163	5.9646	11.0165
ENSMUSG00000031075	Ano1	anoctamin 1, calcium activated chloride channel [Source:MGI Symbol;Acc:MGI:2142149]	-0.526082	0.212478	-0.960358	0.0140385	-0.434276	0.295448	1.44491	2.07131	2.8107
ENSMUSG00000037949	Ano10	anoctamin 10 [Source:MGI Symbol;Acc:MGI:2143103]	-0.0583822	0.891394	-0.987455	0.0001209	-0.929073	0.000138181	10.3746	10.8756	20.5704
ENSMUSG00000035189	Ano4	anoctamin 4 [Source:MGI Symbol;Acc:MGI:2443344]	-3.04955	2.06089e-08	-0.557569	0.452347	2.49198	6.60556e-06	0.129636	1.09111	0.188838
ENSMUSG00000064210	Ano6	anoctamin 6 [Source:MGI Symbol;Acc:MGI:2145890]	0.00414887	1	-1.27384	4.60497e-11	-1.27799	4.79789e-12	11.4741	11.509	27.7486
ENSMUSG00000032249	Anp32a	acidic (leucine-rich) nuclear phosphoprotein 32 family, member A [Source:MGI Symbol;Acc:MGI:108447]	-0.761274	0.0028621	0.0313718	0.948027	0.792646	0.00145486	15.58	26.403	15.2506
ENSMUSG00000028333	Anp32b	acidic (leucine-rich) nuclear phosphoprotein 32 family, member B [Source:MGI Symbol;Acc:MGI:1914878]	0.10474	0.848149	0.765789	0.0465013	0.661049	0.0701728	113.249	105.189	66.6096
ENSMUSG00000015749	Anp32e	acidic (leucine-rich) nuclear phosphoprotein 32 family, member E [Source:MGI Symbol;Acc:MGI:1913721]	0.470538	0.00131425	0.115635	0.540754	-0.354904	0.0168764	72.6494	52.5595	67.0569
ENSMUSG00000039062	Anpep	alanyl (membrane) aminopeptidase [Source:MGI Symbol;Acc:MGI:5000466]	-2.44022	1.51636e-08	-4.79516	4.4066e-31	-2.35494	1.73556e-09	0.156214	0.814968	4.23698
ENSMUSG00000033420	Antxr1	anthrax toxin receptor 1 [Source:MGI Symbol;Acc:MGI:1916788]	-1.52068	1.53216e-11	-1.37771	5.39502e-09	0.142973	0.637589	1.22421	3.54858	3.17734
ENSMUSG00000029338	Antxr2	anthrax toxin receptor 2 [Source:MGI Symbol;Acc:MGI:1919164]	0.738434	0.0109108	-0.230785	0.518268	-0.969219	0.000407826	4.44472	2.68371	5.21555
ENSMUSG00000024659	Anxa1	annexin A1 [Source:MGI Symbol;Acc:MGI:96819]	-0.906653	0.213047	-3.05274	1.06216e-06	-2.14609	0.000444687	1.30804	2.4147	10.8246
ENSMUSG00000021866	Anxa11	annexin A11 [Source:MGI Symbol;Acc:MGI:108481]	1.71206	6.13413e-08	0.26798	0.493299	-1.44408	7.63784e-06	1.7006	0.48076	1.41212
ENSMUSG00000032231	Anxa2	annexin A2 [Source:MGI Symbol;Acc:MGI:88246]	-0.634478	0.00351871	-1.54174	1.18008e-13	-0.907264	9.05847e-06	31.3694	48.6401	91.2993
ENSMUSG00000029484	Anxa3	annexin A3 [Source:MGI Symbol;Acc:MGI:1201378]	-0.952954	0.0136362	-0.930463	0.0211757	0.0224914	0.976291	7.53583	14.6039	14.3602
ENSMUSG00000029994	Anxa4	annexin A4 [Source:MGI Symbol;Acc:MGI:88030]	-0.330833	0.0928059	-1.32364	7.91845e-15	-0.992811	3.18046e-09	5.11253	6.41722	12.7832
ENSMUSG00000027712	Anxa5	annexin A5 [Source:MGI Symbol;Acc:MGI:106008]	0.364668	0.07884	-0.47795	0.0203196	-0.842618	3.30071e-06	133.156	103.402	185.438
ENSMUSG00000018340	Anxa6	annexin A6 [Source:MGI Symbol;Acc:MGI:88255]	-0.677321	3.31046e-05	-2.47952	4.51922e-56	-1.8022	1.66547e-32	64.0488	102.533	357.192
ENSMUSG00000021814	Anxa7	annexin A7 [Source:MGI Symbol;Acc:MGI:88031]	-0.556496	0.00230454	-1.44048	7.89861e-17	-0.883986	2.17075e-07	12.4396	18.3493	33.7296
ENSMUSG00000078651	Aoc2	amine oxidase, copper containing 2 (retina-specific) [Source:MGI Symbol;Acc:MGI:2668431]	1.10743	0.0234706	1.89597	8.63562e-05	0.78854	0.140564	2.08596	0.941696	0.560519
ENSMUSG00000064294	Aox3	aldehyde oxidase 3 [Source:MGI Symbol;Acc:MGI:1918974]	-3.14506	0.0454258	-10.8239	1.64312e-19	-7.67883	9.23639e-21	0.000923224	0.0145725	2.38435
ENSMUSG00000074238	Ap1ar	adaptor-related protein complex 1 associated regulatory protein [Source:MGI Symbol;Acc:MGI:2384822]	-0.462618	0.170964	1.13213	0.00024849	1.59475	2.03268e-08	2.89319	3.95521	1.31984
ENSMUSG00000009090	Ap1b1	adaptor protein complex AP-1, beta 1 subunit [Source:MGI Symbol;Acc:MGI:1096368]	0.413338	0.0644406	-0.0674259	0.824958	-0.480764	0.0228953	26.9056	20.2356	28.192
ENSMUSG00000040701	Ap1g2	adaptor protein complex AP-1, gamma 2 subunit [Source:MGI Symbol;Acc:MGI:1328307]	0.608137	0.106064	-0.384276	0.343409	-0.992413	0.00350517	2.30059	1.49613	2.99477
ENSMUSG00000003033	Ap1m1	adaptor-related protein complex AP-1, mu subunit 1 [Source:MGI Symbol;Acc:MGI:102776]	-0.148964	0.474891	-0.381694	0.0350429	-0.232731	0.202174	72.3949	80.2061	94.3169
ENSMUSG00000003309	Ap1m2	adaptor protein complex AP-1, mu 2 subunit [Source:MGI Symbol;Acc:MGI:1336974]	3.06966	4.79681e-09	3.3599	5.4659e-10	0.290242	0.692741	8.42563	1.05947	0.82027
ENSMUSG00000031367	Ap1s2	adaptor-related protein complex 1, sigma 2 subunit [Source:MGI Symbol;Acc:MGI:1889383]	-2.41647	1.26212e-33	-1.27723	4.1632e-09	1.13924	3.51858e-08	5.46128	29.2137	13.2407
ENSMUSG00000060279	Ap2a1	adaptor-related protein complex 2, alpha 1 subunit [Source:MGI Symbol;Acc:MGI:101921]	0.297963	0.402365	-0.344299	0.325112	-0.642262	0.0313285	10.7916	8.73152	13.6929
ENSMUSG00000035152	Ap2b1	adaptor-related protein complex 2, beta 1 subunit [Source:MGI Symbol;Acc:MGI:1919020]	-0.548451	0.000689821	-0.144882	0.481947	0.403569	0.0142797	9.514	13.9605	10.5199
ENSMUSG00000021686	Ap3b1	adaptor-related protein complex 3, beta 1 subunit [Source:MGI Symbol;Acc:MGI:1333879]	0.230043	0.279734	-0.455654	0.018793	-0.685698	8.56037e-05	17.2178	14.8712	23.6202
ENSMUSG00000062444	Ap3b2	adaptor-related protein complex 3, beta 2 subunit [Source:MGI Symbol;Acc:MGI:1100869]	-0.249996	0.62444	2.28675	1.32733e-09	2.53675	1.03723e-12	8.86132	10.5415	1.81275
ENSMUSG00000024480	Ap3s1	adaptor-related protein complex 3, sigma 1 subunit [Source:MGI Symbol;Acc:MGI:1337062]	-1.17004	6.97011e-06	0.684504	0.0188844	1.85454	9.68729e-14	68.5123	154.046	42.6366
ENSMUSG00000019518	Ap4m1	adaptor-related protein complex AP-4, mu 1 [Source:MGI Symbol;Acc:MGI:1337063]	0.4849	0.00978381	0.0606163	0.815231	-0.424283	0.0262412	3.01158	2.18659	2.88694
ENSMUSG00000049562	Ap5b1	adaptor-related protein complex 5, beta 1 subunit [Source:MGI Symbol;Acc:MGI:2685808]	0.0824781	0.903376	-0.871201	0.0340556	-0.953679	0.0168611	0.875303	0.801743	1.59534
ENSMUSG00000068264	Ap5s1	adaptor-related protein 5 complex, sigma 1 subunit [Source:MGI Symbol;Acc:MGI:1916846]	0.296503	0.134186	-0.353113	0.0689427	-0.649616	0.000165115	18.787	15.218	23.9804
ENSMUSG00000039623	Ap5z1	adaptor-related protein complex 5, zeta 1 subunit [Source:MGI Symbol;Acc:MGI:1924908]	0.715879	0.00282213	0.107703	0.741456	-0.608176	0.0115907	5.03164	3.04618	4.66341
ENSMUSG00000024897	Apba1	amyloid beta (A4) precursor protein binding, family A, member 1 [Source:MGI Symbol;Acc:MGI:1860297]	-0.790567	0.0295954	1.68206	5.00972e-06	2.47263	7.28371e-13	0.948275	1.62293	0.291428
ENSMUSG00000030519	Apba2	amyloid beta (A4) precursor protein-binding, family A, member 2 [Source:MGI Symbol;Acc:MGI:1261791]	0.3068	0.538193	3.25438	4.04666e-18	2.94758	2.4943e-16	22.3739	18.0737	2.33776
ENSMUSG00000004931	Apba3	amyloid beta (A4) precursor protein-binding, family A, member 3 [Source:MGI Symbol;Acc:MGI:1888527]	1.15461	5.76304e-06	-0.426845	0.153126	-1.58145	1.16223e-10	19.5893	8.67261	26.3285
ENSMUSG00000037032	Apbb1	amyloid beta (A4) precursor protein-binding, family B, member 1 [Source:MGI Symbol;Acc:MGI:107765]	0.716198	0.00106048	1.24268	8.59065e-09	0.526484	0.018241	49.8977	30.3336	21.0785
ENSMUSG00000029207	Apbb2	amyloid beta (A4) precursor protein-binding, family B, member 2 [Source:MGI Symbol;Acc:MGI:108405]	-1.32757	1.65426e-14	-0.268512	0.221816	1.05906	1.25261e-09	6.75543	16.9831	8.13471
ENSMUSG00000005871	Apc	adenomatosis polyposis coli [Source:MGI Symbol;Acc:MGI:88039]	-2.12752	3.33932e-21	-1.63868	7.20313e-12	0.488841	0.0551117	4.52976	19.8315	14.1062
ENSMUSG00000020135	Apc2	adenomatosis polyposis coli 2 [Source:MGI Symbol;Acc:MGI:1346052]	-1.33742	2.85361e-08	0.805064	0.00261496	2.14249	4.9119e-20	5.1772	13.0845	2.96113
ENSMUSG00000071847	Apcdd1	adenomatosis polyposis coli down-regulated 1 [Source:MGI Symbol;Acc:MGI:3513977]	-3.28283	1.66785e-29	-4.943	1.61101e-61	-1.66017	1.56745e-08	1.68479	16.4604	52.0227
ENSMUSG00000032590	Apeh	acylpeptide hydrolase [Source:MGI Symbol;Acc:MGI:88041]	1.1906	1.03184e-12	0.631108	0.000550494	-0.559495	0.00162374	14.9993	6.52099	9.68033
ENSMUSG00000035960	Apex1	apurinic/apyrimidinic endonuclease 1 [Source:MGI Symbol;Acc:MGI:88042]	0.78475	0.0120717	1.16076	0.000175443	0.376014	0.276729	19.3818	11.0282	8.67803
ENSMUSG00000025269	Apex2	apurinic/apyrimidinic endonuclease 2 [Source:MGI Symbol;Acc:MGI:1924872]	0.553986	0.00135521	0.280348	0.152633	-0.273638	0.149859	3.81093	2.61805	3.13434
ENSMUSG00000015750	Aph1a	aph1 homolog A, gamma secretase subunit [Source:MGI Symbol;Acc:MGI:2385110]	-0.412969	0.0652673	-0.636889	0.00328205	-0.223919	0.347629	9.96694	13.1661	15.4921
ENSMUSG00000032375	Aph1b	aph1 homolog B, gamma secretase subunit [Source:MGI Symbol;Acc:MGI:3522097]	-0.866526	0.00134564	-0.969017	0.000475885	-0.10249	0.781345	4.93235	9.09558	9.65453
ENSMUSG00000010911	Apip	APAF1 interacting protein [Source:MGI Symbol;Acc:MGI:1926788]	-0.218377	0.239487	-0.773015	1.06631e-06	-0.554639	0.000353132	71.1753	82.5498	121.643
ENSMUSG00000030051	Aplf	aprataxin and PNKP like factor [Source:MGI Symbol;Acc:MGI:1919353]	0.335246	0.108728	-0.0798756	0.7592	-0.415122	0.0368806	2.62093	2.10106	2.77423
ENSMUSG00000037010	Apln	apelin [Source:MGI Symbol;Acc:MGI:1353624]	-4.47892	1.47109e-16	-3.47526	1.4809e-09	1.00366	0.0919763	0.206752	4.48284	2.24176
ENSMUSG00000044338	Aplnr	apelin receptor [Source:MGI Symbol;Acc:MGI:1346086]	-2.41846	9.58655e-09	-3.20138	1.02545e-13	-0.782923	0.0952182	3.60484	19.2717	33.1405
ENSMUSG00000006651	Aplp1	amyloid beta (A4) precursor-like protein 1 [Source:MGI Symbol;Acc:MGI:88046]	0.00802058	1	3.53059	1.72118e-19	3.52257	3.46246e-21	63.8464	63.4392	5.51758
ENSMUSG00000031996	Aplp2	amyloid beta (A4) precursor-like protein 2 [Source:MGI Symbol;Acc:MGI:88047]	0.207651	0.341915	-0.960317	9.96675e-08	-1.16797	4.53176e-12	49.2433	42.6836	95.8191
ENSMUSG00000033096	Apmap	adipocyte plasma membrane associated protein [Source:MGI Symbol;Acc:MGI:1919131]	-0.349013	0.125225	-0.7202	0.000627924	-0.371187	0.0862285	24.1075	30.8518	39.7207
ENSMUSG00000009585	Apobec3	apolipoprotein B mRNA editing enzyme, catalytic polypeptide 3 [Source:MGI Symbol;Acc:MGI:1933111]	-0.0187757	0.98096	-1.19405	1.06361e-06	-1.17527	8.10434e-07	1.72697	1.73206	3.94815
ENSMUSG00000022548	Apod	apolipoprotein D [Source:MGI Symbol;Acc:MGI:88056]	-0.890961	0.0066738	-3.09908	4.77691e-24	-2.20812	8.87945e-14	30.4553	56.4605	261.017
ENSMUSG00000002985	Apoe	apolipoprotein E [Source:MGI Symbol;Acc:MGI:88057]	-1.02644	0.0620586	-3.10083	5.68988e-10	-2.07439	2.06762e-05	57.6777	117.435	494.83
ENSMUSG00000090698	Apold1	apolipoprotein L domain containing 1 [Source:MGI Symbol;Acc:MGI:2685921]	-2.48452	3.36573e-09	-2.29014	1.99324e-07	0.194381	0.740489	1.29569	7.22263	6.33609
ENSMUSG00000079508	Apoo	apolipoprotein O [Source:MGI Symbol;Acc:MGI:1915566]	-0.496528	0.0128047	0.359325	0.100708	0.855853	3.68778e-06	39.567	55.6824	30.8628
ENSMUSG00000049233	Apoo-ps	apolipoprotein O, pseudogene [Source:MGI Symbol;Acc:MGI:3649039]	-0.204012	0.716694	0.778002	0.0954595	0.982014	0.0260789	2.3474	2.61851	1.37002
ENSMUSG00000025525	Apool	apolipoprotein O-like [Source:MGI Symbol;Acc:MGI:1915367]	0.387231	0.0073392	0.283411	0.0700176	-0.10382	0.551956	25.6073	19.645	21.0437
ENSMUSG00000018481	Appbp2	amyloid beta precursor protein (cytoplasmic tail) binding protein 2 [Source:MGI Symbol;Acc:MGI:1914134]	-0.332615	0.00618467	-0.435098	0.000350545	-0.102483	0.470482	17.3568	21.9362	23.4777
ENSMUSG00000085628	Appbp2os	amyloid beta precursor protein (cytoplasmic tail) binding protein 2, opposite strand [Source:MGI Symbol;Acc:MGI:3603817]	1.69959	0.00113708	0.976048	0.0726653	-0.72354	0.2409	1.93914	0.540914	0.988654
ENSMUSG00000040760	Appl1	adaptor protein, phosphotyrosine interaction, PH domain and leucine zipper containing 1 [Source:MGI Symbol;Acc:MGI:1920243]	-0.61977	0.0036486	-0.361199	0.134027	0.258571	0.275733	7.57351	11.7196	9.72988
ENSMUSG00000020263	Appl2	adaptor protein, phosphotyrosine interaction, PH domain and leucine zipper containing 2 [Source:MGI Symbol;Acc:MGI:2384914]	1.22488	1.74314e-07	-0.705775	0.00572885	-1.93065	1.03772e-17	9.09349	3.91252	14.8313
ENSMUSG00000028411	Aptx	aprataxin [Source:MGI Symbol;Acc:MGI:1913658]	0.14803	0.490862	0.561842	0.00143193	0.413812	0.0170461	12.7671	11.5298	8.65747
ENSMUSG00000004655	Aqp1	aquaporin 1 [Source:MGI Symbol;Acc:MGI:103201]	0.0137026	1	-3.90992	3.07363e-10	-3.92363	1.02579e-10	0.56527	0.548476	8.46361
ENSMUSG00000042797	Aqp11	aquaporin 11 [Source:MGI Symbol;Acc:MGI:1913583]	-0.961993	0.0013675	-3.74586	2.14406e-42	-2.78387	2.6636e-25	0.514581	1.01477	6.89463
ENSMUSG00000028435	Aqp3	aquaporin 3 [Source:MGI Symbol;Acc:MGI:1333777]	5.65083	2.18065e-07	1.94058	0.0715005	-3.71026	0.00098435	3.04135	0.0419576	0.793687
ENSMUSG00000024411	Aqp4	aquaporin 4 [Source:MGI Symbol;Acc:MGI:107387]	-1.95488	0.0013414	-5.17774	1.27673e-19	-3.22286	5.72658e-09	0.191297	0.742162	6.91143
ENSMUSG00000040383	Aqr	aquarius [Source:MGI Symbol;Acc:MGI:1276102]	-0.126051	0.629403	-0.828978	2.07377e-05	-0.702927	0.000178461	4.86977	5.35051	8.64907
ENSMUSG00000001127	Araf	Araf proto-oncogene, serine/threonine kinase [Source:MGI Symbol;Acc:MGI:88065]	-0.324634	0.0164597	0.231013	0.12025	0.555647	8.37757e-06	24.1317	30.2744	20.5573
ENSMUSG00000032812	Arap1	ArfGAP with RhoGAP domain, ankyrin repeat and PH domain 1 [Source:MGI Symbol;Acc:MGI:1916960]	-0.281796	0.334776	-2.6459	2.8966e-31	-2.3641	9.92038e-27	2.20574	2.69139	13.7988
ENSMUSG00000022602	Arc	activity regulated cytoskeletal-associated protein [Source:MGI Symbol;Acc:MGI:88067]	3.59303	3.88941e-14	2.70848	9.49636e-09	-0.884549	0.124906	3.24664	0.248371	0.497485
ENSMUSG00000042350	Arel1	apoptosis resistant E3 ubiquitin protein ligase 1 [Source:MGI Symbol;Acc:MGI:1915747]	-1.14832	0.000174661	-0.65105	0.0592832	0.497272	0.138359	3.36547	7.51688	5.28249
ENSMUSG00000048076	Arf1	ADP-ribosylation factor 1 [Source:MGI Symbol;Acc:MGI:99431]	0.188264	0.157492	-0.0647225	0.688082	-0.252986	0.0380884	340.411	298.75	356.021
ENSMUSG00000062421	Arf2	ADP-ribosylation factor 2 [Source:MGI Symbol;Acc:MGI:99595]	-0.887195	1.87657e-07	-0.773408	1.66772e-05	0.113787	0.609842	30.7611	57.051	52.579
ENSMUSG00000021877	Arf4	ADP-ribosylation factor 4 [Source:MGI Symbol;Acc:MGI:99433]	-0.497828	9.15996e-05	-0.112013	0.499411	0.385816	0.00260885	275.082	388.8	297.295
ENSMUSG00000044147	Arf6	ADP-ribosylation factor 6 [Source:MGI Symbol;Acc:MGI:99435]	-0.999944	7.71849e-05	0.505592	0.0858151	1.50554	9.18061e-10	4.01421	7.96486	2.835
ENSMUSG00000027575	Arfgap1	ADP-ribosylation factor GTPase activating protein 1 [Source:MGI Symbol;Acc:MGI:2183559]	0.515235	0.000494164	-0.325256	0.0458438	-0.840491	1.66866e-09	22.549	15.7612	28.2387
ENSMUSG00000027255	Arfgap2	ADP-ribosylation factor GTPase activating protein 2 [Source:MGI Symbol;Acc:MGI:1924288]	0.516276	0.0354558	-0.44348	0.0854249	-0.959756	1.54171e-05	10.1812	7.17638	13.8413
ENSMUSG00000054277	Arfgap3	ADP-ribosylation factor GTPase activating protein 3 [Source:MGI Symbol;Acc:MGI:1913501]	0.174653	0.290443	-0.241225	0.126519	-0.415878	0.00286948	20.6217	18.2653	24.348
ENSMUSG00000067851	Arfgef1	ADP-ribosylation factor guanine nucleotide-exchange factor 1(brefeldin A-inhibited) [Source:MGI Symbol;Acc:MGI:2442988]	-0.707121	0.00336853	0.220051	0.466231	0.927172	5.79826e-05	3.1303	5.14117	2.6862
ENSMUSG00000074582	Arfgef2	ADP-ribosylation factor guanine nucleotide-exchange factor 2 (brefeldin A-inhibited) [Source:MGI Symbol;Acc:MGI:2139354]	-0.284659	0.314288	0.230737	0.438752	0.515396	0.040046	1.43301	1.73416	1.2184
ENSMUSG00000030881	Arfip2	ADP-ribosylation factor interacting protein 2 [Source:MGI Symbol;Acc:MGI:1924182]	-0.165169	0.296642	-0.311265	0.0317953	-0.146096	0.34451	12.2912	13.836	15.2448
ENSMUSG00000019987	Arg1	arginase, liver [Source:MGI Symbol;Acc:MGI:88070]	3.27253	8.14882e-15	6.14029	4.34825e-41	2.86776	4.63305e-10	57.1159	6.002	0.802979
ENSMUSG00000021125	Arg2	arginase type II [Source:MGI Symbol;Acc:MGI:1330806]	-2.52998	8.18361e-10	2.01646	2.91379e-05	4.54644	1.92527e-25	2.98202	17.2824	0.728391
ENSMUSG00000040459	Arglu1	arginine and glutamate rich 1 [Source:MGI Symbol;Acc:MGI:2442985]	-0.951539	0.000106911	0.330222	0.270525	1.28176	6.07785e-08	7.93103	15.3194	6.3073
ENSMUSG00000027247	Arhgap1	Rho GTPase activating protein 1 [Source:MGI Symbol;Acc:MGI:2445003]	-0.116086	0.715433	-0.820616	0.000425732	-0.70453	0.00153992	26.1488	28.383	46.1722
ENSMUSG00000037148	Arhgap10	Rho GTPase activating protein 10 [Source:MGI Symbol;Acc:MGI:1925764]	1.25948	0.00510045	0.905685	0.0616153	-0.353791	0.513733	3.52709	1.44448	1.88132
ENSMUSG00000041219	Arhgap11a	Rho GTPase activating protein 11A [Source:MGI Symbol;Acc:MGI:2444300]	-1.20971	1.18922e-05	-0.743302	0.0153826	0.466412	0.127424	7.20293	16.716	12.0598
ENSMUSG00000041225	Arhgap12	Rho GTPase activating protein 12 [Source:MGI Symbol;Acc:MGI:1922665]	-1.0071	3.06365e-05	-0.523149	0.0575069	0.483952	0.0619575	5.94427	12.0324	8.54351
ENSMUSG00000030766	Arhgap17	Rho GTPase activating protein 17 [Source:MGI Symbol;Acc:MGI:1917747]	0.130641	0.594106	-0.97878	5.82452e-08	-1.10942	1.26912e-10	3.84382	3.5021	7.57176
ENSMUSG00000039031	Arhgap18	Rho GTPase activating protein 18 [Source:MGI Symbol;Acc:MGI:1921160]	-2.22398	1.40785e-16	-2.26466	6.10058e-16	-0.0406848	0.93032	3.41008	16.0463	16.407
ENSMUSG00000053199	Arhgap20	Rho GTPase activating protein 20 [Source:MGI Symbol;Acc:MGI:2445175]	-2.17568	8.66672e-19	-2.1077	2.07198e-16	0.067979	0.858544	0.855878	3.88674	3.69242
ENSMUSG00000036591	Arhgap21	Rho GTPase activating protein 21 [Source:MGI Symbol;Acc:MGI:1918685]	-1.02654	3.32938e-07	-0.183669	0.493803	0.842873	3.03356e-05	4.22391	8.63137	4.7954
ENSMUSG00000049807	Arhgap23	Rho GTPase activating protein 23 [Source:MGI Symbol;Acc:MGI:3697726]	-1.62839	1.33615e-09	-0.67614	0.0312349	0.952249	0.000696399	0.536767	1.62241	0.858135
ENSMUSG00000057315	Arhgap24	Rho GTPase activating protein 24 [Source:MGI Symbol;Acc:MGI:1922647]	1.89104	2.3868e-12	0.665957	0.0316745	-1.22508	9.88345e-06	5.31455	1.44893	3.34838
ENSMUSG00000030047	Arhgap25	Rho GTPase activating protein 25 [Source:MGI Symbol;Acc:MGI:2443687]	-1.32006	0.0860363	-2.06909	0.00509557	-0.749029	0.351627	0.393371	0.970576	1.65194
ENSMUSG00000036452	Arhgap26	Rho GTPase activating protein 26 [Source:MGI Symbol;Acc:MGI:1918552]	0.403456	0.164519	-0.177911	0.593772	-0.581367	0.0281389	1.04431	0.784952	1.18018
ENSMUSG00000024043	Arhgap28	Rho GTPase activating protein 28 [Source:MGI Symbol;Acc:MGI:2147003]	0.506204	0.0744396	0.573388	0.0466611	0.0671842	0.858878	16.3601	11.6103	10.995
ENSMUSG00000022799	Arhgap31	Rho GTPase activating protein 31 [Source:MGI Symbol;Acc:MGI:1333857]	-0.786255	0.00401211	-1.04005	0.000153143	-0.253798	0.420972	2.86293	4.94761	5.88597
ENSMUSG00000041444	Arhgap32	Rho GTPase activating protein 32 [Source:MGI Symbol;Acc:MGI:2450166]	-1.71283	1.09543e-08	-1.78758	8.20478e-09	-0.074751	0.871021	0.538123	1.76475	1.85946
ENSMUSG00000036882	Arhgap33	Rho GTPase activating protein 33 [Source:MGI Symbol;Acc:MGI:2673998]	-0.665823	0.0254132	0.403946	0.229573	1.06977	0.000103873	6.00743	9.4998	4.53479
ENSMUSG00000058230	Arhgap35	Rho GTPase activating protein 35 [Source:MGI Symbol;Acc:MGI:1929494]	-0.63429	3.34241e-05	-0.0433654	0.856686	0.590924	0.000101076	7.81385	12.1244	8.04756
ENSMUSG00000050730	Arhgap42	Rho GTPase activating protein 42 [Source:MGI Symbol;Acc:MGI:1918794]	0.129298	0.669736	0.512899	0.0334912	0.383602	0.110636	2.81682	2.58397	1.97632
ENSMUSG00000035697	Arhgap45	Rho GTPase activating protein 45 [Source:MGI Symbol;Acc:MGI:1917969]	0.689617	0.0751518	-0.0461183	0.943411	-0.735735	0.0488286	2.23044	1.37953	2.30335
ENSMUSG00000035133	Arhgap5	Rho GTPase activating protein 5 [Source:MGI Symbol;Acc:MGI:1332637]	-0.368001	0.153855	-1.07581	2.59429e-06	-0.707808	0.00168643	10.9274	14.2517	23.036
ENSMUSG00000078954	Arhgap8	Rho GTPase activating protein 8 [Source:MGI Symbol;Acc:MGI:1920417]	2.4664	3.964e-10	2.88005	5.4938e-12	0.413645	0.478337	1.37829	0.244318	0.182201
ENSMUSG00000025132	Arhgdia	Rho GDP dissociation inhibitor (GDI) alpha [Source:MGI Symbol;Acc:MGI:2178103]	0.568932	0.00237733	-0.0222614	0.950343	-0.591194	0.00116873	201.169	135.422	204.29
ENSMUSG00000073433	Arhgdig	Rho GDP dissociation inhibitor (GDI) gamma [Source:MGI Symbol;Acc:MGI:108430]	3.32602	3.37514e-19	4.21215	8.59009e-28	0.886133	0.0353236	54.8992	5.41876	2.95737
ENSMUSG00000040940	Arhgef1	Rho guanine nucleotide exchange factor (GEF) 1 [Source:MGI Symbol;Acc:MGI:1353510]	1.142	4.74405e-12	-0.111673	0.633217	-1.25367	1.76263e-14	13.4323	6.04349	14.5083
ENSMUSG00000071176	Arhgef10	Rho guanine nucleotide exchange factor (GEF) 10 [Source:MGI Symbol;Acc:MGI:2444453]	0.519586	0.00385157	-0.955813	1.66557e-08	-1.4754	1.14169e-19	3.17355	2.1853	6.14982
ENSMUSG00000040964	Arhgef10l	Rho guanine nucleotide exchange factor (GEF) 10-like [Source:MGI Symbol;Acc:MGI:1920004]	0.643374	0.00169033	0.158188	0.545872	-0.485186	0.0204887	7.53359	4.75754	6.75207
ENSMUSG00000059495	Arhgef12	Rho guanine nucleotide exchange factor (GEF) 12 [Source:MGI Symbol;Acc:MGI:1916882]	-0.900659	0.000438259	-0.134047	0.706457	0.766612	0.0028308	1.70006	3.15633	1.86398
ENSMUSG00000052921	Arhgef15	Rho guanine nucleotide exchange factor (GEF) 15 [Source:MGI Symbol;Acc:MGI:3045246]	-0.922372	0.0028239	-1.37241	6.80881e-06	-0.450034	0.177081	1.5306	2.88916	3.96048
ENSMUSG00000029032	Arhgef16	Rho guanine nucleotide exchange factor (GEF) 16 [Source:MGI Symbol;Acc:MGI:2446219]	-0.395013	0.347964	-3.04394	3.38429e-20	-2.64893	1.25369e-16	1.9109	2.50163	15.732
ENSMUSG00000032875	Arhgef17	Rho guanine nucleotide exchange factor (GEF) 17 [Source:MGI Symbol;Acc:MGI:2673002]	0.57936	0.0103896	0.299664	0.244047	-0.279695	0.258777	3.87145	2.59802	3.14232
ENSMUSG00000004568	Arhgef18	rho/rac guanine nucleotide exchange factor (GEF) 18 [Source:MGI Symbol;Acc:MGI:2142567]	0.720008	0.000272694	0.820836	4.75408e-05	0.100828	0.703597	4.40633	2.66609	2.4912
ENSMUSG00000028919	Arhgef19	Rho guanine nucleotide exchange factor (GEF) 19 [Source:MGI Symbol;Acc:MGI:1925912]	0.723116	0.052386	-0.964345	0.00528152	-1.68746	2.74029e-07	1.09963	0.666475	2.13494
ENSMUSG00000028059	Arhgef2	rho/rac guanine nucleotide exchange factor (GEF) 2 [Source:MGI Symbol;Acc:MGI:103264]	0.032975	0.924071	0.70085	0.000273214	0.667876	0.000255186	10.9943	10.7193	6.76326
ENSMUSG00000019467	Arhgef25	Rho guanine nucleotide exchange factor (GEF) 25 [Source:MGI Symbol;Acc:MGI:1277173]	0.362999	0.0925479	-0.23238	0.328494	-0.595379	0.00220936	43.2021	33.4495	50.7461
ENSMUSG00000036885	Arhgef26	Rho guanine nucleotide exchange factor (GEF) 26 [Source:MGI Symbol;Acc:MGI:1918053]	1.39529	8.95841e-07	0.678966	0.0330219	-0.71632	0.0179371	3.15052	1.23059	1.96795
ENSMUSG00000021662	Arhgef28	Rho guanine nucleotide exchange factor (GEF) 28 [Source:MGI Symbol;Acc:MGI:1346016]	0.873039	4.92357e-06	0.667115	0.000972021	-0.205925	0.377552	5.22112	2.88579	3.28424
ENSMUSG00000021895	Arhgef3	Rho guanine nucleotide exchange factor (GEF) 3 [Source:MGI Symbol;Acc:MGI:1918954]	-0.913838	0.0487843	-3.52045	1.63457e-17	-2.60661	7.70657e-11	2.23312	4.24964	25.6499
ENSMUSG00000045094	Arhgef37	Rho guanine nucleotide exchange factor (GEF) 37 [Source:MGI Symbol;Acc:MGI:3045339]	-2.97198	0.000201386	-3.05961	0.000197412	-0.0876303	0.946556	0.098642	0.779622	0.811628
ENSMUSG00000051517	Arhgef39	Rho guanine nucleotide exchange factor (GEF) 39 [Source:MGI Symbol;Acc:MGI:3036286]	1.32793	3.96401e-10	0.108714	0.722616	-1.21922	9.14241e-09	17.7959	7.00199	16.5045
ENSMUSG00000037509	Arhgef4	Rho guanine nucleotide exchange factor (GEF) 4 [Source:MGI Symbol;Acc:MGI:2442507]	-1.58173	0.000198581	-0.667705	0.187549	0.914023	0.0425951	0.191222	0.570173	0.300275
ENSMUSG00000004562	Arhgef40	Rho guanine nucleotide exchange factor (GEF) 40 [Source:MGI Symbol;Acc:MGI:2685515]	0.714833	5.66568e-05	-0.639963	0.000543956	-1.3548	5.2311e-16	8.29295	4.99959	12.9177
ENSMUSG00000031133	Arhgef6	Rac/Cdc42 guanine nucleotide exchange factor (GEF) 6 [Source:MGI Symbol;Acc:MGI:1920591]	-2.65917	2.50599e-09	-3.94644	1.8912e-18	-1.28727	0.00536384	0.311443	1.98197	4.78687
ENSMUSG00000031511	Arhgef7	Rho guanine nucleotide exchange factor (GEF7) [Source:MGI Symbol;Acc:MGI:1860493]	-1.6212	4.13336e-12	-0.264986	0.395404	1.35622	8.71177e-09	1.48125	4.57263	1.77832
ENSMUSG00000025656	Arhgef9	CDC42 guanine nucleotide exchange factor (GEF) 9 [Source:MGI Symbol;Acc:MGI:2442233]	-1.04109	7.0334e-08	-0.241849	0.32598	0.79924	4.60716e-05	2.60459	5.42146	3.07665
ENSMUSG00000007880	Arid1a	AT rich interactive domain 1A (SWI-like) [Source:MGI Symbol;Acc:MGI:1935147]	0.115484	0.696176	0.700115	0.00157921	0.584631	0.00592323	14.855	13.6936	9.14153
ENSMUSG00000033237	Arid2	AT rich interactive domain 2 (ARID, RFX-like) [Source:MGI Symbol;Acc:MGI:1924294]	-0.340551	0.0416183	0.572447	0.00042243	0.912997	6.44422e-10	10.0847	12.7938	6.77813
ENSMUSG00000019564	Arid3a	AT rich interactive domain 3A (BRIGHT-like) [Source:MGI Symbol;Acc:MGI:1328360]	1.42895	6.93458e-07	1.79242	1.08718e-09	0.363469	0.295256	5.74704	2.11554	1.65988
ENSMUSG00000004661	Arid3b	AT rich interactive domain 3B (BRIGHT-like) [Source:MGI Symbol;Acc:MGI:1930768]	2.42295	1.1061e-17	3.85793	6.96652e-38	1.43498	4.14306e-06	5.80029	1.07843	0.396791
ENSMUSG00000066224	Arid3c	AT rich interactive domain 3C (BRIGHT-like) [Source:MGI Symbol;Acc:MGI:3650624]	7.65052	3.46626e-56	9.93026	1.10236e-32	2.27974	0.0234597	36.467	0.199575	0.037452
ENSMUSG00000048118	Arid4a	AT rich interactive domain 4A (RBP1-like) [Source:MGI Symbol;Acc:MGI:2444354]	-0.607122	0.000622944	-0.525566	0.00517816	0.081556	0.730022	7.97324	12.2635	11.4787
ENSMUSG00000039219	Arid4b	AT rich interactive domain 4B (RBP1-like) [Source:MGI Symbol;Acc:MGI:2137512]	0.30729	0.178215	0.654061	0.00179364	0.346771	0.1058	10.2017	8.28866	6.48163
ENSMUSG00000037447	Arid5a	AT rich interactive domain 5A (MRF1-like) [Source:MGI Symbol;Acc:MGI:2443039]	0.559796	0.23039	-2.0039	1.41573e-07	-2.5637	4.71134e-12	0.37138	0.246669	1.48521
ENSMUSG00000019947	Arid5b	AT rich interactive domain 5B (MRF1-like) [Source:MGI Symbol;Acc:MGI:2175912]	-0.759978	0.00394719	-0.263331	0.415809	0.496647	0.0701196	4.15518	7.03649	4.98038
ENSMUSG00000025234	Arih1	ariadne RBR E3 ubiquitin protein ligase 1 [Source:MGI Symbol;Acc:MGI:1344363]	-0.383672	0.140091	0.958562	5.49924e-05	1.34223	9.63442e-10	6.18893	8.09773	3.18314
ENSMUSG00000060904	Arl1	ADP-ribosylation factor-like 1 [Source:MGI Symbol;Acc:MGI:99436]	-0.642731	0.00041631	-0.627351	0.000995626	0.0153797	0.963458	87.8465	137.286	135.706
ENSMUSG00000025870	Arl10	ADP-ribosylation factor-like 10 [Source:MGI Symbol;Acc:MGI:1930788]	-0.894022	0.00886169	0.680665	0.0687348	1.57469	7.23863e-07	11.8754	22.0426	7.41877
ENSMUSG00000022911	Arl13b	ADP-ribosylation factor-like 13B [Source:MGI Symbol;Acc:MGI:1915396]	0.410403	0.0361525	0.253019	0.241416	-0.157384	0.483526	5.8882	4.45366	4.94297
ENSMUSG00000027122	Arl14ep	ADP-ribosylation factor-like 14 effector protein [Source:MGI Symbol;Acc:MGI:1926020]	-0.137336	0.313609	-0.532147	1.86304e-06	-0.394811	0.000458636	5.93375	6.50013	8.58746
ENSMUSG00000073568	Arl14epl	ADP-ribosylation factor-like 14 effector protein-like [Source:MGI Symbol;Acc:MGI:2685795]	5.33886	1.41464e-11	3.38097	5.66264e-09	-1.95788	0.0410136	1.40859	0.0357032	0.132103
ENSMUSG00000042348	Arl15	ADP-ribosylation factor-like 15 [Source:MGI Symbol;Acc:MGI:2442308]	-1.31872	2.7782e-17	-1.26229	8.16233e-15	0.0564263	0.810458	10.2925	25.8365	24.675
ENSMUSG00000057594	Arl16	ADP-ribosylation factor-like 16 [Source:MGI Symbol;Acc:MGI:1917567]	0.586119	2.31818e-06	0.740466	4.1632e-09	0.154346	0.299187	30.0625	20.1185	17.991
ENSMUSG00000024944	Arl2	ADP-ribosylation factor-like 2 [Source:MGI Symbol;Acc:MGI:1928393]	0.376696	0.0516423	-0.276751	0.185635	-0.653448	0.000186619	33.5284	25.6521	40.6156
ENSMUSG00000025035	Arl3	ADP-ribosylation factor-like 3 [Source:MGI Symbol;Acc:MGI:1929699]	0.444863	0.029018	0.22673	0.332767	-0.218133	0.325787	110.999	81.0295	94.8526
ENSMUSG00000047446	Arl4a	ADP-ribosylation factor-like 4A [Source:MGI Symbol;Acc:MGI:99437]	-0.882758	1.88543e-05	-1.56953	1.74783e-14	-0.686775	0.000911133	7.5932	13.9969	22.5352
ENSMUSG00000049866	Arl4c	ADP-ribosylation factor-like 4C [Source:MGI Symbol;Acc:MGI:2445172]	-1.76981	1.31979e-09	0.701609	0.0476337	2.47141	6.13242e-17	1.20933	4.15477	0.742149
ENSMUSG00000036093	Arl5a	ADP-ribosylation factor-like 5A [Source:MGI Symbol;Acc:MGI:1922673]	-0.910625	1.59508e-09	-0.286633	0.115687	0.623992	5.56673e-05	6.14377	11.5742	7.49075
ENSMUSG00000017418	Arl5b	ADP-ribosylation factor-like 5B [Source:MGI Symbol;Acc:MGI:1923119]	-0.623596	0.0076902	0.21424	0.457311	0.837835	0.0001595	4.23629	6.5761	3.65162
ENSMUSG00000038352	Arl5c	ADP-ribosylation factor-like 5C [Source:MGI Symbol;Acc:MGI:3028577]	-0.923173	0.125056	-1.16507	0.0499236	-0.241902	0.735841	1.45257	2.70591	3.26881
ENSMUSG00000030654	Arl6ip1	ADP-ribosylation factor-like 6 interacting protein 1 [Source:MGI Symbol;Acc:MGI:1858943]	-0.0301623	0.931213	-0.716171	0.000146592	-0.686009	0.000115188	167.975	171.741	275.959
ENSMUSG00000029404	Arl6ip4	ADP-ribosylation factor-like 6 interacting protein 4 [Source:MGI Symbol;Acc:MGI:1929500]	0.820711	5.08082e-07	0.358209	0.0566045	-0.462502	0.00682707	87.9335	49.5173	68.598
ENSMUSG00000035199	Arl6ip5	ADP-ribosylation factor-like 6 interacting protein 5 [Source:MGI Symbol;Acc:MGI:1929501]	-0.656639	0.000115015	-0.305858	0.122118	0.350781	0.0522778	50.8757	80.1988	62.8828
ENSMUSG00000026960	Arl6ip6	ADP-ribosylation factor-like 6 interacting protein 6 [Source:MGI Symbol;Acc:MGI:1929507]	0.127718	0.59417	0.607228	0.00127678	0.47951	0.00903591	25.0633	23.0136	16.4569
ENSMUSG00000026426	Arl8a	ADP-ribosylation factor-like 8A [Source:MGI Symbol;Acc:MGI:1915974]	-0.537673	0.258217	1.74584	2.89358e-05	2.28352	3.67139e-09	9.48762	13.715	2.82379
ENSMUSG00000030105	Arl8b	ADP-ribosylation factor-like 8B [Source:MGI Symbol;Acc:MGI:1914416]	-0.771023	0.000208352	-0.237319	0.358182	0.533704	0.0120971	28.6146	48.9207	33.7339
ENSMUSG00000027599	Armc1	armadillo repeat containing 1 [Source:MGI Symbol;Acc:MGI:1921502]	-0.310555	0.0407751	-0.277028	0.0833779	0.0335263	0.873255	31.3007	38.9969	37.9371
ENSMUSG00000038525	Armc10	armadillo repeat containing 10 [Source:MGI Symbol;Acc:MGI:1914461]	0.208403	0.145021	0.903335	3.30577e-13	0.694931	9.49162e-09	41.1099	35.8079	21.9868
ENSMUSG00000042178	Armc5	armadillo repeat containing 5 [Source:MGI Symbol;Acc:MGI:2384586]	0.823765	0.00351691	-0.223492	0.52547	-1.04726	0.000105181	5.08608	2.80012	5.9313
ENSMUSG00000032468	Armc8	armadillo repeat containing 8 [Source:MGI Symbol;Acc:MGI:1921375]	-0.589313	0.00326783	0.148624	0.566901	0.737938	0.000121671	9.69718	14.6887	8.75072
ENSMUSG00000062590	Armc9	armadillo repeat containing 9 [Source:MGI Symbol;Acc:MGI:1926045]	0.501489	0.00636949	-0.022006	0.947815	-0.523495	0.00358104	3.16972	2.24573	3.21886
ENSMUSG00000033436	Armcx2	armadillo repeat containing, X-linked 2 [Source:MGI Symbol;Acc:MGI:1914666]	-0.431863	5.19679e-06	0.139129	0.229112	0.570992	6.58259e-10	28.067	38.0385	25.4934
ENSMUSG00000049804	Armcx4	armadillo repeat containing, X-linked 4 [Source:MGI Symbol;Acc:MGI:2147887]	-0.454226	0.0673188	0.788918	0.00101545	1.24314	1.2385e-08	4.31882	5.9532	2.49856
ENSMUSG00000072969	Armcx5	armadillo repeat containing, X-linked 5 [Source:MGI Symbol;Acc:MGI:2148026]	-0.407135	0.0906939	0.155855	0.592566	0.56299	0.0136292	2.56512	3.44314	2.30589
ENSMUSG00000050394	Armcx6	armadillo repeat containing, X-linked 6 [Source:MGI Symbol;Acc:MGI:2147993]	-0.514161	0.0172536	-0.123159	0.660096	0.391001	0.0763201	8.13984	11.6922	8.84976
ENSMUSG00000060268	Armh1	armadillo-like helical domain containing 1 [Source:MGI Symbol;Acc:MGI:2686507]	0.495523	0.525101	-1.16901	0.0563568	-1.66453	0.00577775	0.334254	0.228396	0.748685
ENSMUSG00000039901	Armh3	armadillo-like helical domain containing 3 [Source:MGI Symbol;Acc:MGI:1918867]	-0.291882	0.318075	-0.622337	0.0176272	-0.330455	0.227062	5.86767	7.35936	9.02773
ENSMUSG00000036242	Armh4	armadillo-like helical domain containing 4 [Source:MGI Symbol;Acc:MGI:1914669]	3.44287	1.06822e-48	3.43841	1.27589e-44	-0.0044607	1	65.2783	6.16069	6.02348
ENSMUSG00000015522	Arnt	aryl hydrocarbon receptor nuclear translocator [Source:MGI Symbol;Acc:MGI:88071]	-0.216094	0.449636	-1.03496	6.09474e-06	-0.818866	0.000217337	6.06352	7.0963	12.4252
ENSMUSG00000015709	Arnt2	aryl hydrocarbon receptor nuclear translocator 2 [Source:MGI Symbol;Acc:MGI:107188]	-1.29042	2.30704e-23	-0.339213	0.0287318	0.951206	6.02501e-13	4.87395	11.9077	6.1638
ENSMUSG00000055116	Arntl	aryl hydrocarbon receptor nuclear translocator-like [Source:MGI Symbol;Acc:MGI:1096381]	0.073759	0.849222	-1.27537	8.82443e-08	-1.34913	4.81247e-09	1.88786	1.81679	4.57211
ENSMUSG00000029621	Arpc1a	actin related protein 2/3 complex, subunit 1A [Source:MGI Symbol;Acc:MGI:1928896]	-0.378499	0.0122094	-0.861977	1.79168e-09	-0.483478	0.000690937	81.4911	105.893	148.122
ENSMUSG00000029622	Arpc1b	actin related protein 2/3 complex, subunit 1B [Source:MGI Symbol;Acc:MGI:1343142]	-0.665627	0.00930607	-3.18551	5.2133e-42	-2.51988	6.96536e-29	15.6126	24.722	142.025
ENSMUSG00000079426	Arpc4	actin related protein 2/3 complex, subunit 4 [Source:MGI Symbol;Acc:MGI:1915339]	0.220307	0.103692	-0.149262	0.312517	-0.369569	0.00237208	94.7122	81.0186	105.025
ENSMUSG00000008475	Arpc5	actin related protein 2/3 complex, subunit 5 [Source:MGI Symbol;Acc:MGI:1915021]	-0.585921	0.00664931	-0.358851	0.139135	0.227069	0.348744	159.693	239.848	204.806
ENSMUSG00000039043	Arpin	actin-related protein 2/3 complex inhibitor [Source:MGI Symbol;Acc:MGI:1917670]	0.360467	0.0660277	-0.263464	0.21074	-0.623931	0.000421917	24.0036	18.8233	28.8007
ENSMUSG00000032503	Arpp21	cyclic AMP-regulated phosphoprotein, 21 [Source:MGI Symbol;Acc:MGI:107562]	-2.76034	4.05129e-09	-0.234832	0.738172	2.52551	8.63352e-08	0.171319	1.15812	0.200498
ENSMUSG00000018909	Arrb1	arrestin, beta 1 [Source:MGI Symbol;Acc:MGI:99473]	-0.349635	0.100887	-0.441146	0.0365289	-0.0915112	0.720501	2.5886	3.31785	3.51495
ENSMUSG00000060216	Arrb2	arrestin, beta 2 [Source:MGI Symbol;Acc:MGI:99474]	0.748744	0.0019521	0.859651	0.000499183	0.110908	0.730022	14.9603	8.82378	8.25019
ENSMUSG00000026972	Arrdc1	arrestin domain containing 1 [Source:MGI Symbol;Acc:MGI:2446136]	0.475638	0.00257625	0.0606732	0.783842	-0.414965	0.00898903	17.0953	12.1294	16.3786
ENSMUSG00000042659	Arrdc4	arrestin domain containing 4 [Source:MGI Symbol;Acc:MGI:1913662]	-0.134147	0.737447	-0.701525	0.0206242	-0.567377	0.0517358	14.8825	16.3694	24.2067
ENSMUSG00000022620	Arsa	arylsulfatase A [Source:MGI Symbol;Acc:MGI:88077]	0.45214	0.0814169	-0.58736	0.0206537	-1.0395	4.6715e-06	7.76795	5.64978	11.6674
ENSMUSG00000042082	Arsb	arylsulfatase B [Source:MGI Symbol;Acc:MGI:88075]	-0.385803	0.386389	-1.32115	0.00029598	-0.935351	0.0106823	0.926655	1.21504	2.31768
ENSMUSG00000020604	Arsg	arylsulfatase G [Source:MGI Symbol;Acc:MGI:1921258]	-0.249401	0.60974	-1.37152	0.000162689	-1.12212	0.00177533	1.02952	1.22773	2.65415
ENSMUSG00000036412	Arsi	arylsulfatase i [Source:MGI Symbol;Acc:MGI:2670959]	-2.18965	4.04573e-06	-2.80072	3.92595e-09	-0.61107	0.25139	0.339038	1.54209	2.35409
ENSMUSG00000046561	Arsj	arylsulfatase J [Source:MGI Symbol;Acc:MGI:2443513]	-0.865822	0.385125	-3.71515	1.06216e-06	-2.84933	0.000161312	0.0806679	0.157491	1.03111
ENSMUSG00000021592	Arsk	arylsulfatase K [Source:MGI Symbol;Acc:MGI:1924291]	-0.0946125	0.795454	-1.01566	2.85891e-05	-0.921051	9.74056e-05	2.159	2.36194	4.3737
ENSMUSG00000034842	Art3	ADP-ribosyltransferase 3 [Source:MGI Symbol;Acc:MGI:1202729]	0.202706	0.775669	-1.86814	6.62225e-05	-2.07085	6.55624e-06	0.495219	0.427177	1.81964
ENSMUSG00000070424	Art5	ADP-ribosyltransferase 5 [Source:MGI Symbol;Acc:MGI:107948]	1.31989	0.0298823	3.39756	3.35424e-07	2.07767	0.00318371	1.27478	0.476707	0.121012
ENSMUSG00000031982	Arv1	ARV1 homolog, fatty acid homeostasis modulator [Source:MGI Symbol;Acc:MGI:1916115]	-0.401673	0.0377356	0.171708	0.45632	0.573382	0.00194975	8.54877	11.2987	7.58219
ENSMUSG00000000325	Arvcf	armadillo repeat gene deleted in velocardiofacial syndrome [Source:MGI Symbol;Acc:MGI:109620]	0.878745	4.78187e-06	0.00284286	1	-0.875903	3.63417e-06	23.1238	12.5401	23.0763
ENSMUSG00000035277	Arx	aristaless related homeobox [Source:MGI Symbol;Acc:MGI:1097716]	-2.4935	0.001616	-0.279311	0.81259	2.21418	0.00543178	0.200527	1.13091	0.241658
ENSMUSG00000048355	Arxes1	adipocyte-related X-chromosome expressed sequence 1 [Source:MGI Symbol;Acc:MGI:1923469]	-0.781123	0.000342128	0.797763	0.00052868	1.57889	2.49897e-14	19.332	33.2652	11.1177
ENSMUSG00000048040	Arxes2	adipocyte-related X-chromosome expressed sequence 2 [Source:MGI Symbol;Acc:MGI:1924226]	-0.748886	0.00135096	1.20255	2.64426e-07	1.95143	1.49091e-19	50.6998	85.4637	22.0309
ENSMUSG00000031591	Asah1	N-acylsphingosine amidohydrolase 1 [Source:MGI Symbol;Acc:MGI:1277124]	-0.0837581	0.819564	-1.08013	8.10195e-06	-0.996377	1.50154e-05	26.9946	28.7058	57.0789
ENSMUSG00000022377	Asap1	ArfGAP with SH3 domain, ankyrin repeat and PH domain1 [Source:MGI Symbol;Acc:MGI:1342335]	-0.639102	0.00298838	-0.89795	3.01253e-05	-0.258848	0.280867	8.38893	13.0553	15.6298
ENSMUSG00000052632	Asap2	ArfGAP with SH3 domain, ankyrin repeat and PH domain 2 [Source:MGI Symbol;Acc:MGI:2685438]	-1.34607	1.81414e-05	-0.823797	0.0180862	0.522271	0.134998	0.814417	2.11033	1.44515
ENSMUSG00000036995	Asap3	ArfGAP with SH3 domain, ankyrin repeat and PH domain 3 [Source:MGI Symbol;Acc:MGI:2684986]	1.26777	3.71716e-06	-1.61862	1.31813e-09	-2.88639	3.75632e-29	4.15377	1.70994	12.7268
ENSMUSG00000033781	Asb13	ankyrin repeat and SOCS box-containing 13 [Source:MGI Symbol;Acc:MGI:2145525]	-0.112772	0.757661	0.785814	0.00342369	0.898586	0.000351058	5.87055	6.36325	3.4049
ENSMUSG00000020305	Asb3	ankyrin repeat and SOCS box-containing 3 [Source:MGI Symbol;Acc:MGI:1929749]	0.0674315	0.84881	-0.441228	0.0777814	-0.50866	0.0276374	7.23404	6.97749	9.82662
ENSMUSG00000042607	Asb4	ankyrin repeat and SOCS box-containing 4 [Source:MGI Symbol;Acc:MGI:1929751]	0.898364	0.0102794	2.07812	5.80885e-10	1.17976	0.000439108	11.1987	6.03742	2.65317
ENSMUSG00000039483	Asb6	ankyrin repeat and SOCS box-containing 6 [Source:MGI Symbol;Acc:MGI:1919573]	0.728429	5.20913e-05	0.264879	0.217036	-0.46355	0.0131901	13.6161	8.16741	11.3306
ENSMUSG00000031384	Asb9	ankyrin repeat and SOCS box-containing 9 [Source:MGI Symbol;Acc:MGI:1916549]	-0.0183204	1	1.58847	0.0352991	1.60679	0.0287463	1.01945	1.04727	0.338364
ENSMUSG00000044475	Ascc1	activating signal cointegrator 1 complex subunit 1 [Source:MGI Symbol;Acc:MGI:1916340]	0.0509902	0.777351	-0.308819	0.0185785	-0.359809	0.00349982	35.1059	33.7781	43.4851
ENSMUSG00000020412	Ascc2	activating signal cointegrator 1 complex subunit 2 [Source:MGI Symbol;Acc:MGI:1922702]	0.493402	0.00368193	-0.189138	0.34856	-0.682539	2.30531e-05	11.3567	8.0316	12.9436
ENSMUSG00000038774	Ascc3	activating signal cointegrator 1 complex subunit 3 [Source:MGI Symbol;Acc:MGI:1925237]	-0.360574	0.139276	0.39545	0.111629	0.756024	0.000425086	4.04972	5.26706	3.07801
ENSMUSG00000020052	Ascl1	achaete-scute family bHLH transcription factor 1 [Source:MGI Symbol;Acc:MGI:96919]	1.10016	0.0482975	-0.779548	0.167708	-1.87971	0.000199715	1.14844	0.51769	1.96866
ENSMUSG00000019857	Asf1a	anti-silencing function 1A histone chaperone [Source:MGI Symbol;Acc:MGI:1913653]	0.360407	0.362272	1.01003	0.00340753	0.649627	0.057703	41.2102	32.0016	20.4696
ENSMUSG00000005470	Asf1b	anti-silencing function 1B histone chaperone [Source:MGI Symbol;Acc:MGI:1914179]	0.558672	0.00123618	-0.000601608	1	-0.559274	0.000976283	42.1717	28.5734	42.1895
ENSMUSG00000031575	Ash2l	ASH2 like histone lysine methyltransferase complex subunit [Source:MGI Symbol;Acc:MGI:1344416]	0.274572	0.272602	0.555238	0.0156425	0.280666	0.238123	23.3951	19.362	15.9233
ENSMUSG00000023017	Asic1	acid-sensing (proton-gated) ion channel 1 [Source:MGI Symbol;Acc:MGI:1194915]	0.741973	0.0709005	2.0049	1.43914e-07	1.26293	0.000942538	4.74476	2.84894	1.17615
ENSMUSG00000033007	Asic4	acid-sensing (proton-gated) ion channel family member 4 [Source:MGI Symbol;Acc:MGI:2652846]	5.37484	1.52108e-26	4.09193	1.26479e-18	-1.28291	0.0356361	5.94942	0.13426	0.344694
ENSMUSG00000025533	Asl	argininosuccinate lyase [Source:MGI Symbol;Acc:MGI:88084]	0.500386	0.0187231	-0.434034	0.0519724	-0.934419	1.45345e-06	9.9425	6.95486	13.4248
ENSMUSG00000052456	Asna1	arsA arsenite transporter, ATP-binding, homolog 1 (bacterial) [Source:MGI Symbol;Acc:MGI:1928379]	-0.157892	0.482018	-0.466288	0.0142684	-0.308396	0.103245	39.3048	43.6493	54.3028
ENSMUSG00000029752	Asns	asparagine synthetase [Source:MGI Symbol;Acc:MGI:1350929]	-0.040002	0.938768	1.68407	1.10026e-10	1.72407	3.65228e-12	33.0892	34.118	10.2872
ENSMUSG00000026095	Asnsd1	asparagine synthetase domain containing 1 [Source:MGI Symbol;Acc:MGI:1917646]	-0.360018	0.42337	0.60901	0.15076	0.969027	0.00990655	1.75184	2.20696	1.15007
ENSMUSG00000020774	Aspa	aspartoacylase [Source:MGI Symbol;Acc:MGI:87914]	-4.85787	2.36832e-21	-7.6388	5.26936e-53	-2.78093	2.93481e-16	0.0181926	0.564549	3.93074
ENSMUSG00000028207	Asph	aspartate-beta-hydroxylase [Source:MGI Symbol;Acc:MGI:1914186]	-0.804093	0.00289343	-1.20255	7.63376e-06	-0.398457	0.171337	5.23598	9.1527	12.0512
ENSMUSG00000046378	Asphd1	aspartate beta-hydroxylase domain containing 1 [Source:MGI Symbol;Acc:MGI:2685014]	-1.92803	0.00717907	-0.146183	0.90218	1.78185	0.0145886	0.395922	1.47749	0.434239
ENSMUSG00000029348	Asphd2	aspartate beta-hydroxylase domain containing 2 [Source:MGI Symbol;Acc:MGI:1920148]	-0.130799	0.830536	2.20017	5.02141e-08	2.33097	1.41744e-09	3.41806	3.71359	0.738934
ENSMUSG00000033952	Aspm	abnormal spindle microtubule assembly [Source:MGI Symbol;Acc:MGI:1334448]	-0.0970196	0.764796	-0.843732	0.000211539	-0.746712	0.000614568	3.97606	4.29334	7.13572
ENSMUSG00000021388	Aspn	asporin [Source:MGI Symbol;Acc:MGI:1913945]	-6.77367	2.08764e-20	-8.29223	4.16952e-29	-1.51856	0.0169974	0.0345272	4.11758	11.4859
ENSMUSG00000033508	Asprv1	aspartic peptidase, retroviral-like 1 [Source:MGI Symbol;Acc:MGI:1915105]	-2.07892	0.0364519	-0.947165	0.426477	1.13175	0.288561	0.135414	0.555393	0.25938
ENSMUSG00000025142	Aspscr1	alveolar soft part sarcoma chromosome region, candidate 1 (human) [Source:MGI Symbol;Acc:MGI:1916188]	0.447607	0.00196144	-0.080075	0.679439	-0.527682	0.000157587	18.7952	13.7084	19.8704
ENSMUSG00000024654	Asrgl1	asparaginase like 1 [Source:MGI Symbol;Acc:MGI:1913764]	-0.457929	0.0536378	-1.87743	5.19019e-19	-1.4195	3.72402e-12	10.3022	14.1423	37.8434
ENSMUSG00000076441	Ass1	argininosuccinate synthetase 1 [Source:MGI Symbol;Acc:MGI:88090]	-1.26814	0.000256398	-3.50624	5.56443e-28	-2.23811	8.73177e-13	0.807365	1.91399	9.16636
ENSMUSG00000026587	Astn1	astrotactin 1 [Source:MGI Symbol;Acc:MGI:1098567]	-1.14212	1.83596e-06	0.201619	0.532968	1.34374	9.91833e-09	3.61713	8.02973	3.14531
ENSMUSG00000042548	Asxl1	additional sex combs like 1 [Source:MGI Symbol;Acc:MGI:2684063]	-0.203554	0.402069	0.285472	0.220868	0.489026	0.0154542	7.85642	9.07483	6.44845
ENSMUSG00000037486	Asxl2	additional sex combs like 2, transcriptional regulator [Source:MGI Symbol;Acc:MGI:1922552]	-0.284431	0.0754236	-0.361252	0.0219749	-0.0768208	0.689808	1.90853	2.33923	2.45399
ENSMUSG00000045215	Asxl3	additional sex combs like 3, transcriptional regulator [Source:MGI Symbol;Acc:MGI:2685175]	0.499318	0.315491	3.00037	2.5147e-13	2.50105	2.35728e-10	4.26298	3.02642	0.531389
ENSMUSG00000013662	Atad1	ATPase family, AAA domain containing 1 [Source:MGI Symbol;Acc:MGI:1915229]	-0.908244	2.85784e-05	-0.35019	0.176547	0.558053	0.0132434	28.15	53.0465	35.8925
ENSMUSG00000022360	Atad2	ATPase family, AAA domain containing 2 [Source:MGI Symbol;Acc:MGI:1917722]	0.181136	0.525503	-0.279761	0.290374	-0.460897	0.045393	10.0477	8.90414	12.2021
ENSMUSG00000029036	Atad3a	ATPase family, AAA domain containing 3A [Source:MGI Symbol;Acc:MGI:1919214]	0.464966	0.0470975	0.495461	0.0394552	0.030495	0.931537	31.1931	22.5513	22.1217
ENSMUSG00000024426	Atat1	alpha tubulin acetyltransferase 1 [Source:MGI Symbol;Acc:MGI:1913869]	-0.938171	4.34121e-06	0.0163386	0.973752	0.95451	1.96983e-06	31.6151	60.5816	31.2562
ENSMUSG00000034958	Atcay	ataxia, cerebellar, Cayman type [Source:MGI Symbol;Acc:MGI:2448730]	-1.97764	7.28352e-05	1.58932	0.00321707	3.56697	4.94016e-14	6.63759	26.1489	2.20135
ENSMUSG00000023027	Atf1	activating transcription factor 1 [Source:MGI Symbol;Acc:MGI:1298366]	-0.461018	0.0281686	-0.0462112	0.884627	0.414807	0.0486874	5.90662	8.15742	6.10267
ENSMUSG00000027104	Atf2	activating transcription factor 2 [Source:MGI Symbol;Acc:MGI:109349]	-0.227752	0.379311	0.33936	0.169888	0.567112	0.00808686	14.3177	16.8359	11.3206
ENSMUSG00000042406	Atf4	activating transcription factor 4 [Source:MGI Symbol;Acc:MGI:88096]	0.0235997	0.921035	0.297228	0.037912	0.273629	0.0439654	110.128	108.316	89.6507
ENSMUSG00000038539	Atf5	activating transcription factor 5 [Source:MGI Symbol;Acc:MGI:2141857]	3.33351	1.88125e-21	3.09348	1.04924e-17	-0.240036	0.629335	18.7965	1.83533	2.19859
ENSMUSG00000015461	Atf6b	activating transcription factor 6 beta [Source:MGI Symbol;Acc:MGI:105121]	0.12152	0.575884	-0.527028	0.00213358	-0.648548	4.52267e-05	28.6832	26.2418	41.3187
ENSMUSG00000099083	Atf7	activating transcription factor 7 [Source:MGI Symbol;Acc:MGI:2443472]	-0.650288	0.000320383	-0.966684	6.00894e-08	-0.316396	0.103649	1.65183	2.58809	3.22524
ENSMUSG00000030213	Atf7ip	activating transcription factor 7 interacting protein [Source:MGI Symbol;Acc:MGI:1858965]	-0.216054	0.210028	-0.394957	0.0137091	-0.178903	0.292943	3.70163	4.32128	4.86598
ENSMUSG00000021619	Atg10	autophagy related 10 [Source:MGI Symbol;Acc:MGI:1914045]	-0.653907	3.57737e-05	0.0279574	0.920822	0.681865	1.70783e-05	12.3493	19.3914	12.1102
ENSMUSG00000037204	Atg101	autophagy related 101 [Source:MGI Symbol;Acc:MGI:1915368]	1.14668	4.67835e-08	0.521765	0.0287629	-0.62492	0.00450065	75.9082	33.9461	52.8605
ENSMUSG00000026289	Atg16l1	autophagy related 16-like 1 (S. cerevisiae) [Source:MGI Symbol;Acc:MGI:1924290]	0.418474	0.101216	0.613969	0.0136354	0.195495	0.484677	5.56094	4.1732	3.63292
ENSMUSG00000047767	Atg16l2	autophagy related 16-like 2 (S. cerevisiae) [Source:MGI Symbol;Acc:MGI:1920933]	1.32149	7.14063e-06	0.919496	0.00359745	-0.40199	0.241817	3.0046	1.19525	1.586
ENSMUSG00000024773	Atg2a	autophagy related 2A [Source:MGI Symbol;Acc:MGI:1916291]	0.924756	0.00621905	-0.492874	0.19773	-1.41763	6.92825e-06	4.02042	2.11377	5.65705
ENSMUSG00000041341	Atg2b	autophagy related 2B [Source:MGI Symbol;Acc:MGI:1923809]	-1.02261	5.73006e-06	-0.39589	0.139868	0.626722	0.00779359	1.24447	2.54043	1.63331
ENSMUSG00000079418	Atg4a	autophagy related 4A, cysteine peptidase [Source:MGI Symbol;Acc:MGI:2147903]	0.100413	0.794554	-0.513059	0.0739361	-0.613472	0.0204669	8.74015	8.25679	12.478
ENSMUSG00000028550	Atg4c	autophagy related 4C, cysteine peptidase [Source:MGI Symbol;Acc:MGI:2651854]	-0.484579	0.212603	-1.17152	0.000630567	-0.68694	0.0498539	1.6861	2.39051	3.80088
ENSMUSG00000002820	Atg4d	autophagy related 4D, cysteine peptidase [Source:MGI Symbol;Acc:MGI:2444308]	0.7326	0.000473882	0.54154	0.016296	-0.19106	0.448727	5.53898	3.344	3.80562
ENSMUSG00000030314	Atg7	autophagy related 7 [Source:MGI Symbol;Acc:MGI:1921494]	0.0888068	0.703497	-0.632366	0.000166537	-0.721173	6.1758e-06	5.08959	4.78292	7.88965
ENSMUSG00000033124	Atg9a	autophagy related 9A [Source:MGI Symbol;Acc:MGI:2138446]	-0.0470134	0.952673	-1.68599	4.76366e-06	-1.63898	3.45875e-06	1.70063	1.77646	5.46175
ENSMUSG00000026192	Atic	5-aminoimidazole-4-carboxamide ribonucleotide formyltransferase/IMP cyclohydrolase [Source:MGI Symbol;Acc:MGI:1351352]	-0.852114	2.96072e-05	-0.532062	0.0182484	0.320053	0.163023	1.7798	3.21615	2.57289
ENSMUSG00000021066	Atl1	atlastin GTPase 1 [Source:MGI Symbol;Acc:MGI:1921241]	-1.01483	0.000187165	0.631691	0.0385669	1.64652	2.26107e-10	9.80311	19.9572	6.32587
ENSMUSG00000024759	Atl3	atlastin GTPase 3 [Source:MGI Symbol;Acc:MGI:1924270]	-0.683068	0.000722257	-0.658007	0.00164707	0.0250616	0.941032	1.55021	2.53316	2.44578
ENSMUSG00000047388	Atmin	ATM interactor [Source:MGI Symbol;Acc:MGI:2682328]	-0.0563811	0.857485	0.77095	0.00015351	0.827331	2.19036e-05	4.42934	4.62343	2.59719
ENSMUSG00000055415	Atp10b	ATPase, class V, type 10B [Source:MGI Symbol;Acc:MGI:2442688]	-1.20292	0.0008011	-1.87253	8.27244e-08	-0.669611	0.0724937	0.282556	0.686339	1.03673
ENSMUSG00000046808	Atp10d	ATPase, class V, type 10D [Source:MGI Symbol;Acc:MGI:2450125]	-0.11056	0.804545	0.604627	0.070638	0.715187	0.0215189	1.30718	1.43319	0.859519
ENSMUSG00000062949	Atp11c	ATPase, class VI, type 11C [Source:MGI Symbol;Acc:MGI:1859661]	-0.838329	0.00055072	1.00857	6.79868e-05	1.8469	1.22823e-15	2.88358	5.22811	1.43228
ENSMUSG00000036622	Atp13a2	ATPase type 13A2 [Source:MGI Symbol;Acc:MGI:1922022]	-0.0332713	0.956083	0.554933	0.0753811	0.588204	0.0419055	11.8717	12.0834	8.07965
ENSMUSG00000022533	Atp13a3	ATPase type 13A3 [Source:MGI Symbol;Acc:MGI:2685387]	-0.859335	0.000274767	0.374772	0.182199	1.23411	6.79271e-08	1.91207	3.52572	1.47489
ENSMUSG00000033161	Atp1a1	ATPase, Na+/K+ transporting, alpha 1 polypeptide [Source:MGI Symbol;Acc:MGI:88105]	0.787891	0.00367972	1.52104	8.80364e-09	0.733151	0.00667309	14.6148	8.41953	5.09481
ENSMUSG00000007097	Atp1a2	ATPase, Na+/K+ transporting, alpha 2 polypeptide [Source:MGI Symbol;Acc:MGI:88106]	-4.26833	2.38594e-57	-6.64665	2.75929e-128	-2.37832	2.46881e-19	0.564218	10.8475	56.4426
ENSMUSG00000040907	Atp1a3	ATPase, Na+/K+ transporting, alpha 3 polypeptide [Source:MGI Symbol;Acc:MGI:88107]	-0.582608	0.508229	0.830429	0.320186	1.41304	0.0482497	11.5026	17.2218	6.46644
ENSMUSG00000026576	Atp1b1	ATPase, Na+/K+ transporting, beta 1 polypeptide [Source:MGI Symbol;Acc:MGI:88108]	1.61438	1.24141e-06	3.20708	1.00611e-21	1.5927	1.91587e-06	27.5447	9.01069	2.97559
ENSMUSG00000041329	Atp1b2	ATPase, Na+/K+ transporting, beta 2 polypeptide [Source:MGI Symbol;Acc:MGI:88109]	-1.64471	7.41632e-16	-4.53219	3.90759e-114	-2.88748	2.16795e-50	1.61183	5.03493	37.305
ENSMUSG00000032412	Atp1b3	ATPase, Na+/K+ transporting, beta 3 polypeptide [Source:MGI Symbol;Acc:MGI:107788]	-0.978509	8.93051e-05	-0.508117	0.0747761	0.470392	0.0793344	60.0351	118.341	85.3869
ENSMUSG00000029467	Atp2a2	ATPase, Ca++ transporting, cardiac muscle, slow twitch 2 [Source:MGI Symbol;Acc:MGI:88110]	-0.347451	0.0185838	-0.0270751	0.909081	0.320376	0.0282013	14.4702	18.4676	14.7374
ENSMUSG00000020788	Atp2a3	ATPase, Ca++ transporting, ubiquitous [Source:MGI Symbol;Acc:MGI:1194503]	-1.94513	0.0319998	-2.2619	0.0132826	-0.31677	0.784768	0.0944341	0.388815	0.458016
ENSMUSG00000019943	Atp2b1	ATPase, Ca++ transporting, plasma membrane 1 [Source:MGI Symbol;Acc:MGI:104653]	-0.520143	0.0117079	-0.137966	0.602797	0.382177	0.0682251	17.3836	25.0455	19.1299
ENSMUSG00000030302	Atp2b2	ATPase, Ca++ transporting, plasma membrane 2 [Source:MGI Symbol;Acc:MGI:105368]	-3.71745	0.000113798	-1.89416	0.0867499	1.82329	0.0759338	0.129937	1.70969	0.481785
ENSMUSG00000026463	Atp2b4	ATPase, Ca++ transporting, plasma membrane 4 [Source:MGI Symbol;Acc:MGI:88111]	-0.122356	0.735227	0.784522	0.003514	0.906879	0.000289464	2.18201	2.37599	1.26511
ENSMUSG00000025428	Atp5a1	ATP synthase, H+ transporting, mitochondrial F1 complex, alpha subunit 1 [Source:MGI Symbol;Acc:MGI:88115]	0.583716	5.59349e-06	-0.0159724	0.950149	-0.599689	1.95492e-06	349.565	233.205	353.435
ENSMUSG00000025781	Atp5c1	ATP synthase, H+ transporting, mitochondrial F1 complex, gamma polypeptide 1 [Source:MGI Symbol;Acc:MGI:1261437]	-0.552523	4.42357e-05	-0.339495	0.0240342	0.213028	0.156709	230.399	338.016	291.549
ENSMUSG00000003072	Atp5d	ATP synthase, H+ transporting, mitochondrial F1 complex, delta subunit [Source:MGI Symbol;Acc:MGI:1913293]	0.526706	0.0138219	0.00419522	1	-0.522511	0.012104	155.758	107.82	155.292
ENSMUSG00000000563	Atp5f1	ATP synthase, H+ transporting, mitochondrial F0 complex, subunit B1 [Source:MGI Symbol;Acc:MGI:1100495]	-0.424206	0.00324413	0.104932	0.574443	0.529138	0.000119142	110.108	147.729	102.389
ENSMUSG00000018770	Atp5g3	ATP synthase, H+ transporting, mitochondrial F0 complex, subunit C3 (subunit 9) [Source:MGI Symbol;Acc:MGI:2442035]	-0.234502	0.223918	0.265729	0.169703	0.500231	0.00237449	277.767	326.48	231.043
ENSMUSG00000038717	Atp5l	ATP synthase, H+ transporting, mitochondrial F0 complex, subunit G [Source:MGI Symbol;Acc:MGI:1351597]	-0.403452	0.238997	0.334894	0.353306	0.738346	0.0132528	21.5557	28.4488	17.0918
ENSMUSG00000021290	Atp5mpl	ATP synthase membrane subunit 6.8PL [Source:MGI Symbol;Acc:MGI:1917507]	-0.422508	0.224046	0.2743	0.471363	0.696808	0.0231387	424.331	567.682	350.892
ENSMUSG00000019087	Atp6ap1	ATPase, H+ transporting, lysosomal accessory protein 1 [Source:MGI Symbol;Acc:MGI:109629]	0.267223	0.207664	-0.182263	0.428812	-0.449487	0.0162937	97.6454	81.3231	110.793
ENSMUSG00000078958	Atp6ap1l	ATPase, H+ transporting, lysosomal accessory protein 1-like [Source:MGI Symbol;Acc:MGI:3648665]	-9.42306	1.16329e-14	-6.00204	4.30939e-06	3.42102	0.00148536	0.0307029	20.5764	1.9175
ENSMUSG00000031007	Atp6ap2	ATPase, H+ transporting, lysosomal accessory protein 2 [Source:MGI Symbol;Acc:MGI:1917745]	-0.469057	0.0218324	0.00897447	0.992024	0.478032	0.0160648	48.7005	67.6577	48.4029
ENSMUSG00000038023	Atp6v0a2	ATPase, H+ transporting, lysosomal V0 subunit A2 [Source:MGI Symbol;Acc:MGI:104855]	-0.0909448	0.830581	-0.847462	0.00321018	-0.756517	0.00583212	5.30599	5.70531	9.54449
ENSMUSG00000033379	Atp6v0b	ATPase, H+ transporting, lysosomal V0 subunit B [Source:MGI Symbol;Acc:MGI:1890510]	0.0353126	0.892869	0.428417	0.00936842	0.393104	0.0119335	79.2948	77.1395	58.9329
ENSMUSG00000013160	Atp6v0d1	ATPase, H+ transporting, lysosomal V0 subunit D1 [Source:MGI Symbol;Acc:MGI:1201778]	-0.40141	0.000488808	-0.0956972	0.521104	0.305712	0.00889307	86.3463	114.163	92.2535
ENSMUSG00000015575	Atp6v0e	ATPase, H+ transporting, lysosomal V0 subunit E [Source:MGI Symbol;Acc:MGI:1328318]	-0.182739	0.473109	-0.660153	0.00171811	-0.477413	0.0204981	31.2633	35.3515	49.406
ENSMUSG00000039347	Atp6v0e2	ATPase, H+ transporting, lysosomal V0 subunit E2 [Source:MGI Symbol;Acc:MGI:1923502]	-1.00477	1.06523e-06	-1.72601	4.62089e-17	-0.721243	0.000527052	20.0953	40.3651	66.4567
ENSMUSG00000052459	Atp6v1a	ATPase, H+ transporting, lysosomal V1 subunit A [Source:MGI Symbol;Acc:MGI:1201780]	-0.577352	0.00289148	-0.420269	0.0472847	0.157083	0.495662	19.8711	29.768	26.5913
ENSMUSG00000006273	Atp6v1b2	ATPase, H+ transporting, lysosomal V1 subunit B2 [Source:MGI Symbol;Acc:MGI:109618]	-0.651994	0.00314194	-0.417404	0.0896668	0.23459	0.349527	34.496	54.2925	46.0694
ENSMUSG00000020566	Atp6v1c2	ATPase, H+ transporting, lysosomal V1 subunit C2 [Source:MGI Symbol;Acc:MGI:1916025]	0.20935	0.859627	-2.32972	0.00139743	-2.53907	0.000356658	0.42924	0.337597	2.17599
ENSMUSG00000021114	Atp6v1d	ATPase, H+ transporting, lysosomal V1 subunit D [Source:MGI Symbol;Acc:MGI:1921084]	-0.150445	0.317422	0.453197	0.000511724	0.603642	5.01001e-07	134.418	149.67	98.2061
ENSMUSG00000019210	Atp6v1e1	ATPase, H+ transporting, lysosomal V1 subunit E1 [Source:MGI Symbol;Acc:MGI:894326]	-0.201092	0.202741	0.367544	0.0129037	0.568636	1.65544e-05	48.4603	55.6739	37.5655
ENSMUSG00000039105	Atp6v1g1	ATPase, H+ transporting, lysosomal V1 subunit G1 [Source:MGI Symbol;Acc:MGI:1913540]	0.206527	0.152288	0.591073	4.50878e-06	0.384546	0.00246083	393.618	340.843	261.332
ENSMUSG00000026394	Atp6v1g3	ATPase, H+ transporting, lysosomal V1 subunit G3 [Source:MGI Symbol;Acc:MGI:2450548]	3.65585	0.00721794	-2.02292	0.0282316	-5.67878	5.17678e-06	0.108278	0	0.430465
ENSMUSG00000033793	Atp6v1h	ATPase, H+ transporting, lysosomal V1 subunit H [Source:MGI Symbol;Acc:MGI:1914864]	-0.243405	0.283799	0.771701	8.97233e-05	1.01511	2.37459e-08	15.0324	17.842	8.80666
ENSMUSG00000033792	Atp7a	ATPase, Cu++ transporting, alpha polypeptide [Source:MGI Symbol;Acc:MGI:99400]	-0.623042	0.0713565	-0.782177	0.0232249	-0.159135	0.700515	2.11135	3.29523	3.63011
ENSMUSG00000037685	Atp8a1	ATPase, aminophospholipid transporter (APLT), class I, type 8A, member 1 [Source:MGI Symbol;Acc:MGI:1330848]	0.223409	0.463493	-0.944644	0.000124406	-1.16805	3.52645e-07	3.35929	2.92474	6.46927
ENSMUSG00000021983	Atp8a2	ATPase, aminophospholipid transporter-like, class I, type 8A, member 2 [Source:MGI Symbol;Acc:MGI:1354710]	-0.746939	0.0365339	0.364758	0.383322	1.1117	0.000839911	2.29425	3.90008	1.78165
ENSMUSG00000003341	Atp8b3	ATPase, class I, type 8B, member 3 [Source:MGI Symbol;Acc:MGI:1914581]	1.60817	1.4257e-05	2.66441	2.22492e-11	1.05625	0.0192995	1.16438	0.359445	0.187604
ENSMUSG00000060131	Atp8b4	ATPase, class I, type 8B, member 4 [Source:MGI Symbol;Acc:MGI:1859664]	4.21033	1.25139e-07	5.11071	4.8141e-10	0.900379	0.354965	11.0634	0.606986	0.321044
ENSMUSG00000027546	Atp9a	ATPase, class II, type 9A [Source:MGI Symbol;Acc:MGI:1330826]	-0.874826	0.000168029	-0.50784	0.0520977	0.366986	0.151983	8.52809	15.6298	12.1222
ENSMUSG00000042709	Atpaf2	ATP synthase mitochondrial F1 complex assembly factor 2 [Source:MGI Symbol;Acc:MGI:2180561]	-0.0782741	0.711668	-0.453654	0.00400361	-0.37538	0.014392	25.8015	27.1473	35.3388
ENSMUSG00000054428	Atpif1	ATPase inhibitory factor 1 [Source:MGI Symbol;Acc:MGI:1196457]	-0.592223	0.0559418	0.731762	0.0189919	1.32399	1.26495e-06	126.718	190.76	76.3078
ENSMUSG00000013622	Atraid	all-trans retinoic acid induced differentiation factor [Source:MGI Symbol;Acc:MGI:1918918]	-0.62808	4.43509e-06	-1.38425	6.36277e-25	-0.75617	1.15442e-08	39.4038	60.9262	102.88
ENSMUSG00000027312	Atrn	attractin [Source:MGI Symbol;Acc:MGI:1341628]	-0.739181	0.000344736	-0.139002	0.617092	0.600179	0.00406857	1.81483	3.05517	1.99601
ENSMUSG00000054843	Atrnl1	attractin like 1 [Source:MGI Symbol;Acc:MGI:2147749]	-1.03827	0.00559467	-0.267496	0.580558	0.770772	0.0437852	1.73607	3.56957	2.08564
ENSMUSG00000046876	Atxn1	ataxin 1 [Source:MGI Symbol;Acc:MGI:104783]	-2.54216	1.74387e-21	-2.88555	1.21933e-26	-0.343384	0.2562	0.119573	0.700871	0.890429
ENSMUSG00000016541	Atxn10	ataxin 10 [Source:MGI Symbol;Acc:MGI:1859293]	-0.284472	0.0515465	0.0821746	0.655203	0.366647	0.00717282	202.946	247.516	191.716
ENSMUSG00000069895	Atxn1l	ataxin 1-like [Source:MGI Symbol;Acc:MGI:3694797]	-0.612003	0.00463502	-0.220625	0.401846	0.391379	0.0872436	1.35358	2.04635	1.5732
ENSMUSG00000032637	Atxn2l	ataxin 2-like [Source:MGI Symbol;Acc:MGI:2446242]	0.497314	0.0459547	0.380632	0.155974	-0.116681	0.701724	11.4916	8.06151	8.8251
ENSMUSG00000021738	Atxn7	ataxin 7 [Source:MGI Symbol;Acc:MGI:2179277]	-0.785374	0.0172091	-0.746624	0.0293653	0.0387507	0.941505	0.816838	1.4088	1.36567
ENSMUSG00000020564	Atxn7l1	ataxin 7-like 1 [Source:MGI Symbol;Acc:MGI:3584458]	0.0804602	0.779738	-0.445282	0.0361765	-0.525742	0.00785088	2.34888	2.20648	3.2006
ENSMUSG00000048997	Atxn7l2	ataxin 7-like 2 [Source:MGI Symbol;Acc:MGI:1919772]	0.678621	0.0138377	0.581225	0.0459381	-0.0973953	0.792977	4.90256	3.0303	3.27317
ENSMUSG00000059995	Atxn7l3	ataxin 7-like 3 [Source:MGI Symbol;Acc:MGI:3036270]	-0.328534	0.153194	0.855659	4.50942e-05	1.18419	1.33564e-09	7.4964	9.36039	4.13634
ENSMUSG00000074748	Atxn7l3b	ataxin 7-like 3B [Source:MGI Symbol;Acc:MGI:1914971]	-0.124244	0.524364	0.684576	7.52738e-06	0.80882	1.4083e-08	102.845	112.116	63.983
ENSMUSG00000051669	AU021092	expressed sequence AU021092 [Source:MGI Symbol;Acc:MGI:2146559]	-1.99538	0.00055072	-3.18597	2.25741e-08	-1.19058	0.0456286	1.75291	6.94964	15.9318
ENSMUSG00000078584	AU022252	expressed sequence AU022252 [Source:MGI Symbol;Acc:MGI:2140466]	0.411637	0.00851105	0.637886	3.36018e-05	0.226249	0.181645	6.84866	5.12602	4.39954
ENSMUSG00000028830	AU040320	expressed sequence AU040320 [Source:MGI Symbol;Acc:MGI:2140475]	-0.224115	0.384591	-0.885354	3.1622e-05	-0.661239	0.00146687	6.49968	7.62574	12.0059
ENSMUSG00000078435	AU041133	expressed sequence AU041133 [Source:MGI Symbol;Acc:MGI:2143755]	-0.842767	0.00686458	-0.58883	0.085015	0.253937	0.48782	5.73034	10.4683	8.6202
ENSMUSG00000078521	Aunip	aurora kinase A and ninein interacting protein [Source:MGI Symbol;Acc:MGI:1917135]	0.730883	0.00835517	0.135927	0.707503	-0.594957	0.0349987	9.89367	5.90319	8.99603
ENSMUSG00000068328	Aup1	ancient ubiquitous protein 1 [Source:MGI Symbol;Acc:MGI:107789]	0.787421	6.18906e-08	-0.0789335	0.703074	-0.866355	1.44888e-09	29.7338	17.1122	31.406
ENSMUSG00000027496	Aurka	aurora kinase A [Source:MGI Symbol;Acc:MGI:894678]	0.70901	0.00118676	0.166026	0.559144	-0.542985	0.0141909	52.1268	31.9739	46.4727
ENSMUSG00000065990	Aurkaip1	aurora kinase A interacting protein 1 [Source:MGI Symbol;Acc:MGI:1913327]	0.442411	0.0222148	0.230323	0.298667	-0.212088	0.315966	63.9095	46.7104	54.487
ENSMUSG00000020897	Aurkb	aurora kinase B [Source:MGI Symbol;Acc:MGI:107168]	0.602663	0.000625083	-0.46974	0.012923	-1.0724	7.71221e-11	49.2998	32.3815	68.2724
ENSMUSG00000087519	AV039307	expressed sequence AV039307 [Source:MGI Symbol;Acc:MGI:2139243]	0.558814	0.245174	1.49787	0.000794439	0.93906	0.0492609	2.01526	1.44106	0.707363
ENSMUSG00000108461	AV356131	expressed sequence AV356131 [Source:MGI Symbol;Acc:MGI:2142184]	1.04269	1.14926e-05	1.41834	3.9833e-09	0.37565	0.182037	21.6523	10.3065	8.13386
ENSMUSG00000003604	Aven	apoptosis, caspase activation inhibitor [Source:MGI Symbol;Acc:MGI:1921518]	-0.182174	0.756554	0.761073	0.103416	0.943247	0.0288686	0.994425	1.1201	0.587597
ENSMUSG00000029787	Avl9	AVL9 cell migration associated [Source:MGI Symbol;Acc:MGI:1926187]	-0.984088	0.000627053	0.031634	0.956428	1.01572	0.00031272	3.46315	6.8824	3.39104
ENSMUSG00000018821	Avpi1	arginine vasopressin-induced 1 [Source:MGI Symbol;Acc:MGI:1916784]	0.842561	7.69582e-06	0.267251	0.233395	-0.57531	0.00324161	22.6575	12.4321	18.8078
ENSMUSG00000078349	AW011738	expressed sequence AW011738 [Source:MGI Symbol;Acc:MGI:2140540]	-0.654004	0.00888222	-2.51885	2.71203e-32	-1.86485	3.57439e-18	1.59163	2.41847	9.11995
ENSMUSG00000074166	AW146154	expressed sequence AW146154 [Source:MGI Symbol;Acc:MGI:2142212]	0.364357	0.245799	-0.613337	0.0312675	-0.977694	0.00019137	1.5323	1.22542	2.34657
ENSMUSG00000041935	AW549877	expressed sequence AW549877 [Source:MGI Symbol;Acc:MGI:2146232]	-0.723205	0.0105936	-0.671892	0.0241936	0.0513133	0.902902	15.0877	24.9944	24.0376
ENSMUSG00000038112	AW551984	expressed sequence AW551984 [Source:MGI Symbol;Acc:MGI:2143322]	3.55439	2.75644e-21	4.56294	1.11152e-31	1.00855	0.0157329	55.9744	4.79288	2.3674
ENSMUSG00000033632	AW554918	expressed sequence AW554918 [Source:MGI Symbol;Acc:MGI:2147376]	0.237785	0.357582	-0.37515	0.11676	-0.612934	0.00427906	2.57193	2.24638	3.3372
ENSMUSG00000024182	Axin1	axin 1 [Source:MGI Symbol;Acc:MGI:1096327]	0.0820606	0.809287	0.523717	0.0334787	0.441656	0.0657001	6.09977	5.71946	4.23734
ENSMUSG00000000142	Axin2	axin 2 [Source:MGI Symbol;Acc:MGI:1270862]	-2.77921	3.92578e-18	-2.55187	1.89036e-14	0.227344	0.585514	0.320295	2.15412	1.8844
ENSMUSG00000002602	Axl	AXL receptor tyrosine kinase [Source:MGI Symbol;Acc:MGI:1347244]	0.28421	0.294404	-0.891295	0.000130565	-1.1755	4.94625e-08	15.1957	12.5059	28.1744
ENSMUSG00000037458	Azin1	antizyme inhibitor 1 [Source:MGI Symbol;Acc:MGI:1859169]	-1.3758	1.17733e-08	-0.3605	0.229807	1.0153	3.07914e-05	14.6068	38.0058	18.7542
ENSMUSG00000028789	Azin2	antizyme inhibitor 2 [Source:MGI Symbol;Acc:MGI:2442093]	0.813226	0.00233277	0.0741306	0.852483	-0.739095	0.00535646	8.81709	4.9738	8.37457
ENSMUSG00000100005	B130024G19Rik	RIKEN cDNA B130024G19 gene [Source:MGI Symbol;Acc:MGI:3604353]	1.32108	1.25798e-05	-0.326337	0.392712	-1.64742	1.81511e-08	5.54764	2.20136	6.95496
ENSMUSG00000093606	B130034C11Rik	RIKEN cDNA B130034C11 gene [Source:MGI Symbol;Acc:MGI:3041186]	0.882716	0.0018419	1.2477	1.24427e-05	0.364984	0.289881	2.54575	1.33451	1.07071
ENSMUSG00000086502	B130055M24Rik	RIKEN cDNA B130055M24 gene [Source:MGI Symbol;Acc:MGI:3590645]	0.754968	0.0112255	0.4115	0.211544	-0.343468	0.30964	3.72019	2.28908	2.79858
ENSMUSG00000086715	B230112J18Rik	RIKEN cDNA B230112J18 gene [Source:MGI Symbol;Acc:MGI:1925096]	-0.544134	0.710076	-4.06365	1.78726e-06	-3.51951	7.70977e-05	0.133721	0.173807	2.17045
ENSMUSG00000027165	B230118H07Rik	RIKEN cDNA B230118H07 gene [Source:MGI Symbol;Acc:MGI:1915420]	-0.376147	0.0179577	-0.425354	0.0086679	-0.0492077	0.819082	15.1226	19.5896	20.3155
ENSMUSG00000087024	B230119M05Rik	RIKEN cDNA B230119M05 gene [Source:MGI Symbol;Acc:MGI:1925233]	-2.0017	0.00911318	-1.096	0.2177	0.905706	0.28206	0.278718	1.15126	0.589627
ENSMUSG00000086003	B230206L02Rik	RIKEN cDNA B230206L02 gene [Source:MGI Symbol;Acc:MGI:1924598]	2.35644	8.93658e-05	1.24277	0.0411541	-1.11367	0.105805	1.90138	0.349716	0.805895
ENSMUSG00000092492	B230208B08Rik	RIKEN cDNA B230208B08 gene [Source:MGI Symbol;Acc:MGI:2442149]	0.0365265	1	3.29741	0.00284481	3.26088	0.00211159	3.90604	3.81208	0.389267
ENSMUSG00000089706	B230216N24Rik	RIKEN cDNA B230216N24 gene [Source:MGI Symbol;Acc:MGI:1925853]	3.27345	2.44608e-23	6.16276	1.77902e-61	2.88931	1.73775e-14	14.5335	1.51547	0.200822
ENSMUSG00000050538	B230217C12Rik	RIKEN cDNA B230217C12 gene [Source:MGI Symbol;Acc:MGI:1915377]	0.226854	0.293408	0.444011	0.0244316	0.217157	0.308608	9.64766	8.23072	7.09044
ENSMUSG00000045767	B230219D22Rik	RIKEN cDNA B230219D22 gene [Source:MGI Symbol;Acc:MGI:1925771]	-0.432736	0.0442444	0.379587	0.0962578	0.812323	2.82417e-05	19.7439	26.6901	15.1764
ENSMUSG00000080717	B230307C23Rik	RIKEN cDNA B230307C23 gene [Source:MGI Symbol;Acc:MGI:3643396]	-0.472552	0.0454847	-0.083264	0.795046	0.389288	0.114287	1.3709	1.93177	1.45255
ENSMUSG00000084843	B230312C02Rik	RIKEN cDNA B230312C02 gene [Source:MGI Symbol;Acc:MGI:2444130]	-1.25577	0.0695774	0.74864	0.360845	2.00441	0.00266748	0.663008	1.5386	0.395498
ENSMUSG00000045746	B230317F23Rik	RIKEN cDNA B230317F23 gene [Source:MGI Symbol;Acc:MGI:2443920]	-0.473524	0.232195	-0.762476	0.0361765	-0.288952	0.484477	0.881462	1.17312	1.48346
ENSMUSG00000104597	B230334C09Rik	RIKEN cDNA B230334C09 gene [Source:MGI Symbol;Acc:MGI:2442224]	-4.55313	2.87667e-11	-1.21564	0.159353	3.33749	1.29123e-06	0.0591975	1.39514	0.136311
ENSMUSG00000097119	B230354K17Rik	RIKEN cDNA B230354K17 gene [Source:MGI Symbol;Acc:MGI:2443272]	-0.800452	1.22059e-05	-0.933088	5.69727e-07	-0.132636	0.569475	4.72552	8.34718	9.02189
ENSMUSG00000086350	B230369F24Rik	RIKEN cDNA B230369F24 gene [Source:MGI Symbol;Acc:MGI:2443392]	0.71286	0.0734872	1.97711	1.84948e-07	1.26425	0.00120774	2.52389	1.54795	0.639197
ENSMUSG00000060802	B2m	beta-2 microglobulin [Source:MGI Symbol;Acc:MGI:88127]	-1.08967	2.55513e-05	-1.0418	0.000123941	0.0478765	0.907469	73.1569	155.443	150.625
ENSMUSG00000048406	B330016D10Rik	RIKEN cDNA B330016D10 gene [Source:MGI Symbol;Acc:MGI:2444063]	0.436512	0.403808	1.28197	0.00568035	0.845456	0.0824399	1.65327	1.18767	0.677689
ENSMUSG00000043300	B3galnt1	UDP-GalNAc:betaGlcNAc beta 1,3-galactosaminyltransferase, polypeptide 1 [Source:MGI Symbol;Acc:MGI:1349405]	-0.577253	0.0139224	0.226785	0.423024	0.804038	0.000272982	22.1713	33.2841	18.9554
ENSMUSG00000039242	B3galnt2	UDP-GalNAc:betaGlcNAc beta 1,3-galactosaminyltransferase, polypeptide 2 [Source:MGI Symbol;Acc:MGI:2145517]	0.712368	0.00108692	0.720302	0.00141203	0.00793348	0.990085	11.0487	6.85044	6.71294
ENSMUSG00000034780	B3galt1	UDP-Gal:betaGlcNAc beta 1,3-galactosyltransferase, polypeptide 1 [Source:MGI Symbol;Acc:MGI:1349403]	-4.2835	1.39964e-23	-0.976409	0.0745755	3.30709	2.48391e-14	0.133553	2.59615	0.26039
ENSMUSG00000033849	B3galt2	UDP-Gal:betaGlcNAc beta 1,3-galactosyltransferase, polypeptide 2 [Source:MGI Symbol;Acc:MGI:1349461]	-4.27771	4.08345e-16	-2.38835	3.77266e-05	1.88936	0.000423358	0.0745655	1.45227	0.388167
ENSMUSG00000067370	B3galt4	UDP-Gal:betaGlcNAc beta 1,3-galactosyltransferase, polypeptide 4 [Source:MGI Symbol;Acc:MGI:1859517]	0.318401	0.358573	-0.429407	0.185934	-0.747809	0.0104097	4.71046	3.76957	6.34632
ENSMUSG00000074892	B3galt5	UDP-Gal:betaGlcNAc beta 1,3-galactosyltransferase, polypeptide 5 [Source:MGI Symbol;Acc:MGI:2136878]	-0.718613	0.337105	-1.53492	0.0214406	-0.816308	0.239215	0.307435	0.506352	0.889784
ENSMUSG00000050796	B3galt6	UDP-Gal:betaGal beta 1,3-galactosyltransferase, polypeptide 6 [Source:MGI Symbol;Acc:MGI:2152819]	-0.908112	0.0212849	0.00922777	1	0.91734	0.0174535	3.11605	5.79555	3.09484
ENSMUSG00000045994	B3gat1	beta-1,3-glucuronyltransferase 1 (glucuronosyltransferase P) [Source:MGI Symbol;Acc:MGI:1924148]	-4.03021	4.36426e-19	-1.9007	0.00018275	2.12951	3.08627e-06	0.197722	3.21474	0.737638
ENSMUSG00000071649	B3gat3	beta-1,3-glucuronyltransferase 3 (glucuronosyltransferase I) [Source:MGI Symbol;Acc:MGI:1919977]	0.528525	0.102369	0.817427	0.00910841	0.288902	0.402922	25.575	17.4835	14.5089
ENSMUSG00000051950	B3glct	beta-3-glucosyltransferase [Source:MGI Symbol;Acc:MGI:2685903]	-0.118618	0.592051	-0.848178	1.9716e-07	-0.72956	4.73289e-06	5.9431	6.50032	10.6979
ENSMUSG00000022686	B3gnt5	UDP-GlcNAc:betaGal beta-1,3-N-acetylglucosaminyltransferase 5 [Source:MGI Symbol;Acc:MGI:2137302]	-0.781372	0.0204749	0.653441	0.0713878	1.43481	3.25743e-06	7.90613	13.665	5.02841
ENSMUSG00000079445	B3gnt7	UDP-GlcNAc:betaGal beta-1,3-N-acetylglucosaminyltransferase 7 [Source:MGI Symbol;Acc:MGI:2384394]	1.05012	0.0085382	-0.550111	0.207063	-1.60023	1.82154e-05	1.52321	0.739997	2.23583
ENSMUSG00000059479	B3gnt8	UDP-GlcNAc:betaGal beta-1,3-N-acetylglucosaminyltransferase 8 [Source:MGI Symbol;Acc:MGI:2385269]	-0.366065	0.649046	-1.69095	0.00400361	-1.32489	0.0264266	0.110128	0.131598	0.3542
ENSMUSG00000069920	B3gnt9	UDP-GlcNAc:betaGal beta-1,3-N-acetylglucosaminyltransferase 9 [Source:MGI Symbol;Acc:MGI:2142841]	-2.15863	8.99455e-05	-2.59195	3.46216e-06	-0.433317	0.517135	0.537414	2.39935	3.19538
ENSMUSG00000046605	B3gntl1	UDP-GlcNAc:betaGal beta-1,3-N-acetylglucosaminyltransferase-like 1 [Source:MGI Symbol;Acc:MGI:2441705]	-0.093687	0.855328	-0.823395	0.0164129	-0.729708	0.0281351	2.43138	2.62117	4.28837
ENSMUSG00000006731	B4galnt1	beta-1,4-N-acetyl-galactosaminyl transferase 1 [Source:MGI Symbol;Acc:MGI:1342057]	-1.14096	0.00640769	0.81474	0.0786585	1.9557	5.79728e-07	6.06684	13.3358	3.44124
ENSMUSG00000041372	B4galnt3	beta-1,4-N-acetyl-galactosaminyl transferase 3 [Source:MGI Symbol;Acc:MGI:3041155]	1.75547	0.0211577	-0.0366536	0.986052	-1.79212	0.0173225	0.297431	0.0944711	0.30495
ENSMUSG00000055629	B4galnt4	beta-1,4-N-acetyl-galactosaminyl transferase 4 [Source:MGI Symbol;Acc:MGI:2652891]	0.293368	0.406645	1.78142	4.87271e-10	1.48806	8.79074e-08	7.65563	6.2279	2.22417
ENSMUSG00000028413	B4galt1	UDP-Gal:betaGlcNAc beta 1,4- galactosyltransferase, polypeptide 1 [Source:MGI Symbol;Acc:MGI:95705]	-0.160724	0.68006	-0.690524	0.0230589	-0.5298	0.0755973	3.62805	3.99134	5.85006
ENSMUSG00000028541	B4galt2	UDP-Gal:betaGlcNAc beta 1,4- galactosyltransferase, polypeptide 2 [Source:MGI Symbol;Acc:MGI:1858493]	0.162895	0.755784	1.11622	0.00363641	0.953323	0.00950546	7.83795	6.95736	3.61407
ENSMUSG00000022793	B4galt4	UDP-Gal:betaGlcNAc beta 1,4-galactosyltransferase, polypeptide 4 [Source:MGI Symbol;Acc:MGI:1928387]	-0.439156	0.0174924	-0.701823	9.84808e-05	-0.262667	0.176403	19.3811	26.3572	31.5064
ENSMUSG00000056124	B4galt6	UDP-Gal:betaGlcNAc beta 1,4-galactosyltransferase, polypeptide 6 [Source:MGI Symbol;Acc:MGI:1928380]	-1.31858	8.13216e-09	-1.42131	1.50385e-09	-0.102735	0.748949	1.75112	4.39642	4.698
ENSMUSG00000047379	B4gat1	beta-1,4-glucuronyltransferase 1 [Source:MGI Symbol;Acc:MGI:1919680]	0.0322482	0.92476	-1.12517	3.36442e-10	-1.15742	1.35116e-11	31.3515	30.6001	68.3892
ENSMUSG00000052364	B630019K06Rik	RIKEN cDNA B630019K06 gene [Source:MGI Symbol;Acc:MGI:2147918]	-0.824186	0.00953612	1.50191	5.62467e-06	2.3261	5.28254e-14	2.4812	4.38175	0.869413
ENSMUSG00000085133	B930095G15Rik	RIKEN cDNA B930095G15 gene [Source:MGI Symbol;Acc:MGI:2443701]	-0.519277	0.106264	1.11695	0.000266883	1.63622	7.71617e-09	2.46091	3.54631	1.13211
ENSMUSG00000001039	B9d1	B9 protein domain 1 [Source:MGI Symbol;Acc:MGI:1351471]	0.40106	0.0965838	-0.364659	0.145744	-0.765718	0.000345295	28.9698	21.7075	37.3205
ENSMUSG00000031820	Babam1	BRISC and BRCA1 A complex member 1 [Source:MGI Symbol;Acc:MGI:1915501]	-0.202353	0.277734	-0.371212	0.0313426	-0.168859	0.356117	32.5901	37.2945	42.1536
ENSMUSG00000052139	Babam2	BRISC and BRCA1 A complex member 2 [Source:MGI Symbol;Acc:MGI:1333875]	0.70399	0.00106935	-0.334352	0.17054	-1.03834	3.7569e-07	5.79191	3.55393	7.3001
ENSMUSG00000040605	Bace2	beta-site APP-cleaving enzyme 2 [Source:MGI Symbol;Acc:MGI:1860440]	-2.45305	2.15539e-07	-4.64007	9.39012e-24	-2.18702	1.08804e-06	0.256914	1.4149	6.44457
ENSMUSG00000025612	Bach1	BTB and CNC homology 1, basic leucine zipper transcription factor 1 [Source:MGI Symbol;Acc:MGI:894680]	-1.01079	9.15784e-11	0.350047	0.0649579	1.36084	8.86995e-18	2.65895	5.39535	2.08986
ENSMUSG00000040270	Bach2	BTB and CNC homology, basic leucine zipper transcription factor 2 [Source:MGI Symbol;Acc:MGI:894679]	-0.211595	0.602135	1.46753	2.0737e-06	1.67912	7.90371e-09	3.19374	3.69532	1.15357
ENSMUSG00000024959	Bad	BCL2-associated agonist of cell death [Source:MGI Symbol;Acc:MGI:1096330]	0.386725	0.041336	-0.30457	0.132061	-0.691294	5.67073e-05	34.8052	26.331	42.9931
ENSMUSG00000042215	Bag2	BCL2-associated athanogene 2 [Source:MGI Symbol;Acc:MGI:1891254]	0.981673	2.84635e-06	0.331845	0.184034	-0.649828	0.00266748	15.4055	7.77951	12.2398
ENSMUSG00000030847	Bag3	BCL2-associated athanogene 3 [Source:MGI Symbol;Acc:MGI:1352493]	0.665535	0.0164452	-1.58879	3.4218e-10	-2.25432	2.20651e-20	6.48148	4.04355	19.4837
ENSMUSG00000037316	Bag4	BCL2-associated athanogene 4 [Source:MGI Symbol;Acc:MGI:1914634]	-0.780912	0.00184064	0.00100144	1	0.781913	0.00159347	2.58925	4.46984	2.58646
ENSMUSG00000049792	Bag5	BCL2-associated athanogene 5 [Source:MGI Symbol;Acc:MGI:1917619]	-0.36684	0.0147815	-0.469562	0.00180882	-0.102722	0.56773	24.7035	31.9092	34.2003
ENSMUSG00000024392	Bag6	BCL2-associated athanogene 6 [Source:MGI Symbol;Acc:MGI:1919439]	-0.27081	0.0957322	0.0331398	0.888959	0.30395	0.0497189	12.3592	14.772	12.0789
ENSMUSG00000039741	Bahcc1	BAH domain and coiled-coil containing 1 [Source:MGI Symbol;Acc:MGI:2679272]	0.591569	0.0832693	1.20457	0.00017658	0.613004	0.064787	2.75643	1.81094	1.19493
ENSMUSG00000040007	Bahd1	bromo adjacent homology domain containing 1 [Source:MGI Symbol;Acc:MGI:2139371]	-0.774413	0.0257762	0.396376	0.330133	1.17079	0.000386557	1.41866	2.39634	1.07424
ENSMUSG00000025372	Baiap2	brain-specific angiogenesis inhibitor 1-associated protein 2 [Source:MGI Symbol;Acc:MGI:2137336]	0.432408	0.076099	-0.751334	0.000972021	-1.18374	2.02539e-08	4.71427	3.44448	7.92458
ENSMUSG00000038859	Baiap2l1	BAI1-associated protein 2-like 1 [Source:MGI Symbol;Acc:MGI:1914148]	1.94162	2.65548e-09	1.83372	4.20957e-08	-0.107895	0.8338	3.3036	0.911563	0.922372
ENSMUSG00000047507	Baiap3	BAI1-associated protein 3 [Source:MGI Symbol;Acc:MGI:2685783]	0.267538	0.858427	-2.30341	0.0194863	-2.57094	0.0058008	0.214835	0.190934	1.05371
ENSMUSG00000025316	Banp	BTG3 associated nuclear protein [Source:MGI Symbol;Acc:MGI:1889023]	1.08628	2.85907e-12	1.05955	5.46306e-11	-0.0267297	0.920154	13.0666	6.16469	6.26495
ENSMUSG00000034384	Barhl2	BarH like homeobox 2 [Source:MGI Symbol;Acc:MGI:1859314]	-4.10983	5.74994e-09	2.34368	0.0172142	6.45351	2.25693e-14	0.318344	5.43683	0.0602512
ENSMUSG00000021381	Barx1	BarH-like homeobox 1 [Source:MGI Symbol;Acc:MGI:103124]	5.18068	9.9464e-07	1.53881	0.0927949	-3.64186	0.00090563	1.64262	0.0292178	0.564064
ENSMUSG00000045763	Basp1	brain abundant, membrane attached signal protein 1 [Source:MGI Symbol;Acc:MGI:1917600]	-1.09497	0.00600694	2.76939	4.68308e-13	3.86436	5.39139e-27	48.1235	102.692	7.04739
ENSMUSG00000026630	Batf3	basic leucine zipper transcription factor, ATF-like 3 [Source:MGI Symbol;Acc:MGI:1925491]	1.28623	0.000703177	1.40839	0.000276669	0.122159	0.828401	4.27703	1.65762	1.60411
ENSMUSG00000003873	Bax	BCL2-associated X protein [Source:MGI Symbol;Acc:MGI:99702]	0.296654	0.206036	0.530605	0.0159602	0.23395	0.315835	139.423	113.173	96.5201
ENSMUSG00000002748	Baz1b	bromodomain adjacent to zinc finger domain, 1B [Source:MGI Symbol;Acc:MGI:1353499]	0.550097	0.00452408	0.718167	0.000232256	0.168071	0.45995	8.28703	5.6568	5.03621
ENSMUSG00000040054	Baz2a	bromodomain adjacent to zinc finger domain, 2A [Source:MGI Symbol;Acc:MGI:2151152]	0.549956	0.022145	0.316266	0.240842	-0.233689	0.384757	4.79704	3.26281	3.85169
ENSMUSG00000026987	Baz2b	bromodomain adjacent to zinc finger domain, 2B [Source:MGI Symbol;Acc:MGI:2442782]	0.565795	0.00196691	0.455831	0.020202	-0.109964	0.633475	8.51885	5.78029	6.21003
ENSMUSG00000085218	BB218582	expressed sequence BB218582 [Source:MGI Symbol;Acc:MGI:2139448]	-1.1871	0.00167666	-0.438071	0.34918	0.749032	0.0670821	0.863986	1.97703	1.15852
ENSMUSG00000002083	Bbc3	BCL2 binding component 3 [Source:MGI Symbol;Acc:MGI:2181667]	1.85269	4.11556e-07	3.6353	1.37725e-20	1.7826	1.14341e-05	7.14783	1.86962	0.574693
ENSMUSG00000084957	Bbip1	BBSome interacting protein 1 [Source:MGI Symbol;Acc:MGI:1913610]	-0.573854	0.000187739	-0.274499	0.12277	0.299355	0.0676268	34.6518	51.6229	41.9367
ENSMUSG00000057265	Bbof1	basal body orientation factor 1 [Source:MGI Symbol;Acc:MGI:1920123]	-1.23317	0.0018115	-0.909447	0.0336452	0.32372	0.495538	0.760927	1.82009	1.42136
ENSMUSG00000006464	Bbs1	Bardet-Biedl syndrome 1 (human) [Source:MGI Symbol;Acc:MGI:1277215]	0.486234	0.117285	-0.421952	0.187655	-0.908186	0.000967623	2.84475	2.00937	3.80769
ENSMUSG00000051444	Bbs12	Bardet-Biedl syndrome 12 (human) [Source:MGI Symbol;Acc:MGI:2686651]	-0.0464523	0.861338	-0.398417	0.0243504	-0.351965	0.0438772	7.53382	7.85414	9.94876
ENSMUSG00000031755	Bbs2	Bardet-Biedl syndrome 2 (human) [Source:MGI Symbol;Acc:MGI:2135267]	0.931795	2.51919e-09	-0.281865	0.119441	-1.21366	2.84029e-15	9.47722	5.02471	11.5355
ENSMUSG00000025235	Bbs4	Bardet-Biedl syndrome 4 (human) [Source:MGI Symbol;Acc:MGI:2143311]	0.536021	0.0128626	0.65251	0.00274551	0.116489	0.66455	11.7794	8.25606	7.4942
ENSMUSG00000063145	Bbs5	Bardet-Biedl syndrome 5 (human) [Source:MGI Symbol;Acc:MGI:1919819]	-0.0720095	0.798705	0.520631	0.0105214	0.592641	0.00219852	6.55113	6.96067	4.56724
ENSMUSG00000037325	Bbs7	Bardet-Biedl syndrome 7 (human) [Source:MGI Symbol;Acc:MGI:1918742]	0.202842	0.533448	-0.38077	0.190625	-0.583612	0.0238918	4.5254	4.02229	5.89158
ENSMUSG00000035919	Bbs9	Bardet-Biedl syndrome 9 (human) [Source:MGI Symbol;Acc:MGI:2442833]	0.64713	0.00138923	-0.268558	0.251287	-0.915688	2.05572e-06	4.59862	3.02574	5.53978
ENSMUSG00000022641	Bbx	bobby sox HMG box containing [Source:MGI Symbol;Acc:MGI:1917758]	0.544015	0.000206718	-0.167852	0.349223	-0.711867	4.43294e-07	6.37677	4.39562	7.16499
ENSMUSG00000060149	BC002059	cDNA sequence BC002059 [Source:MGI Symbol;Acc:MGI:2384864]	-0.803588	0.0016591	-0.10312	0.778399	0.700467	0.00678023	4.63989	8.15494	4.97977
ENSMUSG00000052712	BC004004	cDNA sequence BC004004 [Source:MGI Symbol;Acc:MGI:2136782]	-0.341835	0.084188	-0.820971	6.19424e-06	-0.479137	0.00848344	12.5561	15.866	22.189
ENSMUSG00000019132	BC005537	cDNA sequence BC005537 [Source:MGI Symbol;Acc:MGI:2441726]	-0.968719	3.83819e-05	0.0219731	0.966093	0.990692	1.77978e-05	22.4647	44.0472	22.125
ENSMUSG00000026851	BC005624	cDNA sequence BC005624 [Source:MGI Symbol;Acc:MGI:2385132]	0.128969	0.549518	-0.247967	0.198106	-0.376937	0.0265924	25.4893	23.2419	30.2701
ENSMUSG00000041674	BC006965	cDNA sequence BC006965 [Source:MGI Symbol;Acc:MGI:2384955]	-1.24636	0.00301235	-3.87631	7.70905e-23	-2.62995	6.13455e-12	1.26377	2.9955	18.5441
ENSMUSG00000070794	BC016548	cDNA sequence BC016548 [Source:MGI Symbol;Acc:MGI:2448478]	-2.92847	0.000995642	-5.34274	4.56581e-10	-2.41427	0.00428568	0.246585	1.95518	10.0503
ENSMUSG00000030780	BC017158	cDNA sequence BC017158 [Source:MGI Symbol;Acc:MGI:2384572]	0.979966	0.000892866	0.132716	0.743926	-0.84725	0.00411523	4.21127	2.10899	3.83887
ENSMUSG00000081137	BC022960	cDNA sequence BC022960 [Source:MGI Symbol;Acc:MGI:2670977]	1.56263	3.97531e-05	1.36454	0.000522355	-0.198094	0.707777	4.20972	1.55582	1.64335
ENSMUSG00000038543	BC028528	cDNA sequence BC028528 [Source:MGI Symbol;Acc:MGI:2385885]	-0.575036	0.0844836	-2.02234	2.40355e-12	-1.4473	3.95644e-07	3.7542	5.50195	15.2639
ENSMUSG00000074649	BC029722	cDNA sequence BC029722 [Source:MGI Symbol;Acc:MGI:3584273]	0.377841	0.103054	-0.284985	0.239631	-0.662826	0.00151167	10.2493	7.69378	12.4822
ENSMUSG00000105345	BC030343	cDNA sequence BC030343 [Source:MGI Symbol;Acc:MGI:2679267]	0.252965	0.677995	1.03294	0.0360717	0.779978	0.119211	1.29274	1.03604	0.625259
ENSMUSG00000049946	BC030500	cDNA sequence BC030500 [Source:MGI Symbol;Acc:MGI:2447770]	-2.68883	6.5741e-06	0.296385	0.745334	2.98522	1.14844e-06	0.482729	3.08977	0.389744
ENSMUSG00000034773	BC030867	cDNA sequence BC030867 [Source:MGI Symbol;Acc:MGI:2387601]	0.6651	0.00833173	-0.0702657	0.845136	-0.735366	0.00277444	4.53189	2.81071	4.7601
ENSMUSG00000036299	BC031181	cDNA sequence BC031181 [Source:MGI Symbol;Acc:MGI:3039614]	-0.450027	0.00692572	0.387185	0.0296183	0.837212	5.05797e-08	167.037	228.106	127.754
ENSMUSG00000036948	BC037034	cDNA sequence BC037034 [Source:MGI Symbol;Acc:MGI:2385896]	-0.190904	0.76354	1.26694	0.00834549	1.45784	0.00123375	1.13024	1.24871	0.467537
ENSMUSG00000103309	BC037039	cDNA sequence BC037039 [Source:MGI Symbol;Acc:MGI:3697820]	0.833208	0.0851226	1.8968	7.6183e-05	1.06359	0.042285	1.11657	0.574277	0.300577
ENSMUSG00000053684	BC048403	cDNA sequence BC048403 [Source:MGI Symbol;Acc:MGI:2670984]	-1.10123	0.000436409	-0.823964	0.0144875	0.277265	0.464993	0.581676	1.21591	1.0314
ENSMUSG00000091996	BC049352	cDNA sequence BC049352 [Source:MGI Symbol;Acc:MGI:3040681]	1.59592	0.114698	-2.32991	0.00846908	-3.92583	5.31118e-06	0.407742	0.169532	2.05769
ENSMUSG00000092564	BC051226	cDNA sequence BC051226 [Source:MGI Symbol;Acc:MGI:3039585]	-1.36172	0.00686458	0.615394	0.344607	1.97711	0.000161848	0.961357	2.34957	0.613123
ENSMUSG00000041406	BC055324	cDNA sequence BC055324 [Source:MGI Symbol;Acc:MGI:3590554]	0.563405	0.0493248	-0.0652553	0.875002	-0.62866	0.0219589	6.01881	4.15852	6.299
ENSMUSG00000087150	BC064078	cDNA sequence BC064078 [Source:MGI Symbol;Acc:MGI:3040692]	1.39849	0.000211027	-0.506991	0.209967	-1.90548	1.66138e-07	1.39917	0.538595	1.99632
ENSMUSG00000021763	BC067074	cDNA sequence BC067074 [Source:MGI Symbol;Acc:MGI:3040697]	0.60159	0.0338223	-1.6235	4.15743e-11	-2.22509	8.30122e-20	0.93231	0.601781	2.88151
ENSMUSG00000071561	BC100530	cDNA sequence BC100530 [Source:MGI Symbol;Acc:MGI:3696883]	-7.52859	0.00013109	-3.24433	0.165077	4.28426	0.025626	0.0410951	7.86901	0.403902
ENSMUSG00000002980	Bcam	basal cell adhesion molecule [Source:MGI Symbol;Acc:MGI:1929940]	0.999968	0.000105245	-1.22013	1.3682e-06	-2.22009	2.46632e-20	5.63695	2.80124	13.129
ENSMUSG00000004892	Bcan	brevican [Source:MGI Symbol;Acc:MGI:1096385]	-0.387147	0.726548	-2.97034	0.000128431	-2.58319	0.000603905	0.265751	0.340554	2.06557
ENSMUSG00000020650	Bcap29	B cell receptor associated protein 29 [Source:MGI Symbol;Acc:MGI:101917]	-0.689524	0.00082536	-0.330448	0.166973	0.359077	0.10442	13.3616	21.8964	16.806
ENSMUSG00000002015	Bcap31	B cell receptor associated protein 31 [Source:MGI Symbol;Acc:MGI:1350933]	0.255479	0.104302	-0.479764	0.00116655	-0.735243	4.3564e-08	169.584	141.938	236.476
ENSMUSG00000031955	Bcar1	breast cancer anti-estrogen resistance 1 [Source:MGI Symbol;Acc:MGI:108091]	0.660559	0.00103933	0.859188	2.43413e-05	0.198629	0.400753	23.1464	14.5487	12.758
ENSMUSG00000028121	Bcar3	breast cancer anti-estrogen resistance 3 [Source:MGI Symbol;Acc:MGI:1352501]	-0.0909581	0.842156	-1.88956	2.57142e-11	-1.7986	3.06727e-11	7.25518	7.72929	26.8823
ENSMUSG00000013523	Bcas1	breast carcinoma amplified sequence 1 [Source:MGI Symbol;Acc:MGI:1924210]	-0.529414	0.386323	-2.67197	3.22975e-09	-2.14256	2.7834e-06	0.194394	0.313917	1.21429
ENSMUSG00000005687	Bcas2	breast carcinoma amplified sequence 2 [Source:MGI Symbol;Acc:MGI:1915433]	-0.149526	0.289516	0.183494	0.188559	0.33302	0.00537412	60.1268	66.6654	52.9557
ENSMUSG00000059439	Bcas3	breast carcinoma amplified sequence 3 [Source:MGI Symbol;Acc:MGI:2385848]	0.66865	0.000161643	-0.594346	0.0010888	-1.263	3.6246e-14	5.81019	3.69986	8.76793
ENSMUSG00000030268	Bcat1	branched chain aminotransferase 1, cytosolic [Source:MGI Symbol;Acc:MGI:104861]	-0.355552	0.366378	1.58014	1.34757e-06	1.93569	2.23051e-10	7.74878	9.92916	2.59084
ENSMUSG00000030983	Bccip	BRCA2 and CDKN1A interacting protein [Source:MGI Symbol;Acc:MGI:1913415]	0.301114	0.0119242	0.126779	0.369868	-0.174336	0.170956	66.705	53.95	61.1085
ENSMUSG00000037525	Bcdin3d	BCDIN3 domain containing [Source:MGI Symbol;Acc:MGI:1922534]	0.467918	0.0241534	0.609347	0.00317212	0.141429	0.57375	17.8347	12.7326	11.693
ENSMUSG00000027792	Bche	butyrylcholinesterase [Source:MGI Symbol;Acc:MGI:894278]	-1.3596	0.00198158	-2.31203	7.60356e-08	-0.952428	0.0329995	0.820199	2.13615	4.06823
ENSMUSG00000060376	Bckdha	branched chain ketoacid dehydrogenase E1, alpha polypeptide [Source:MGI Symbol;Acc:MGI:107701]	1.06051	1.15182e-06	0.0184519	0.967966	-1.04206	2.26267e-06	5.08149	2.32293	5.00847
ENSMUSG00000030802	Bckdk	branched chain ketoacid dehydrogenase kinase [Source:MGI Symbol;Acc:MGI:1276121]	-0.249622	0.187697	-0.867905	1.25055e-07	-0.618283	0.000112544	35.62	42.3173	65.0008
ENSMUSG00000000861	Bcl11a	B cell CLL/lymphoma 11A (zinc finger protein) [Source:MGI Symbol;Acc:MGI:106190]	-1.94318	3.49976e-06	2.32931	9.55681e-08	4.27248	1.85436e-26	2.67921	10.305	0.531371
ENSMUSG00000048251	Bcl11b	B cell leukemia/lymphoma 11B [Source:MGI Symbol;Acc:MGI:1929913]	-3.95928	1.0252e-15	1.19774	0.0440885	5.15702	8.19081e-26	1.58341	24.6351	0.688429
ENSMUSG00000057329	Bcl2	B cell leukemia/lymphoma 2 [Source:MGI Symbol;Acc:MGI:88138]	-0.861769	0.000695927	-0.144545	0.677793	0.717224	0.00511119	1.81772	3.30859	2.00744
ENSMUSG00000007659	Bcl2l1	BCL2-like 1 [Source:MGI Symbol;Acc:MGI:88139]	0.458986	0.0118468	0.684678	0.000146002	0.225692	0.25592	29.3972	21.3555	18.2844
ENSMUSG00000003190	Bcl2l12	BCL2-like 12 (proline rich) [Source:MGI Symbol;Acc:MGI:1922986]	1.20237	2.30457e-05	0.611684	0.048033	-0.590686	0.0608037	4.07838	1.65209	2.65941
ENSMUSG00000022508	Bcl6	B cell leukemia/lymphoma 6 [Source:MGI Symbol;Acc:MGI:107187]	-2.97884	8.49204e-06	-5.4507	4.33132e-17	-2.47186	7.28795e-05	0.0555908	0.415347	2.29561
ENSMUSG00000000317	Bcl6b	B cell CLL/lymphoma 6, member B [Source:MGI Symbol;Acc:MGI:1278332]	-1.91607	0.000275236	-2.45554	3.93639e-06	-0.539467	0.378347	0.814448	3.07376	4.46274
ENSMUSG00000029438	Bcl7a	B cell CLL/lymphoma 7A [Source:MGI Symbol;Acc:MGI:1924295]	-0.151728	0.649503	1.19386	1.5938e-06	1.34559	1.1433e-08	2.97559	3.28848	1.29959
ENSMUSG00000030814	Bcl7c	B cell CLL/lymphoma 7C [Source:MGI Symbol;Acc:MGI:1332237]	0.246174	0.467488	0.953771	0.000635907	0.707598	0.0095379	7.59663	6.36773	3.92183
ENSMUSG00000038256	Bcl9	B cell CLL/lymphoma 9 [Source:MGI Symbol;Acc:MGI:1924828]	0.0710537	0.832556	0.715175	0.00159497	0.644121	0.00298263	6.06245	5.73996	3.69297
ENSMUSG00000044150	Bclaf3	Bclaf1 and Thrap3 family member 3 [Source:MGI Symbol;Acc:MGI:2685992]	0.0427019	0.876277	0.459162	0.0101761	0.41646	0.0154395	9.52789	9.37271	6.93461
ENSMUSG00000009681	Bcr	breakpoint cluster region [Source:MGI Symbol;Acc:MGI:88141]	-0.530963	0.0466729	1.23977	9.84545e-07	1.77073	5.997e-14	4.57541	6.58862	1.93306
ENSMUSG00000026172	Bcs1l	BCS1-like (yeast) [Source:MGI Symbol;Acc:MGI:1914071]	-0.296827	0.124938	-0.401169	0.0332192	-0.104341	0.63769	12.3677	15.0618	16.3232
ENSMUSG00000046598	Bdh1	3-hydroxybutyrate dehydrogenase, type 1 [Source:MGI Symbol;Acc:MGI:1919161]	-1.44382	1.75873e-13	-0.582397	0.00979601	0.861421	1.99235e-05	8.02391	21.8847	12.0013
ENSMUSG00000028167	Bdh2	3-hydroxybutyrate dehydrogenase, type 2 [Source:MGI Symbol;Acc:MGI:1917022]	1.20597	0.00221647	0.839294	0.0477156	-0.366676	0.436158	2.01217	0.850748	1.12112
ENSMUSG00000048482	Bdnf	brain derived neurotrophic factor [Source:MGI Symbol;Acc:MGI:88145]	3.19612	6.40195e-12	4.73288	7.27851e-22	1.53676	0.00349055	5.48389	0.615562	0.204375
ENSMUSG00000049658	Bdp1	B double prime 1, subunit of RNA polymerase III transcription initiation factor IIIB [Source:MGI Symbol;Acc:MGI:1347077]	-0.328994	0.210016	0.228249	0.42288	0.557242	0.0169943	2.96043	3.75849	2.5256
ENSMUSG00000035086	Becn1	beclin 1, autophagy related [Source:MGI Symbol;Acc:MGI:1891828]	-0.119977	0.559554	-0.435766	0.00913887	-0.315789	0.0546367	11.2874	12.2856	15.27
ENSMUSG00000038214	Bend3	BEN domain containing 3 [Source:MGI Symbol;Acc:MGI:2677212]	-0.115905	0.794214	0.693801	0.0354084	0.809706	0.00864335	1.40481	1.52205	0.869228
ENSMUSG00000028545	Bend5	BEN domain containing 5 [Source:MGI Symbol;Acc:MGI:1914871]	-0.357139	0.0895885	0.812835	3.44459e-05	1.16997	1.13936e-10	26.67	33.9636	15.1799
ENSMUSG00000042182	Bend6	BEN domain containing 6 [Source:MGI Symbol;Acc:MGI:2444572]	-1.94331	0.00285012	-0.460396	0.590287	1.48291	0.0247545	1.3692	5.27324	1.88239
ENSMUSG00000032757	Bet1	Bet1 golgi vesicular membrane trafficking protein [Source:MGI Symbol;Acc:MGI:1343104]	-0.0820599	0.716381	-0.56913	0.000531246	-0.48707	0.00213949	16.3357	17.3477	24.2401
ENSMUSG00000025484	Bet1l	Bet1 golgi vesicular membrane trafficking protein like [Source:MGI Symbol;Acc:MGI:1913128]	0.165859	0.400278	-0.19921	0.296179	-0.365069	0.028099	9.87773	8.67473	11.3407
ENSMUSG00000050071	Bex1	brain expressed X-linked 1 [Source:MGI Symbol;Acc:MGI:1328321]	-0.578691	0.0210506	1.38735	6.18329e-09	1.96604	1.15255e-18	55.1803	82.2098	21.0897
ENSMUSG00000042750	Bex2	brain expressed X-linked 2 [Source:MGI Symbol;Acc:MGI:1338017]	-0.109354	0.775212	2.2576	4.43243e-19	2.36696	7.7373e-23	386.434	416.777	80.7679
ENSMUSG00000046432	Bex3	brain expressed X-linked 3 [Source:MGI Symbol;Acc:MGI:1338016]	0.195522	0.354763	0.719331	5.49924e-05	0.523809	0.00250912	646.2	563.672	392.483
ENSMUSG00000047844	Bex4	brain expressed X-linked 4 [Source:MGI Symbol;Acc:MGI:3606746]	-0.475286	0.0650026	1.63754	5.81635e-12	2.11283	7.53413e-21	35.9806	49.769	11.5535
ENSMUSG00000022684	Bfar	bifunctional apoptosis regulator [Source:MGI Symbol;Acc:MGI:1914368]	0.19236	0.132919	-0.310502	0.0101639	-0.502863	4.60994e-06	18.8163	16.6134	23.3477
ENSMUSG00000032556	Bfsp2	beaded filament structural protein 2, phakinin [Source:MGI Symbol;Acc:MGI:1333828]	1.01575	0.020509	0.472055	0.323629	-0.543694	0.277476	1.13472	0.528757	0.815698
ENSMUSG00000031375	Bgn	biglycan [Source:MGI Symbol;Acc:MGI:88158]	-0.689692	8.76501e-06	-1.40183	3.60532e-20	-0.712143	2.66746e-06	9.0072	14.5648	23.7923
ENSMUSG00000072964	Bhlhb9	basic helix-loop-helix domain containing, class B9 [Source:MGI Symbol;Acc:MGI:1917487]	-1.0389	3.39505e-06	-0.875918	0.00022675	0.162985	0.568738	20.2536	41.7451	37.166
ENSMUSG00000025128	Bhlhe22	basic helix-loop-helix family, member e22 [Source:MGI Symbol;Acc:MGI:1930001]	-6.24902	1.39206e-19	-2.87036	0.000258234	3.37865	6.32372e-08	0.038273	2.74169	0.265929
ENSMUSG00000030103	Bhlhe40	basic helix-loop-helix family, member e40 [Source:MGI Symbol;Acc:MGI:1097714]	-1.91249	0.00138773	-3.19809	4.2814e-08	-1.2856	0.0333825	0.317832	1.17696	2.88264
ENSMUSG00000014329	Bicc1	BicC family RNA binding protein 1 [Source:MGI Symbol;Acc:MGI:1933388]	-2.14808	4.11731e-11	-2.42843	3.55413e-13	-0.280355	0.493893	0.448968	2.00623	2.42694
ENSMUSG00000003452	Bicd1	BICD cargo adaptor 1 [Source:MGI Symbol;Acc:MGI:1101760]	-0.963093	0.00010331	-0.212006	0.514584	0.751087	0.00274735	1.02009	1.9972	1.18154
ENSMUSG00000041609	Bicdl1	BICD family like cargo adaptor 1 [Source:MGI Symbol;Acc:MGI:1922915]	0.727791	1.11056e-05	0.611089	0.000396665	-0.116702	0.596126	3.7492	2.20725	2.45266
ENSMUSG00000036568	Bicral	BRD4 interacting chromatin remodeling complex associated protein like [Source:MGI Symbol;Acc:MGI:2673855]	-0.117454	0.769555	0.676002	0.0249278	0.793456	0.00469432	2.08883	2.29204	1.30653
ENSMUSG00000004446	Bid	BH3 interacting domain death agonist [Source:MGI Symbol;Acc:MGI:108093]	-0.538382	0.0505105	0.875707	0.00115965	1.41409	7.20491e-09	8.13481	11.8506	4.43176
ENSMUSG00000022089	Bin3	bridging integrator 3 [Source:MGI Symbol;Acc:MGI:1929883]	0.282732	0.0747982	-0.0223254	0.931258	-0.305057	0.0456614	37.9496	31.2296	38.5441
ENSMUSG00000057367	Birc2	baculoviral IAP repeat-containing 2 [Source:MGI Symbol;Acc:MGI:1197009]	-0.398664	0.0974863	-0.637899	0.00582422	-0.239235	0.341588	11.1376	14.8381	17.3317
ENSMUSG00000032000	Birc3	baculoviral IAP repeat-containing 3 [Source:MGI Symbol;Acc:MGI:1197007]	-1.24664	8.20546e-06	-2.19754	7.49777e-16	-0.950898	0.00059284	0.936592	2.2317	4.28619
ENSMUSG00000017716	Birc5	baculoviral IAP repeat-containing 5 [Source:MGI Symbol;Acc:MGI:1203517]	0.325809	0.103467	-0.0745857	0.773323	-0.400394	0.0321564	62.0473	49.3949	65.3467
ENSMUSG00000024073	Birc6	baculoviral IAP repeat-containing 6 [Source:MGI Symbol;Acc:MGI:1276108]	-0.649648	0.00576656	-0.293197	0.288546	0.356451	0.156046	1.14105	1.80009	1.39745
ENSMUSG00000041684	Bivm	basic, immunoglobulin-like variable motif containing [Source:MGI Symbol;Acc:MGI:2179809]	-0.67691	0.0113619	-0.159415	0.647823	0.517495	0.0558527	8.82441	14.2337	9.85712
ENSMUSG00000067787	Blcap	bladder cancer associated protein [Source:MGI Symbol;Acc:MGI:1858907]	-1.10857	1.67422e-14	-0.114486	0.575578	0.994086	6.39515e-12	37.7809	81.5225	40.9001
ENSMUSG00000030528	Blm	Bloom syndrome, RecQ like helicase [Source:MGI Symbol;Acc:MGI:1328362]	0.420191	0.0534259	0.533114	0.0135743	0.112923	0.671416	2.61033	1.95714	1.80328
ENSMUSG00000057506	Bloc1s2	biogenesis of lysosomal organelles complex-1, subunit 2 [Source:MGI Symbol;Acc:MGI:1920939]	-0.27542	0.0996857	0.560154	0.000364389	0.835574	6.848e-09	90.2081	108.841	61.2162
ENSMUSG00000057667	Bloc1s3	biogenesis of lysosomal organelles complex-1, subunit 3 [Source:MGI Symbol;Acc:MGI:2678952]	0.639929	0.433746	1.90845	0.00749372	1.26852	0.0791357	1.23554	0.774525	0.329997
ENSMUSG00000038982	Bloc1s5	biogenesis of lysosomal organelles complex-1, subunit 5, muted [Source:MGI Symbol;Acc:MGI:2178598]	0.264145	0.281466	-0.305507	0.208519	-0.569652	0.00628754	34.0143	28.2575	42.0314
ENSMUSG00000005804	Bloc1s6	biogenesis of lysosomal organelles complex-1, subunit 6, pallidin [Source:MGI Symbol;Acc:MGI:1927580]	-0.352994	0.11035	0.323062	0.16376	0.676056	0.000566433	15.7942	20.245	12.6203
ENSMUSG00000001999	Blvra	biliverdin reductase A [Source:MGI Symbol;Acc:MGI:88170]	-0.40181	0.0245206	-1.49759	1.28144e-20	-1.09578	3.44953e-12	13.8247	18.239	39.043
ENSMUSG00000040466	Blvrb	biliverdin reductase B (flavin reductase (NADPH)) [Source:MGI Symbol;Acc:MGI:2385271]	0.312193	0.405082	-0.800745	0.0141891	-1.11294	0.000161848	14.8163	11.8186	25.7936
ENSMUSG00000040093	Bmf	BCL2 modifying factor [Source:MGI Symbol;Acc:MGI:2176433]	0.674003	0.0102773	0.981858	0.000159501	0.307855	0.295448	4.87968	3.04762	2.47046
ENSMUSG00000026739	Bmi1	Bmi1 polycomb ring finger oncogene [Source:MGI Symbol;Acc:MGI:88174]	-0.749537	0.000221838	1.0319	1.00264e-06	1.78143	9.30154e-20	5.28755	8.92502	2.58758
ENSMUSG00000022098	Bmp1	bone morphogenetic protein 1 [Source:MGI Symbol;Acc:MGI:88176]	0.186061	0.539569	-0.424351	0.1063	-0.610412	0.009695	7.73661	6.80089	10.3773
ENSMUSG00000027358	Bmp2	bone morphogenetic protein 2 [Source:MGI Symbol;Acc:MGI:88177]	-2.50974	6.40601e-05	-2.32672	0.000357196	0.183025	0.833018	0.095981	0.53819	0.479502
ENSMUSG00000034663	Bmp2k	BMP2 inducible kinase [Source:MGI Symbol;Acc:MGI:2155456]	-0.754873	0.000535301	0.101793	0.743983	0.856666	0.00010185	0.762738	1.2917	0.708976
ENSMUSG00000029335	Bmp3	bone morphogenetic protein 3 [Source:MGI Symbol;Acc:MGI:88179]	-0.534377	0.325532	-2.15609	1.70933e-06	-1.62171	0.000217337	0.989369	1.44852	4.41133
ENSMUSG00000032179	Bmp5	bone morphogenetic protein 5 [Source:MGI Symbol;Acc:MGI:88181]	-0.764722	0.0365725	-3.09627	4.21153e-22	-2.33155	1.04702e-13	1.0126	1.7741	8.66014
ENSMUSG00000039004	Bmp6	bone morphogenetic protein 6 [Source:MGI Symbol;Acc:MGI:88182]	-6.618	3.25314e-14	-8.44142	2.80003e-22	-1.82342	0.00509806	0.0189667	1.84856	6.57131
ENSMUSG00000008999	Bmp7	bone morphogenetic protein 7 [Source:MGI Symbol;Acc:MGI:103302]	-1.91061	1.65438e-13	-2.89455	7.36623e-28	-0.983939	0.000249011	7.44452	27.9234	55.3578
ENSMUSG00000031963	Bmper	BMP-binding endothelial regulator [Source:MGI Symbol;Acc:MGI:1920480]	0.0315147	0.997644	-2.18808	0.0022142	-2.21959	0.00110263	0.490488	0.481298	2.23649
ENSMUSG00000052430	Bmpr1b	bone morphogenetic protein receptor, type 1B [Source:MGI Symbol;Acc:MGI:107191]	2.15616	5.0196e-07	3.22291	3.23926e-13	1.06675	0.0271187	3.00533	0.706418	0.32175
ENSMUSG00000067336	Bmpr2	bone morphogenetic protein receptor, type II (serine/threonine kinase) [Source:MGI Symbol;Acc:MGI:1095407]	-1.0624	3.50539e-07	-0.0725189	0.821829	0.989879	1.80502e-06	2.50647	5.25753	2.63625
ENSMUSG00000042742	Bmt2	base methyltransferase of 25S rRNA 2 [Source:MGI Symbol;Acc:MGI:2141466]	-0.518844	0.0736	0.500417	0.100387	1.01926	0.000100067	2.89619	4.2141	2.04678
ENSMUSG00000031377	Bmx	BMX non-receptor tyrosine kinase [Source:MGI Symbol;Acc:MGI:1101778]	5.37497	0.000481794	-1.68614	0.213538	-7.06111	1.43702e-06	0.214864	0	0.684478
ENSMUSG00000025105	Bnc1	basonuclin 1 [Source:MGI Symbol;Acc:MGI:1097164]	-0.830329	0.420831	1.13471	0.268946	1.96504	0.0274183	0.278881	0.486713	0.125829
ENSMUSG00000028487	Bnc2	basonuclin 2 [Source:MGI Symbol;Acc:MGI:2443805]	-0.520302	0.143618	-2.03713	3.49127e-11	-1.51683	3.83918e-07	2.36125	3.39136	9.68297
ENSMUSG00000078566	Bnip3	BCL2/adenovirus E1B interacting protein 3 [Source:MGI Symbol;Acc:MGI:109326]	-0.0423873	0.896518	0.384394	0.0717126	0.426781	0.0304377	34.8618	36.0877	26.7064
ENSMUSG00000022051	Bnip3l	BCL2/adenovirus E1B interacting protein 3-like [Source:MGI Symbol;Acc:MGI:1332659]	0.0298429	0.873632	-0.416893	0.000413255	-0.446736	5.54243e-05	54.4153	53.2816	72.6538
ENSMUSG00000022687	Boc	biregional cell adhesion molecule-related/down-regulated by oncogenes (Cdon) binding protein [Source:MGI Symbol;Acc:MGI:2151153]	-0.777856	0.0266161	-0.933151	0.00867444	-0.155295	0.724185	4.6704	8.03578	8.91075
ENSMUSG00000044502	Bod1	biorientation of chromosomes in cell division 1 [Source:MGI Symbol;Acc:MGI:1916806]	-0.113807	0.847709	1.36651	0.000476998	1.48032	5.18841e-05	18.9102	20.3185	7.33085
ENSMUSG00000061755	Bod1l	biorientation of chromosomes in cell division 1-like [Source:MGI Symbol;Acc:MGI:2444804]	-0.0789337	0.780376	0.555382	0.00691447	0.634315	0.000877828	5.08924	5.4065	3.46222
ENSMUSG00000026278	Bok	BCL2-related ovarian killer [Source:MGI Symbol;Acc:MGI:1858494]	-1.21762	4.03333e-08	-1.11075	1.81007e-06	0.106875	0.728061	15.9093	36.7951	34.3752
ENSMUSG00000047721	Bola2	bolA-like 2 (E. coli) [Source:MGI Symbol;Acc:MGI:1913412]	0.36013	0.325702	0.961881	0.0028411	0.601751	0.0616145	14.7454	11.4131	7.57142
ENSMUSG00000045160	Bola3	bolA-like 3 (E. coli) [Source:MGI Symbol;Acc:MGI:1925903]	0.157571	0.727469	0.831171	0.0159113	0.673599	0.042729	15.2568	13.6057	8.58058
ENSMUSG00000042992	Borcs5	BLOC-1 related complex subunit 5 [Source:MGI Symbol;Acc:MGI:1915024]	-0.585993	0.0350894	0.0296398	0.954679	0.615633	0.0226619	8.71399	13.0459	8.53018
ENSMUSG00000062376	Borcs7	BLOC-1 related complex subunit 7 [Source:MGI Symbol;Acc:MGI:1913689]	0.54758	4.1403e-05	-0.0482055	0.803566	-0.595786	6.39064e-06	19.5245	13.2235	20.1949
ENSMUSG00000038286	Bphl	biphenyl hydrolase-like (serine hydrolase, breast epithelial mucin-associated antigen) [Source:MGI Symbol;Acc:MGI:1915271]	0.077455	0.727756	-0.802567	1.44975e-07	-0.880022	2.31304e-09	28.2732	26.8249	49.3045
ENSMUSG00000038572	Bpifb5	BPI fold containing family B, member 5 [Source:MGI Symbol;Acc:MGI:2385160]	-5.93643	3.55274e-05	-9.68098	4.45077e-13	-3.74454	1.30668e-05	0	0.196607	2.817
ENSMUSG00000040481	Bptf	bromodomain PHD finger transcription factor [Source:MGI Symbol;Acc:MGI:2444008]	-0.126863	0.67945	0.335257	0.199449	0.462121	0.0463315	7.29926	7.97687	5.78525
ENSMUSG00000002413	Braf	Braf transforming gene [Source:MGI Symbol;Acc:MGI:88190]	-0.282868	0.20188	0.414257	0.0536609	0.697126	0.000229582	3.1183	3.83847	2.34077
ENSMUSG00000029458	Brap	BRCA1 associated protein [Source:MGI Symbol;Acc:MGI:1919649]	-0.223453	0.529134	0.475846	0.13306	0.6993	0.0136543	1.67133	1.92587	1.20101
ENSMUSG00000000148	Brat1	BRCA1-associated ATM activator 1 [Source:MGI Symbol;Acc:MGI:1891679]	1.12091	1.05293e-06	-0.153265	0.624643	-1.27417	1.45738e-08	6.24578	2.84444	6.94188
ENSMUSG00000017146	Brca1	breast cancer 1, early onset [Source:MGI Symbol;Acc:MGI:104537]	-2.55122	2.6795e-23	-1.12245	8.86999e-05	1.42877	5.71312e-08	2.21892	13.0414	4.82772
ENSMUSG00000022387	Brd1	bromodomain containing 1 [Source:MGI Symbol;Acc:MGI:1924161]	0.00430909	1	0.848119	0.000848904	0.84381	0.00044761	5.23458	5.21048	2.90466
ENSMUSG00000024335	Brd2	bromodomain containing 2 [Source:MGI Symbol;Acc:MGI:99495]	0.601539	0.00521526	0.472407	0.0422492	-0.129132	0.628811	28.0986	18.5183	20.2502
ENSMUSG00000026918	Brd3	bromodomain containing 3 [Source:MGI Symbol;Acc:MGI:1914632]	0.639725	3.85173e-05	0.903327	8.60016e-09	0.263602	0.123722	53.7908	34.4407	28.7537
ENSMUSG00000024002	Brd4	bromodomain containing 4 [Source:MGI Symbol;Acc:MGI:1888520]	0.3354	0.146088	0.455382	0.0443422	0.119982	0.647742	11.3559	8.97046	8.27936
ENSMUSG00000031660	Brd7	bromodomain containing 7 [Source:MGI Symbol;Acc:MGI:1349766]	-0.269945	0.104446	-0.561468	0.000268977	-0.291523	0.0653482	16.2041	19.6168	23.9239
ENSMUSG00000003778	Brd8	bromodomain containing 8 [Source:MGI Symbol;Acc:MGI:1925906]	0.479298	0.000201105	0.0242028	0.912193	-0.455095	0.000348153	20.5609	14.8336	20.2159
ENSMUSG00000047843	Bri3	brain protein I3 [Source:MGI Symbol;Acc:MGI:1933174]	0.0701337	0.925696	1.80949	1.80115e-05	1.73936	1.79965e-05	5.66894	5.26021	1.61346
ENSMUSG00000037905	Bri3bp	Bri3 binding protein [Source:MGI Symbol;Acc:MGI:1924059]	0.0607922	0.881149	0.777922	0.00262703	0.71713	0.0036152	6.38724	6.07568	3.72225
ENSMUSG00000028351	Brinp1	bone morphogenic protein/retinoic acid inducible neural specific 1 [Source:MGI Symbol;Acc:MGI:1928478]	-3.78409	2.07678e-26	-0.580353	0.208921	3.20374	4.15785e-19	1.33575	18.4415	1.99455
ENSMUSG00000035131	Brinp3	bone morphogenetic protein/retinoic acid inducible neural specific 3 [Source:MGI Symbol;Acc:MGI:2443035]	-3.26194	3.79438e-07	-6.11656	8.98104e-22	-2.85462	5.12185e-06	0.187357	1.81538	13.0107
ENSMUSG00000034329	Brip1	BRCA1 interacting protein C-terminal helicase 1 [Source:MGI Symbol;Acc:MGI:2442836]	-0.617386	0.0052087	-1.18824	1.44763e-08	-0.570857	0.00857303	1.36333	2.13054	3.10322
ENSMUSG00000085208	Brip1os	BRCA1 interacting protein C-terminal helicase 1, opposite strand [Source:MGI Symbol;Acc:MGI:1921288]	-0.192574	0.314693	-0.773802	1.17166e-06	-0.581228	0.000191456	8.11849	9.33389	13.8843
ENSMUSG00000033940	Brk1	BRICK1, SCAR/WAVE actin-nucleating complex subunit [Source:MGI Symbol;Acc:MGI:1915406]	0.117864	0.573855	-0.30579	0.087918	-0.423654	0.00807531	224.674	206.665	277.714
ENSMUSG00000080268	Brms1	breast cancer metastasis-suppressor 1 [Source:MGI Symbol;Acc:MGI:2388804]	0.755135	1.9513e-06	1.06836	2.74411e-11	0.313228	0.0753243	56.2531	33.1123	26.806
ENSMUSG00000012076	Brms1l	breast cancer metastasis-suppressor 1-like [Source:MGI Symbol;Acc:MGI:1196337]	-1.10145	4.34845e-06	-1.16172	2.93427e-06	-0.0602652	0.867521	18.2376	39.3011	40.8046
ENSMUSG00000046836	Brox	BRO1 domain and CAAX motif containing [Source:MGI Symbol;Acc:MGI:1918928]	-1.06748	0.000147873	-0.772957	0.0116588	0.294525	0.372987	12.0741	25.3919	20.6332
ENSMUSG00000001632	Brpf1	bromodomain and PHD finger containing, 1 [Source:MGI Symbol;Acc:MGI:1926033]	0.624792	0.000344736	0.1885	0.380397	-0.436292	0.0152621	8.77297	5.74379	7.69624
ENSMUSG00000063952	Brpf3	bromodomain and PHD finger containing, 3 [Source:MGI Symbol;Acc:MGI:2146836]	0.308165	0.461352	0.83815	0.0205632	0.529985	0.153408	1.40577	1.12205	0.784616
ENSMUSG00000053046	Brsk2	BR serine/threonine kinase 2 [Source:MGI Symbol;Acc:MGI:1923020]	-1.03004	0.00351565	1.16461	0.00179669	2.19465	5.28393e-11	1.61486	3.27272	0.716793
ENSMUSG00000022914	Brwd1	bromodomain and WD repeat domain containing 1 [Source:MGI Symbol;Acc:MGI:1890651]	-0.897991	2.71122e-07	0.473034	0.0166843	1.37102	4.73671e-16	4.73522	8.82016	3.41
ENSMUSG00000063663	Brwd3	bromodomain and WD repeat domain containing 3 [Source:MGI Symbol;Acc:MGI:3029414]	-0.74605	0.0173882	0.0559595	0.912725	0.802009	0.00863366	1.04737	1.7819	1.00712
ENSMUSG00000071657	Bscl2	Berardinelli-Seip congenital lipodystrophy 2 (seipin) [Source:MGI Symbol;Acc:MGI:1298392]	-0.272115	0.164598	-0.603064	0.000715388	-0.330949	0.0684195	12.216	14.7654	18.5522
ENSMUSG00000023175	Bsg	basigin [Source:MGI Symbol;Acc:MGI:88208]	0.153791	0.481929	-0.84804	9.09737e-07	-1.00183	5.32565e-10	313.679	281.681	564.628
ENSMUSG00000032589	Bsn	bassoon [Source:MGI Symbol;Acc:MGI:1277955]	-1.52817	0.00171462	1.45098	0.00556451	2.97915	9.81643e-11	0.687351	1.9866	0.250384
ENSMUSG00000028392	Bspry	B-box and SPRY domain containing [Source:MGI Symbol;Acc:MGI:2177191]	0.77066	0.02935	0.185684	0.670411	-0.584976	0.113675	1.81108	1.13306	1.586
ENSMUSG00000046718	Bst2	bone marrow stromal cell antigen 2 [Source:MGI Symbol;Acc:MGI:1916800]	-1.86874	4.61363e-08	-1.50858	3.21486e-05	0.360164	0.385034	4.87575	17.5509	13.8296
ENSMUSG00000040565	Btaf1	B-TFIID TATA-box binding protein associated factor 1 [Source:MGI Symbol;Acc:MGI:2147538]	-0.338855	0.168293	0.488344	0.0422016	0.827199	0.000103621	3.26687	4.19637	2.32836
ENSMUSG00000025103	Btbd1	BTB (POZ) domain containing 1 [Source:MGI Symbol;Acc:MGI:1933765]	-0.962643	9.52921e-06	-0.0508037	0.888431	0.911839	2.50717e-05	7.5888	14.773	7.86308
ENSMUSG00000038187	Btbd10	BTB (POZ) domain containing 10 [Source:MGI Symbol;Acc:MGI:1916065]	-0.748923	0.000413234	-0.423447	0.0769668	0.325475	0.162437	8.7536	14.8035	11.7412
ENSMUSG00000073771	Btbd19	BTB (POZ) domain containing 19 [Source:MGI Symbol;Acc:MGI:1925861]	0.487677	0.028289	0.373365	0.110411	-0.114312	0.69268	1.80242	1.31443	1.39451
ENSMUSG00000003344	Btbd2	BTB (POZ) domain containing 2 [Source:MGI Symbol;Acc:MGI:1933831]	0.475567	0.255255	0.936713	0.0150978	0.461146	0.251809	11.1496	7.96595	5.81982
ENSMUSG00000062098	Btbd3	BTB (POZ) domain containing 3 [Source:MGI Symbol;Acc:MGI:2385155]	-0.670551	0.0564339	-0.902991	0.00964803	-0.23244	0.563836	9.3304	14.9234	17.4498
ENSMUSG00000062202	Btbd9	BTB (POZ) domain containing 9 [Source:MGI Symbol;Acc:MGI:1916625]	-0.631883	2.41799e-06	-0.497565	0.000511155	0.134318	0.409163	17.2934	26.8467	24.4132
ENSMUSG00000021900	Btd	biotinidase [Source:MGI Symbol;Acc:MGI:1347001]	-0.31536	0.209298	-2.13156	2.63792e-25	-1.8162	7.61024e-20	10.2693	12.7944	44.9721
ENSMUSG00000021660	Btf3	basic transcription factor 3 [Source:MGI Symbol;Acc:MGI:1202875]	-0.424547	0.00928444	0.407456	0.0175111	0.832004	2.43608e-08	215.631	289.087	162.593
ENSMUSG00000028568	Btf3l4	basic transcription factor 3-like 4 [Source:MGI Symbol;Acc:MGI:1915312]	-0.169959	0.221859	0.605927	4.618e-07	0.775887	4.85309e-12	60.6746	68.3694	39.8785
ENSMUSG00000052013	Btla	B and T lymphocyte associated [Source:MGI Symbol;Acc:MGI:2658978]	-2.14541	0.00337011	-4.30363	4.85272e-10	-2.15822	0.00160175	0.152802	0.657162	3.01102
ENSMUSG00000040084	Bub1b	BUB1B, mitotic checkpoint serine/threonine kinase [Source:MGI Symbol;Acc:MGI:1333889]	0.386893	0.191184	-0.335384	0.278084	-0.722277	0.00511539	31.7778	24.4029	40.0938
ENSMUSG00000066979	Bub3	BUB3 mitotic checkpoint protein [Source:MGI Symbol;Acc:MGI:1343463]	0.398271	0.0136319	0.106657	0.606217	-0.291613	0.0752744	54.0593	41.036	50.2084
ENSMUSG00000032077	Bud13	BUD13 homolog [Source:MGI Symbol;Acc:MGI:2443443]	0.773779	2.16271e-06	0.281609	0.141169	-0.49217	0.00386109	10.1689	6.03844	8.35559
ENSMUSG00000005378	Bud23	BUD23, rRNA methyltransferase and ribosome maturation factor [Source:MGI Symbol;Acc:MGI:1913388]	0.887057	1.31549e-06	0.303383	0.167414	-0.583674	0.00192901	40.7227	21.8577	32.991
ENSMUSG00000038722	Bud31	BUD31 homolog [Source:MGI Symbol;Acc:MGI:2141291]	0.393913	0.0269575	0.726005	2.2417e-05	0.332092	0.0631548	61.8495	46.8156	37.4143
ENSMUSG00000051223	Bzw1	basic leucine zipper and W2 domains 1 [Source:MGI Symbol;Acc:MGI:1914132]	-0.576116	0.0142633	-0.339512	0.201496	0.236604	0.365611	136.72	203.982	172.998
ENSMUSG00000020547	Bzw2	basic leucine zipper and W2 domains 2 [Source:MGI Symbol;Acc:MGI:1914162]	-0.755112	3.98307e-06	0.386926	0.0379453	1.14204	3.46553e-13	172.112	290.622	131.638
ENSMUSG00000108181	C030015A19Rik	RIKEN cDNA C030015A19 gene [Source:MGI Symbol;Acc:MGI:1924668]	-1.20274	0.0312644	0.178732	0.823543	1.38148	0.0124947	0.578745	1.3631	0.510854
ENSMUSG00000107050	C030017G13Rik	RIKEN cDNA C030017G13 gene [Source:MGI Symbol;Acc:MGI:2441875]	-1.10231	0.122702	1.5369	0.04013	2.63921	6.67452e-05	0.772743	1.61179	0.266291
ENSMUSG00000087574	C030037D09Rik	RIKEN cDNA C030037D09 gene [Source:MGI Symbol;Acc:MGI:1924865]	0.352726	0.255554	-0.49674	0.0897534	-0.849466	0.00115765	3.42677	2.66743	4.83077
ENSMUSG00000105509	C130013H08Rik	RIKEN cDNA C130013H08 gene [Source:MGI Symbol;Acc:MGI:3697343]	0.503675	0.191184	-0.747543	0.0293004	-1.25122	0.000137325	0.855973	0.555742	1.44026
ENSMUSG00000097821	C130032M10Rik	RIKEN cDNA C130032M10 gene [Source:MGI Symbol;Acc:MGI:3642482]	-4.77228	0.00115395	-9.00504	2.40355e-12	-4.23276	6.06305e-07	0	0.228346	3.9679
ENSMUSG00000050334	C130071C03Rik	RIKEN cDNA C130071C03 gene [Source:MGI Symbol;Acc:MGI:2443574]	-4.03962	4.61055e-34	-1.1987	0.00184127	2.84092	2.66634e-17	1.20397	19.8106	2.7638
ENSMUSG00000039349	C130074G19Rik	RIKEN cDNA C130074G19 gene [Source:MGI Symbol;Acc:MGI:2444831]	-1.68388	0.000342638	-1.62544	0.00090625	0.0584426	0.940215	0.79258	2.5216	2.45137
ENSMUSG00000104735	C130075A20Rik	RIKEN cDNA C130075A20 gene [Source:MGI Symbol;Acc:MGI:2443940]	-0.986475	0.16178	-1.78158	0.00639542	-0.795104	0.251359	0.407175	0.803757	1.40337
ENSMUSG00000104339	C130089K02Rik	RIKEN cDNA C130089K02 gene [Source:MGI Symbol;Acc:MGI:2444420]	1.61024	0.00103176	1.02965	0.0562787	-0.580592	0.300473	2.54494	0.831781	1.24551
ENSMUSG00000106775	C130093G08Rik	RIKEN cDNA C130093G08 gene [Source:MGI Symbol;Acc:MGI:2443208]	5.80366	1.42515e-27	6.58735	2.0948e-28	0.783692	0.335334	11.9528	0.270946	0.121569
ENSMUSG00000000581	C1d	C1D nuclear receptor co-repressor [Source:MGI Symbol;Acc:MGI:1927354]	-0.451308	0.00952029	0.257687	0.192663	0.708995	1.19223e-05	40.9411	56.0344	34.2469
ENSMUSG00000048970	C1galt1c1	C1GALT1-specific chaperone 1 [Source:MGI Symbol;Acc:MGI:1913493]	-0.0883699	0.744827	-0.416598	0.0436386	-0.328228	0.106035	17.9287	19.386	23.9366
ENSMUSG00000036887	C1qa	complement component 1, q subcomponent, alpha polypeptide [Source:MGI Symbol;Acc:MGI:88223]	-0.942233	0.0518878	-1.18368	0.0148141	-0.241447	0.677893	15.3892	29.4501	34.9542
ENSMUSG00000018446	C1qbp	complement component 1, q subcomponent binding protein [Source:MGI Symbol;Acc:MGI:1194505]	-0.00798354	1	1.44685	0.00291192	1.45483	0.00135325	35.7685	35.9175	13.1216
ENSMUSG00000017446	C1qtnf1	C1q and tumor necrosis factor related protein 1 [Source:MGI Symbol;Acc:MGI:1919254]	-3.9858	2.93739e-21	-7.8599	1.37228e-84	-3.8741	1.17269e-37	0.0674872	1.08197	15.3007
ENSMUSG00000023571	C1qtnf12	C1q and tumor necrosis factor related 12 [Source:MGI Symbol;Acc:MGI:1914639]	-0.0504284	0.87486	-0.62067	0.00177975	-0.570241	0.00360435	8.73703	8.86514	13.4595
ENSMUSG00000046491	C1qtnf2	C1q and tumor necrosis factor related protein 2 [Source:MGI Symbol;Acc:MGI:1916433]	-5.49851	2.92546e-24	-6.47564	1.30505e-31	-0.977127	0.076313	0.212003	9.42441	18.6324
ENSMUSG00000058914	C1qtnf3	C1q and tumor necrosis factor related protein 3 [Source:MGI Symbol;Acc:MGI:1932136]	0.566543	0.733434	-2.7541	0.0123664	-3.32064	0.00321161	0.0828846	0.0681079	0.554892
ENSMUSG00000022440	C1qtnf6	C1q and tumor necrosis factor related protein 6 [Source:MGI Symbol;Acc:MGI:1919959]	-0.555802	0.00567824	-2.13246	1.52486e-32	-1.57666	7.75688e-19	3.94521	5.70533	17.2487
ENSMUSG00000061535	C1qtnf7	C1q and tumor necrosis factor related protein 7 [Source:MGI Symbol;Acc:MGI:1925911]	-4.64867	1.95552e-15	-6.25215	2.29931e-27	-1.60348	0.000490077	0.0282676	0.70427	2.11266
ENSMUSG00000038521	C1s1	complement component 1, s subcomponent 1 [Source:MGI Symbol;Acc:MGI:1355312]	-2.36499	3.62629e-06	-3.34078	1.80957e-11	-0.975792	0.0553692	0.131162	0.659716	1.33085
ENSMUSG00000071753	C230004F18Rik	RIKEN cDNA C230004F18 gene [Source:MGI Symbol;Acc:MGI:3041217]	-3.16736	3.05883e-05	0.26637	0.82934	3.43373	1.21356e-05	0.134516	1.20007	0.109405
ENSMUSG00000103346	C230057A21Rik	RIKEN cDNA C230057A21 gene [Source:MGI Symbol;Acc:MGI:2686488]	4.50797	0.00818143	6.21852	0.000933169	1.71055	0.451692	1.02147	0.049886	0.013349
ENSMUSG00000032120	C2cd2l	C2 calcium-dependent domain containing 2-like [Source:MGI Symbol;Acc:MGI:1919014]	0.533182	0.03087	1.15509	8.58279e-07	0.621908	0.0102478	4.25747	2.88834	1.91199
ENSMUSG00000047248	C2cd3	C2 calcium-dependent domain containing 3 [Source:MGI Symbol;Acc:MGI:2142166]	0.425163	0.0346981	-0.020751	0.955996	-0.445914	0.0226629	3.18926	2.40299	3.2362
ENSMUSG00000030279	C2cd5	C2 calcium-dependent domain containing 5 [Source:MGI Symbol;Acc:MGI:1921991]	0.390452	0.0305813	0.408098	0.0278634	0.0176454	0.952935	4.60591	3.54617	3.47189
ENSMUSG00000006423	C330007P06Rik	RIKEN cDNA C330007P06 gene [Source:MGI Symbol;Acc:MGI:1924894]	-0.428855	0.0864907	-1.05003	4.55236e-06	-0.62117	0.00661515	6.25221	8.49351	12.946
ENSMUSG00000097093	C330013E15Rik	RIKEN cDNA C330013E15 gene [Source:MGI Symbol;Acc:MGI:1925695]	-0.734682	0.185952	-1.02843	0.0475635	-0.293746	0.634502	0.790953	1.27253	1.57657
ENSMUSG00000036377	C530008M17Rik	RIKEN cDNA C530008M17 gene [Source:MGI Symbol;Acc:MGI:2444817]	-0.67367	0.00060658	0.71898	0.000462977	1.39265	5.06564e-14	3.76892	6.03446	2.28784
ENSMUSG00000049130	C5ar1	complement component 5a receptor 1 [Source:MGI Symbol;Acc:MGI:88232]	-1.6306	0.0184067	-1.91836	0.00601879	-0.287763	0.743113	0.524728	1.60624	1.97706
ENSMUSG00000084910	C630043F03Rik	RIKEN cDNA C630043F03 gene [Source:MGI Symbol;Acc:MGI:1915535]	0.338274	0.119567	-1.02184	2.77305e-08	-1.36011	5.77433e-14	4.84638	3.94919	9.86446
ENSMUSG00000079242	C730034F03Rik	RIKEN cDNA C730034F03 gene [Source:MGI Symbol;Acc:MGI:2441921]	0.400114	0.402697	1.42271	0.000570862	1.02259	0.0151685	3.68437	2.70049	1.36922
ENSMUSG00000050390	C77080	expressed sequence C77080 [Source:MGI Symbol;Acc:MGI:2140651]	0.63949	0.0224719	0.794872	0.0045632	0.155382	0.663262	1.64755	1.10266	0.943725
ENSMUSG00000046679	C87436	expressed sequence C87436 [Source:MGI Symbol;Acc:MGI:2141787]	0.118277	0.572537	-0.329837	0.0572569	-0.448115	0.00529205	6.30445	5.75778	7.91455
ENSMUSG00000015083	C8g	complement component 8, gamma polypeptide [Source:MGI Symbol;Acc:MGI:88237]	0.674554	0.0128434	-0.219588	0.489234	-0.894142	0.000569817	4.8774	2.97597	5.67275
ENSMUSG00000080727	C920021L13Rik	RIKEN cDNA C920021L13 gene [Source:MGI Symbol;Acc:MGI:1923991]	1.11587	0.0233225	0.217423	0.727004	-0.898449	0.0746532	1.28552	0.551199	1.10488
ENSMUSG00000028300	C9orf72	C9orf72, member of C9orf72-SMCR8 complex [Source:MGI Symbol;Acc:MGI:1920455]	0.041901	0.918504	1.18549	1.55165e-07	1.14359	1.12306e-07	15.8665	15.4905	6.97607
ENSMUSG00000028578	Caap1	caspase activity and apoptosis inhibitor 1 [Source:MGI Symbol;Acc:MGI:1915020]	-0.519022	0.221978	0.917556	0.0235059	1.43658	7.4279e-05	2.6607	3.77441	1.40939
ENSMUSG00000036707	Cab39	calcium binding protein 39 [Source:MGI Symbol;Acc:MGI:107438]	-1.06285	1.21674e-09	0.603028	0.00201812	1.66588	2.24292e-22	8.24467	17.2955	5.42657
ENSMUSG00000021981	Cab39l	calcium binding protein 39-like [Source:MGI Symbol;Acc:MGI:1914081]	0.0584003	0.833543	-0.487318	0.010366	-0.545718	0.00202602	20.8269	20.1574	29.2099
ENSMUSG00000020196	Cabin1	calcineurin binding protein 1 [Source:MGI Symbol;Acc:MGI:1298375]	0.286739	0.146784	-0.487731	0.00867444	-0.77447	3.92295e-06	8.1566	6.68984	11.4362
ENSMUSG00000040957	Cables1	CDK5 and Abl enzyme substrate 1 [Source:MGI Symbol;Acc:MGI:1927065]	-0.527828	0.165277	0.887327	0.0190382	1.41515	4.11009e-05	1.12374	1.65887	0.6049
ENSMUSG00000038990	Cables2	CDK5 and Abl enzyme substrate 2 [Source:MGI Symbol;Acc:MGI:2182335]	-0.214836	0.50795	0.41104	0.163396	0.625876	0.0171632	3.34171	3.87347	2.51179
ENSMUSG00000015488	Cacfd1	calcium channel flower domain containing 1 [Source:MGI Symbol;Acc:MGI:1924317]	0.18639	0.380031	0.738408	3.00838e-05	0.552019	0.0013669	27.2288	23.9826	16.3198
ENSMUSG00000028532	Cachd1	cache domain containing 1 [Source:MGI Symbol;Acc:MGI:2444177]	-0.844957	0.000448365	-0.331883	0.24813	0.513074	0.042355	2.81743	5.05673	3.54755
ENSMUSG00000004113	Cacna1b	calcium channel, voltage-dependent, N type, alpha 1B subunit [Source:MGI Symbol;Acc:MGI:88296]	-0.939822	0.050878	2.16991	3.44705e-06	3.10974	7.51431e-13	1.00701	1.92887	0.221947
ENSMUSG00000015968	Cacna1d	calcium channel, voltage-dependent, L type, alpha 1D subunit [Source:MGI Symbol;Acc:MGI:88293]	-0.944378	0.0145618	-1.80132	8.80024e-07	-0.85694	0.0232442	0.487645	0.951947	1.70165
ENSMUSG00000004110	Cacna1e	calcium channel, voltage-dependent, R type, alpha 1E subunit [Source:MGI Symbol;Acc:MGI:106217]	-2.10663	8.39701e-07	-0.643505	0.220684	1.46312	0.000768845	0.538845	2.32964	0.841533
ENSMUSG00000020866	Cacna1g	calcium channel, voltage-dependent, T type, alpha 1G subunit [Source:MGI Symbol;Acc:MGI:1201678]	0.674604	0.0264155	0.544049	0.0938144	-0.130555	0.735999	2.98139	1.85495	2.04173
ENSMUSG00000024112	Cacna1h	calcium channel, voltage-dependent, T type, alpha 1H subunit [Source:MGI Symbol;Acc:MGI:1928842]	1.96788	2.59117e-12	3.55834	6.85036e-34	1.59046	9.13112e-08	5.58503	1.40434	0.472467
ENSMUSG00000040118	Cacna2d1	calcium channel, voltage-dependent, alpha2/delta subunit 1 [Source:MGI Symbol;Acc:MGI:88295]	-0.283323	0.44927	2.44617	7.31819e-17	2.72949	1.31374e-22	5.36938	6.54804	0.983235
ENSMUSG00000021991	Cacna2d3	calcium channel, voltage-dependent, alpha2/delta subunit 3 [Source:MGI Symbol;Acc:MGI:1338890]	-2.63376	0.000672465	-1.30706	0.146893	1.32671	0.108092	0.221968	1.38087	0.548336
ENSMUSG00000020882	Cacnb1	calcium channel, voltage-dependent, beta 1 subunit [Source:MGI Symbol;Acc:MGI:102522]	0.300923	0.591728	1.94056	7.25069e-06	1.63964	8.69123e-05	3.93425	3.17024	1.02166
ENSMUSG00000057914	Cacnb2	calcium channel, voltage-dependent, beta 2 subunit [Source:MGI Symbol;Acc:MGI:894644]	-1.57855	0.000159476	0.164698	0.790777	1.74325	2.25155e-05	0.476959	1.43315	0.423167
ENSMUSG00000003352	Cacnb3	calcium channel, voltage-dependent, beta 3 subunit [Source:MGI Symbol;Acc:MGI:103307]	0.161188	0.64235	1.68893	1.68489e-11	1.52774	2.01345e-10	38.238	34.1414	11.8498
ENSMUSG00000017412	Cacnb4	calcium channel, voltage-dependent, beta 4 subunit [Source:MGI Symbol;Acc:MGI:103301]	-4.19425	1.39518e-17	-0.775271	0.222844	3.41898	4.91865e-12	0.243817	4.48472	0.416254
ENSMUSG00000019146	Cacng2	calcium channel, voltage-dependent, gamma subunit 2 [Source:MGI Symbol;Acc:MGI:1316660]	-1.0854	0.255075	1.70662	0.0663359	2.79203	0.000608933	0.69482	1.47386	0.211827
ENSMUSG00000020723	Cacng4	calcium channel, voltage-dependent, gamma subunit 4 [Source:MGI Symbol;Acc:MGI:1859167]	-1.42847	3.13393e-05	0.124576	0.810052	1.55305	4.12777e-06	3.83376	10.2875	3.51476
ENSMUSG00000040373	Cacng5	calcium channel, voltage-dependent, gamma subunit 5 [Source:MGI Symbol;Acc:MGI:2157946]	-4.75942	0.000897797	-1.90855	0.266425	2.85087	0.0554942	0.167543	4.53329	0.627489
ENSMUSG00000034889	Cactin	cactin, spliceosome C complex subunit [Source:MGI Symbol;Acc:MGI:1917562]	1.34301	1.27109e-05	0.818362	0.0161613	-0.52465	0.124175	28.1193	11.001	15.9446
ENSMUSG00000033417	Cacul1	CDK2 associated, cullin domain 1 [Source:MGI Symbol;Acc:MGI:1926082]	0.0627844	0.820708	0.845939	3.84027e-06	0.783155	9.11335e-06	7.82442	7.54125	4.35786
ENSMUSG00000014226	Cacybp	calcyclin binding protein [Source:MGI Symbol;Acc:MGI:1270839]	-0.169862	0.321816	0.557603	0.000151017	0.727465	7.96442e-08	168.16	189.402	114.265
ENSMUSG00000032076	Cadm1	cell adhesion molecule 1 [Source:MGI Symbol;Acc:MGI:1889272]	1.33946	3.426e-10	2.21879	1.32364e-24	0.879334	6.06457e-05	21.6182	8.59469	4.64398
ENSMUSG00000064115	Cadm2	cell adhesion molecule 2 [Source:MGI Symbol;Acc:MGI:2442722]	-3.89495	1.71658e-30	-2.88794	1.05221e-15	1.00701	0.00499702	0.164484	2.49071	1.22779
ENSMUSG00000005338	Cadm3	cell adhesion molecule 3 [Source:MGI Symbol;Acc:MGI:2137858]	-1.73824	1.82436e-07	1.67262	1.03822e-05	3.41086	7.09064e-23	0.759656	2.53358	0.235897
ENSMUSG00000054793	Cadm4	cell adhesion molecule 4 [Source:MGI Symbol;Acc:MGI:2449088]	-1.78766	1.79249e-05	-0.325068	0.568405	1.46259	0.000559452	1.16854	3.97089	1.45746
ENSMUSG00000054423	Cadps	Ca2+-dependent secretion activator [Source:MGI Symbol;Acc:MGI:1350922]	-1.70435	7.84515e-11	1.02024	0.00055522	2.72459	2.0849e-25	2.88537	9.44133	1.41754
ENSMUSG00000017978	Cadps2	Ca2+-dependent activator protein for secretion 2 [Source:MGI Symbol;Acc:MGI:2443963]	2.20529	2.97672e-05	3.04212	1.86776e-08	0.836825	0.17609	1.36849	0.304109	0.165889
ENSMUSG00000028222	Calb1	calbindin 1 [Source:MGI Symbol;Acc:MGI:88248]	-0.109125	0.896044	1.90889	0.00014676	2.01801	1.76677e-05	13.3945	14.4484	3.56797
ENSMUSG00000003657	Calb2	calbindin 2 [Source:MGI Symbol;Acc:MGI:101914]	-3.20549	1.35546e-26	0.203334	0.649465	3.40883	1.07925e-29	12.4897	115.146	10.8331
ENSMUSG00000030669	Calca	calcitonin/calcitonin-related polypeptide, alpha [Source:MGI Symbol;Acc:MGI:2151253]	-1.72378	0.00266929	0.0877038	0.931671	1.81149	0.00122375	4.41921	14.6016	4.15541
ENSMUSG00000030666	Calcb	calcitonin-related polypeptide, beta [Source:MGI Symbol;Acc:MGI:2151254]	0.602524	0.563221	3.11988	0.00337843	2.51736	0.0215642	0.559978	0.39843	0.0638799
ENSMUSG00000023055	Calcoco1	calcium binding and coiled coil domain 1 [Source:MGI Symbol;Acc:MGI:1914738]	1.21713	1.71173e-17	-0.0578348	0.790326	-1.27497	4.20771e-19	17.525	7.41278	18.2348
ENSMUSG00000059588	Calcrl	calcitonin receptor-like [Source:MGI Symbol;Acc:MGI:1926944]	-0.809941	0.0223675	-1.71192	3.21192e-07	-0.901975	0.00768075	2.78453	4.92389	9.12309
ENSMUSG00000029761	Cald1	caldesmon 1 [Source:MGI Symbol;Acc:MGI:88250]	1.41744	1.11162e-09	0.751583	0.00373463	-0.665852	0.00690523	26.6651	9.96952	15.8352
ENSMUSG00000033033	Calhm2	calcium homeostasis modulator family member 2 [Source:MGI Symbol;Acc:MGI:1919941]	-0.724856	0.117128	-2.78223	6.63671e-13	-2.05738	8.09049e-08	0.419881	0.682105	2.86986
ENSMUSG00000049872	Calhm5	calcium homeostasis modulator family member 5 [Source:MGI Symbol;Acc:MGI:2143897]	-1.14283	0.0074315	-1.56072	0.000206067	-0.417896	0.384193	1.39959	3.1379	4.12012
ENSMUSG00000001175	Calm1	calmodulin 1 [Source:MGI Symbol;Acc:MGI:88251]	-0.167911	0.254035	0.334323	0.0137049	0.502233	3.21139e-05	389.79	437.885	309.161
ENSMUSG00000036438	Calm2	calmodulin 2 [Source:MGI Symbol;Acc:MGI:103250]	-0.172327	0.277249	0.761501	1.08822e-08	0.933828	6.75029e-14	1142.55	1287.74	673.981
ENSMUSG00000019370	Calm3	calmodulin 3 [Source:MGI Symbol;Acc:MGI:103249]	-0.315867	0.182827	0.124187	0.659414	0.440055	0.0411406	115.69	143.794	106.155
ENSMUSG00000032246	Calml4	calmodulin-like 4 [Source:MGI Symbol;Acc:MGI:1922850]	-1.96596	9.86894e-06	-3.86104	2.86382e-20	-1.89508	2.9485e-06	0.181041	0.706307	2.53906
ENSMUSG00000003814	Calr	calreticulin [Source:MGI Symbol;Acc:MGI:88252]	0.186177	0.181802	-0.495783	6.9139e-05	-0.68196	2.61428e-09	308.768	271.405	435.374
ENSMUSG00000028558	Calr4	calreticulin 4 [Source:MGI Symbol;Acc:MGI:2140435]	5.29321	1.55194e-17	1.18766	0.0266959	-4.10556	8.49198e-11	3.00022	0.0704751	1.31759
ENSMUSG00000029767	Calu	calumenin [Source:MGI Symbol;Acc:MGI:1097158]	-0.861419	0.00107106	-1.66789	9.64214e-11	-0.806472	0.0018557	61.0744	111.049	194.057
ENSMUSG00000025468	Caly	calcyon neuron-specific vesicular protein [Source:MGI Symbol;Acc:MGI:1915816]	0.726322	0.231821	2.1968	3.83775e-05	1.47048	0.00509351	19.7555	11.9381	4.30156
ENSMUSG00000030272	Camk1	calcium/calmodulin-dependent protein kinase I [Source:MGI Symbol;Acc:MGI:1098535]	0.130231	0.522875	-0.97615	2.43939e-10	-1.10638	3.93417e-14	21.1951	19.3614	41.6982
ENSMUSG00000039145	Camk1d	calcium/calmodulin-dependent protein kinase ID [Source:MGI Symbol;Acc:MGI:2442190]	-3.58816	3.96494e-27	-2.1591	1.89674e-09	1.42907	3.4372e-05	0.455048	5.52228	2.03253
ENSMUSG00000016179	Camk1g	calcium/calmodulin-dependent protein kinase I gamma [Source:MGI Symbol;Acc:MGI:2388073]	-0.377095	0.100317	0.0759123	0.8021	0.453008	0.036757	12.7313	16.6123	12.0754
ENSMUSG00000024617	Camk2a	calcium/calmodulin-dependent protein kinase II alpha [Source:MGI Symbol;Acc:MGI:88256]	-1.00858	0.0629949	0.539322	0.396954	1.54791	0.00252828	0.347899	0.697484	0.237401
ENSMUSG00000053819	Camk2d	calcium/calmodulin-dependent protein kinase II, delta [Source:MGI Symbol;Acc:MGI:1341265]	1.29185	1.46046e-11	0.729769	0.000484982	-0.562077	0.00608103	5.05688	2.06353	3.05053
ENSMUSG00000021820	Camk2g	calcium/calmodulin-dependent protein kinase II gamma [Source:MGI Symbol;Acc:MGI:88259]	-0.0518407	0.890797	0.980098	1.62212e-05	1.03194	1.80974e-06	8.53492	8.7926	4.32363
ENSMUSG00000046447	Camk2n1	calcium/calmodulin-dependent protein kinase II inhibitor 1 [Source:MGI Symbol;Acc:MGI:1913509]	-2.1425	7.71802e-10	0.248491	0.618212	2.39099	5.10536e-12	2.14644	9.49162	1.805
ENSMUSG00000051146	Camk2n2	calcium/calmodulin-dependent protein kinase II inhibitor 2 [Source:MGI Symbol;Acc:MGI:1920297]	-2.94453	4.31028e-11	-0.424867	0.512233	2.51967	5.58206e-08	0.581684	4.46099	0.7772
ENSMUSG00000038128	Camk4	calcium/calmodulin-dependent protein kinase IV [Source:MGI Symbol;Acc:MGI:88258]	-2.60434	1.41875e-08	-1.61762	0.00133794	0.986722	0.0479087	0.219401	1.3417	0.670233
ENSMUSG00000020785	Camkk1	calcium/calmodulin-dependent protein kinase kinase 1, alpha [Source:MGI Symbol;Acc:MGI:1891766]	-0.847905	0.000957995	-1.4793	2.72992e-09	-0.631391	0.0146925	2.27588	4.17629	6.34611
ENSMUSG00000029471	Camkk2	calcium/calmodulin-dependent protein kinase kinase 2, beta [Source:MGI Symbol;Acc:MGI:2444812]	-0.616519	0.0169148	-0.222691	0.478893	0.393829	0.14518	1.7149	2.59659	1.9998
ENSMUSG00000038357	Camp	cathelicidin antimicrobial peptide [Source:MGI Symbol;Acc:MGI:108443]	-10.2946	1.61778e-05	-5.90906	0.0266741	4.38552	0.0535328	0.00885624	11.8534	0.567023
ENSMUSG00000026933	Camsap1	calmodulin regulated spectrin-associated protein 1 [Source:MGI Symbol;Acc:MGI:3036242]	-0.716826	0.00139837	1.02738	6.0983e-06	1.74421	5.78588e-17	6.52719	10.7222	3.19883
ENSMUSG00000041570	Camsap2	calmodulin regulated spectrin-associated protein family, member 2 [Source:MGI Symbol;Acc:MGI:1922434]	-1.51408	9.03326e-16	0.252938	0.307902	1.76701	7.45591e-21	3.08576	8.86335	2.58767
ENSMUSG00000044433	Camsap3	calmodulin regulated spectrin-associated protein family, member 3 [Source:MGI Symbol;Acc:MGI:1916947]	0.203353	0.69185	1.53065	5.83797e-05	1.32729	0.000324504	2.05261	1.79319	0.708399
ENSMUSG00000014592	Camta1	calmodulin binding transcription activator 1 [Source:MGI Symbol;Acc:MGI:2140230]	-0.0952464	0.708844	1.6237	4.69175e-20	1.71895	4.97145e-24	5.15761	5.51473	1.67139
ENSMUSG00000040712	Camta2	calmodulin binding transcription activator 2 [Source:MGI Symbol;Acc:MGI:2135957]	0.293595	0.396586	-1.09077	0.000116186	-1.38436	2.07256e-07	3.06547	2.50138	6.51854
ENSMUSG00000030319	Cand2	cullin-associated and neddylation-dissociated 2 (putative) [Source:MGI Symbol;Acc:MGI:1914338]	0.799469	0.000488235	0.410739	0.116281	-0.38873	0.117137	12.355	7.14401	9.29273
ENSMUSG00000025575	Cant1	calcium activated nucleotidase 1 [Source:MGI Symbol;Acc:MGI:1923275]	0.266237	0.225633	-0.662915	0.000661875	-0.929152	2.17075e-07	16.1045	13.3928	25.4847
ENSMUSG00000020368	Canx	calnexin [Source:MGI Symbol;Acc:MGI:88261]	-0.610136	0.00184064	-0.715286	0.000364315	-0.10515	0.674602	84.8495	129.658	139.308
ENSMUSG00000028656	Cap1	CAP, adenylate cyclase-associated protein 1 (yeast) [Source:MGI Symbol;Acc:MGI:88262]	0.155756	0.380417	-0.307961	0.0566934	-0.463717	0.00120788	61.6147	55.3634	76.2735
ENSMUSG00000021373	Cap2	CAP, adenylate cyclase-associated protein, 2 (yeast) [Source:MGI Symbol;Acc:MGI:1914502]	1.08988	0.0336758	0.910624	0.0903437	-0.17926	0.794537	1.42732	0.659363	0.758959
ENSMUSG00000056737	Capg	capping protein (actin filament), gelsolin-like [Source:MGI Symbol;Acc:MGI:1098259]	0.642547	0.0123283	-0.0137267	0.986065	-0.656274	0.00898647	8.85734	5.55031	8.92951
ENSMUSG00000024942	Capn1	calpain 1 [Source:MGI Symbol;Acc:MGI:88263]	0.426415	0.193653	-1.25669	3.58224e-06	-1.68311	2.73501e-10	1.80935	1.30646	4.31081
ENSMUSG00000026270	Capn10	calpain 10 [Source:MGI Symbol;Acc:MGI:1344392]	0.3523	0.146808	0.547067	0.0190895	0.194767	0.449136	14.1988	11.0771	9.72029
ENSMUSG00000037326	Capn15	calpain 15 [Source:MGI Symbol;Acc:MGI:1355075]	0.928245	0.00210599	0.0539615	0.911567	-0.874284	0.00388219	1.42071	0.728181	1.36506
ENSMUSG00000035547	Capn5	calpain 5 [Source:MGI Symbol;Acc:MGI:1100859]	0.172462	0.677611	-0.52349	0.122984	-0.695952	0.0243941	2.44035	2.15896	3.50411
ENSMUSG00000067276	Capn6	calpain 6 [Source:MGI Symbol;Acc:MGI:1100850]	0.781635	0.000892346	-1.30999	1.53973e-08	-2.09163	2.57791e-22	18.9281	11.0887	46.9275
ENSMUSG00000001794	Capns1	calpain, small subunit 1 [Source:MGI Symbol;Acc:MGI:88266]	0.152973	0.495219	-0.215015	0.310924	-0.367988	0.044419	51.3745	46.0058	59.63
ENSMUSG00000078144	Capns2	calpain, small subunit 2 [Source:MGI Symbol;Acc:MGI:1916793]	2.51661	0.015687	1.53237	0.151236	-0.984246	0.42631	1.01725	0.145872	0.349123
ENSMUSG00000027184	Caprin1	cell cycle associated protein 1 [Source:MGI Symbol;Acc:MGI:1858234]	-0.451719	0.0588879	0.415747	0.0979241	0.867465	4.69652e-05	51.4235	70.3787	38.5503
ENSMUSG00000015733	Capza2	capping protein (actin filament) muscle Z-line, alpha 2 [Source:MGI Symbol;Acc:MGI:106222]	-0.85015	0.001012	-0.718024	0.00945281	0.132126	0.692741	46.4596	83.8166	76.4282
ENSMUSG00000003273	Car11	carbonic anhydrase 11 [Source:MGI Symbol;Acc:MGI:1336193]	-1.1296	0.000453515	-0.816056	0.0200381	0.313539	0.408705	8.29962	18.0991	14.603
ENSMUSG00000032373	Car12	carbonic anhydrase 12 [Source:MGI Symbol;Acc:MGI:1923709]	3.03111	6.55002e-13	1.08996	0.022115	-1.94115	7.40931e-06	4.10926	0.550304	1.93079
ENSMUSG00000027555	Car13	carbonic anhydrase 13 [Source:MGI Symbol;Acc:MGI:1931322]	-1.13074	0.00993009	-1.71884	5.57358e-05	-0.588099	0.20751	1.24229	2.67522	4.08129
ENSMUSG00000038526	Car14	carbonic anhydrase 14 [Source:MGI Symbol;Acc:MGI:1344341]	2.99535	1.97443e-08	0.275646	0.708627	-2.71971	3.10073e-07	5.31448	0.640516	4.38802
ENSMUSG00000000805	Car4	carbonic anhydrase 4 [Source:MGI Symbol;Acc:MGI:1096574]	-1.32404	0.416111	-3.71394	0.00734458	-2.3899	0.0824139	0.23219	0.575602	3.06611
ENSMUSG00000028463	Car9	carbonic anhydrase 9 [Source:MGI Symbol;Acc:MGI:2447188]	1.70221	0.0495844	0.890278	0.354135	-0.811933	0.397331	1.13272	0.337035	0.612685
ENSMUSG00000033170	Card10	caspase recruitment domain family, member 10 [Source:MGI Symbol;Acc:MGI:2146012]	1.13659	0.00659194	0.402408	0.41998	-0.73418	0.0941818	1.86193	0.810416	1.40935
ENSMUSG00000037960	Card19	caspase recruitment domain family, member 19 [Source:MGI Symbol;Acc:MGI:1915730]	0.90633	4.72335e-05	-0.40294	0.11072	-1.30927	8.68871e-10	35.7035	18.7228	47.2297
ENSMUSG00000041849	Card6	caspase recruitment domain family, member 6 [Source:MGI Symbol;Acc:MGI:3032959]	-1.44736	0.0234004	-3.07	1.87645e-07	-1.62264	0.00621841	0.142613	0.393247	1.18677
ENSMUSG00000008393	Carhsp1	calcium regulated heat stable protein 1 [Source:MGI Symbol;Acc:MGI:1196368]	-0.0293432	0.937268	0.739753	0.000159962	0.769096	2.80962e-05	82.0397	83.7546	49.1191
ENSMUSG00000032185	Carm1	coactivator-associated arginine methyltransferase 1 [Source:MGI Symbol;Acc:MGI:1913208]	0.520547	0.0477894	0.706262	0.00665896	0.185715	0.540959	7.25097	5.05726	4.43848
ENSMUSG00000021338	Carmil1	capping protein regulator and myosin 1 linker 1 [Source:MGI Symbol;Acc:MGI:1915982]	-0.555315	0.0126218	-1.74271	1.17726e-17	-1.1874	3.07289e-09	2.0211	2.99496	6.76569
ENSMUSG00000022211	Carmil3	capping protein regulator and myosin 1 linker 3 [Source:MGI Symbol;Acc:MGI:2448573]	0.962259	0.00759648	1.81961	2.67049e-07	0.857356	0.0217139	2.80256	1.39505	0.792395
ENSMUSG00000024726	Carnmt1	carnosine N-methyltransferase 1 [Source:MGI Symbol;Acc:MGI:1914633]	-0.506852	0.25733	0.750312	0.0837166	1.25716	0.000952291	5.33963	7.52465	3.17801
ENSMUSG00000075289	Carns1	carnosine synthase 1 [Source:MGI Symbol;Acc:MGI:2147595]	1.21774	0.000815006	1.13118	0.00265421	-0.0865582	0.876637	2.05186	0.886322	0.934491
ENSMUSG00000010755	Cars	cysteinyl-tRNA synthetase [Source:MGI Symbol;Acc:MGI:1351477]	0.579965	0.00270036	0.189345	0.426049	-0.390621	0.0502855	16.7086	11.2089	14.6539
ENSMUSG00000021647	Cartpt	CART prepropeptide [Source:MGI Symbol;Acc:MGI:1351330]	5.14857	6.07712e-22	3.87978	1.13852e-12	-1.2688	0.0382974	58.1773	1.63256	3.95182
ENSMUSG00000078676	Casc3	cancer susceptibility candidate 3 [Source:MGI Symbol;Acc:MGI:2179723]	0.0343558	0.924335	0.613498	0.0028411	0.579142	0.00311093	11.9226	11.5557	7.79136
ENSMUSG00000060227	Casc4	cancer susceptibility candidate 4 [Source:MGI Symbol;Acc:MGI:2443129]	-1.08244	2.15705e-09	-0.533131	0.00903577	0.54931	0.00396484	4.8213	10.2485	6.97762
ENSMUSG00000015189	Casd1	CAS1 domain containing 1 [Source:MGI Symbol;Acc:MGI:2384865]	-0.4802	0.014274	0.569048	0.00455707	1.04925	4.50397e-09	13.4369	18.8266	9.05733
ENSMUSG00000031012	Cask	calcium/calmodulin-dependent serine protein kinase (MAGUK family) [Source:MGI Symbol;Acc:MGI:1309489]	-1.29629	2.39306e-13	0.186615	0.435515	1.4829	3.70163e-17	5.43931	13.3909	4.77738
ENSMUSG00000034471	Caskin2	CASK-interacting protein 2 [Source:MGI Symbol;Acc:MGI:2157062]	0.157838	0.646756	-2.01	7.13976e-17	-2.16784	7.58953e-21	5.69579	5.10073	22.9351
ENSMUSG00000031628	Casp3	caspase 3 [Source:MGI Symbol;Acc:MGI:107739]	0.217241	0.542556	1.31408	1.92923e-06	1.09683	3.53694e-05	25.7953	22.3304	10.3786
ENSMUSG00000027997	Casp6	caspase 6 [Source:MGI Symbol;Acc:MGI:1312921]	1.02207	2.73002e-12	0.476332	0.0035272	-0.545733	0.000360462	22.5176	11.0519	16.1902
ENSMUSG00000025076	Casp7	caspase 7 [Source:MGI Symbol;Acc:MGI:109383]	-0.869574	0.000441792	-1.37595	1.25898e-08	-0.506372	0.0495341	3.20746	5.85213	8.33429
ENSMUSG00000026029	Casp8	caspase 8 [Source:MGI Symbol;Acc:MGI:1261423]	-0.588441	0.00250772	-1.92135	1.96382e-26	-1.33291	5.21795e-14	6.89627	10.4188	26.1007
ENSMUSG00000028914	Casp9	caspase 9 [Source:MGI Symbol;Acc:MGI:1277950]	0.379952	0.104086	-0.358139	0.136955	-0.738091	0.000356036	7.82655	5.99343	10.0288
ENSMUSG00000021585	Cast	calpastatin [Source:MGI Symbol;Acc:MGI:1098236]	-0.513305	0.0310763	-1.72087	1.10719e-15	-1.20756	9.896e-09	6.57664	9.59019	21.6848
ENSMUSG00000020424	Castor1	cytosolic arginine sensor for mTORC1 subunit 1 [Source:MGI Symbol;Acc:MGI:1919212]	-1.69242	2.1395e-06	-4.19551	6.46567e-35	-2.50308	3.31686e-14	1.24955	4.05228	22.9634
ENSMUSG00000027187	Cat	catalase [Source:MGI Symbol;Acc:MGI:88271]	-0.286634	0.0934518	-0.712761	5.0309e-06	-0.426127	0.00617379	56.2525	68.7502	92.1907
ENSMUSG00000040828	Catsperd	cation channel sperm associated auxiliary subunit delta [Source:MGI Symbol;Acc:MGI:2147030]	1.28539	0.0156629	1.69529	0.00154559	0.409894	0.539282	1.30213	0.562547	0.400574
ENSMUSG00000050623	Catsperz	cation channel sperm associated auxiliary subunit zeta [Source:MGI Symbol;Acc:MGI:1914327]	0.410225	0.582009	-1.59601	0.00182507	-2.00623	0.000197374	0.773799	0.511355	2.34239
ENSMUSG00000007655	Cav1	caveolin 1, caveolae protein [Source:MGI Symbol;Acc:MGI:102709]	-2.79016	0.000287495	-5.53757	2.18504e-13	-2.74741	0.000257092	2.14083	14.8048	99.3868
ENSMUSG00000000058	Cav2	caveolin 2 [Source:MGI Symbol;Acc:MGI:107571]	-2.14426	6.70597e-08	-3.44671	4.07581e-18	-1.30245	0.00121465	1.07424	4.78368	11.7049
ENSMUSG00000004044	Cavin1	caveolae associated 1 [Source:MGI Symbol;Acc:MGI:1277968]	-1.04383	0.0130435	-2.82054	5.28189e-13	-1.77671	3.58692e-06	2.02397	4.13009	14.2931
ENSMUSG00000045954	Cavin2	caveolae associated 2 [Source:MGI Symbol;Acc:MGI:99513]	0.2762	0.769113	-2.76347	2.02034e-05	-3.03967	6.15939e-07	3.02754	2.55244	20.5664
ENSMUSG00000035640	Cbarp	calcium channel, voltage-dependent, beta subunit associated regulatory protein [Source:MGI Symbol;Acc:MGI:1354170]	-0.938685	0.00169318	1.2901	3.55184e-05	2.22878	7.00242e-15	2.30817	4.36752	0.938479
ENSMUSG00000006362	Cbfa2t3	CBFA2/RUNX1 translocation partner 3 [Source:MGI Symbol;Acc:MGI:1338013]	-1.50141	5.60936e-06	1.27025	0.000428388	2.77165	7.74252e-18	1.6618	4.67943	0.686798
ENSMUSG00000031885	Cbfb	core binding factor beta [Source:MGI Symbol;Acc:MGI:99851]	-0.1613	0.595227	0.409734	0.117633	0.571033	0.0143043	19.802	22.1627	14.9135
ENSMUSG00000034342	Cbl	Casitas B-lineage lymphoma [Source:MGI Symbol;Acc:MGI:88279]	-0.550088	0.000865076	-0.450147	0.0104101	0.0999405	0.635839	1.96459	2.8973	2.68255
ENSMUSG00000022637	Cblb	Casitas B-lineage lymphoma b [Source:MGI Symbol;Acc:MGI:2146430]	1.11186	3.22609e-08	2.10962	2.53344e-25	0.997764	9.76705e-07	16.2132	7.53426	3.75466
ENSMUSG00000031654	Cbln1	cerebellin 1 precursor protein [Source:MGI Symbol;Acc:MGI:88281]	-2.72421	0.000114281	1.25084	0.136255	3.97506	6.17741e-09	1.63367	10.7947	0.68307
ENSMUSG00000024647	Cbln2	cerebellin 2 precursor protein [Source:MGI Symbol;Acc:MGI:88282]	-0.840483	0.090334	2.93658	4.70534e-11	3.77706	1.84168e-19	36.6566	65.6139	4.78721
ENSMUSG00000067578	Cbln4	cerebellin 4 precursor protein [Source:MGI Symbol;Acc:MGI:2154433]	-12.1418	5.39086e-13	-7.26032	6.14387e-05	4.88151	0.000309117	0	8.7496	0.295402
ENSMUSG00000051483	Cbr1	carbonyl reductase 1 [Source:MGI Symbol;Acc:MGI:88284]	0.567388	0.000172209	0.638413	3.8298e-05	0.0710251	0.727067	120.29	80.814	77.3018
ENSMUSG00000025150	Cbr2	carbonyl reductase 2 [Source:MGI Symbol;Acc:MGI:107200]	-5.79565	1.36113e-05	-9.26447	4.89925e-14	-3.46882	4.63781e-07	0	0.195821	2.6059
ENSMUSG00000022947	Cbr3	carbonyl reductase 3 [Source:MGI Symbol;Acc:MGI:1309992]	-1.07079	0.0662092	-4.1847	1.91282e-17	-3.11392	1.0883e-10	0.735092	1.62247	13.4555
ENSMUSG00000024878	Cbwd1	COBW domain containing 1 [Source:MGI Symbol;Acc:MGI:2385089]	0.363547	0.101228	0.676616	0.00120313	0.313069	0.165023	11.3603	8.85419	7.09612
ENSMUSG00000018666	Cbx1	chromobox 1 [Source:MGI Symbol;Acc:MGI:105369]	0.371105	0.0313318	0.804154	8.28353e-07	0.433049	0.0085451	49.3059	38.0039	28.2405
ENSMUSG00000025577	Cbx2	chromobox 2 [Source:MGI Symbol;Acc:MGI:88289]	2.06389	1.28179e-17	1.98431	2.80254e-15	-0.0795747	0.831556	23.3127	5.58363	5.89131
ENSMUSG00000029836	Cbx3	chromobox 3 [Source:MGI Symbol;Acc:MGI:108515]	-0.699877	0.000947862	0.182479	0.501978	0.882356	1.37765e-05	17.5267	28.4358	15.4457
ENSMUSG00000039989	Cbx4	chromobox 4 [Source:MGI Symbol;Acc:MGI:1195985]	-0.295746	0.479149	0.457049	0.246631	0.752795	0.0311763	1.2492	1.49824	0.908063
ENSMUSG00000009575	Cbx5	chromobox 5 [Source:MGI Symbol;Acc:MGI:109372]	-0.731343	2.28404e-05	-0.127135	0.587373	0.604208	0.00046749	29.2114	48.5865	31.9046
ENSMUSG00000089715	Cbx6	chromobox 6 [Source:MGI Symbol;Acc:MGI:3512628]	-0.431913	0.00768257	-1.00634	4.35094e-11	-0.574426	0.000170122	6.4981	8.71372	13.0424
ENSMUSG00000025578	Cbx8	chromobox 8 [Source:MGI Symbol;Acc:MGI:1353589]	0.54367	0.00948509	0.403854	0.0714305	-0.139816	0.589609	5.17172	3.45554	3.9113
ENSMUSG00000036686	Cc2d1a	coiled-coil and C2 domain containing 1A [Source:MGI Symbol;Acc:MGI:2384831]	1.0274	0.000250179	-0.467894	0.145995	-1.4953	2.13334e-08	9.01031	4.34998	12.4533
ENSMUSG00000028582	Cc2d1b	coiled-coil and C2 domain containing 1B [Source:MGI Symbol;Acc:MGI:2443076]	1.12163	1.38609e-09	0.0169465	0.967275	-1.10468	2.32437e-09	7.27005	3.3019	7.17645
ENSMUSG00000039765	Cc2d2a	coiled-coil and C2 domain containing 2A [Source:MGI Symbol;Acc:MGI:1924487]	-0.149332	0.653081	-0.947998	0.000107918	-0.798666	0.000812214	2.25538	2.53865	4.35523
ENSMUSG00000020074	Ccar1	cell division cycle and apoptosis regulator 1 [Source:MGI Symbol;Acc:MGI:1914750]	0.357056	0.0224526	0.201871	0.254715	-0.155184	0.369721	67.0795	52.5289	58.3273
ENSMUSG00000033712	Ccar2	cell cycle activator and apoptosis regulator 2 [Source:MGI Symbol;Acc:MGI:2444228]	0.622941	0.00130406	0.16229	0.512593	-0.460651	0.0193612	52.0604	33.8656	46.5179
ENSMUSG00000020930	Ccdc103	coiled-coil domain containing 103 [Source:MGI Symbol;Acc:MGI:1920543]	1.32524	0.00177926	-0.331704	0.518098	-1.65694	4.99183e-05	2.69629	1.03137	3.39812
ENSMUSG00000028461	Ccdc107	coiled-coil domain containing 107 [Source:MGI Symbol;Acc:MGI:1913423]	0.393339	0.0115525	0.326715	0.0481898	-0.0666239	0.743388	41.5268	31.3089	33.1092
ENSMUSG00000071855	Ccdc112	coiled-coil domain containing 112 [Source:MGI Symbol;Acc:MGI:1918800]	0.0729667	0.880423	1.66171	2.28403e-08	1.58874	3.54515e-08	5.19232	4.87554	1.64075
ENSMUSG00000036598	Ccdc113	coiled-coil domain containing 113 [Source:MGI Symbol;Acc:MGI:3606076]	-1.55728	0.0488977	-1.03761	0.236107	0.519678	0.5709	0.17919	0.529516	0.350888
ENSMUSG00000040189	Ccdc114	coiled-coil domain containing 114 [Source:MGI Symbol;Acc:MGI:2446120]	0.748999	0.0714057	-1.27573	0.000544254	-2.02473	1.60395e-08	0.604511	0.345352	1.45812
ENSMUSG00000042111	Ccdc115	coiled-coil domain containing 115 [Source:MGI Symbol;Acc:MGI:1916918]	0.222851	0.187343	0.568176	0.000175736	0.345325	0.0240542	33.5589	28.5815	22.6386
ENSMUSG00000031150	Ccdc120	coiled-coil domain containing 120 [Source:MGI Symbol;Acc:MGI:1859619]	-0.522189	0.113917	0.546656	0.108958	1.06884	0.000265151	4.34635	6.1839	2.96862
ENSMUSG00000007721	Ccdc124	coiled-coil domain containing 124 [Source:MGI Symbol;Acc:MGI:1916403]	0.636801	0.0414121	0.452193	0.186073	-0.184608	0.616727	105.037	67.3327	76.7773
ENSMUSG00000048924	Ccdc125	coiled-coil domain containing 125 [Source:MGI Symbol;Acc:MGI:1923291]	-0.195759	0.752116	-1.17425	0.00847923	-0.978494	0.0262412	1.05548	1.2324	2.36693
ENSMUSG00000079235	Ccdc13	coiled-coil domain containing 13 [Source:MGI Symbol;Acc:MGI:1920144]	0.0608697	0.935891	-2.44678	3.74484e-11	-2.50765	2.89109e-12	1.65344	1.57368	9.00879
ENSMUSG00000004994	Ccdc130	coiled-coil domain containing 130 [Source:MGI Symbol;Acc:MGI:1914986]	0.462721	0.000632704	-0.0651955	0.721868	-0.527916	7.51047e-05	11.7567	8.37446	12.2863
ENSMUSG00000049957	Ccdc137	coiled-coil domain containing 137 [Source:MGI Symbol;Acc:MGI:1914541]	0.505677	0.00169033	-0.0298784	0.910319	-0.535555	0.00068878	13.3522	9.3774	13.6245
ENSMUSG00000038010	Ccdc138	coiled-coil domain containing 138 [Source:MGI Symbol;Acc:MGI:1923388]	0.216599	0.445294	-0.256195	0.349203	-0.472794	0.046647	8.53165	7.57889	10.1996
ENSMUSG00000044033	Ccdc141	coiled-coil domain containing 141 [Source:MGI Symbol;Acc:MGI:1919735]	-1.65958	2.84872e-06	-3.76564	6.58412e-30	-2.10606	5.77847e-11	0.0994951	0.321876	1.33756
ENSMUSG00000034303	Ccdc15	coiled-coil domain containing 15 [Source:MGI Symbol;Acc:MGI:2444488]	0.101699	0.841083	-0.789224	0.0208891	-0.890923	0.00611657	1.0601	1.0617	1.82992
ENSMUSG00000039632	Ccdc151	coiled-coil domain containing 151 [Source:MGI Symbol;Acc:MGI:1924859]	1.74119	6.37382e-05	0.905209	0.0578014	-0.835978	0.0805678	2.98695	0.917754	1.59721
ENSMUSG00000091119	Ccdc152	coiled-coil domain containing 152 [Source:MGI Symbol;Acc:MGI:3641617]	-4.34221	0.00253962	-6.72093	2.17611e-07	-2.37872	0.00467194	0.00982872	0.19792	1.21933
ENSMUSG00000038292	Ccdc155	coiled-coil domain containing 155 [Source:MGI Symbol;Acc:MGI:2687329]	0.533447	0.459112	-1.40475	0.014767	-1.9382	0.000496899	0.570437	0.380003	1.50613
ENSMUSG00000051427	Ccdc157	coiled-coil domain containing 157 [Source:MGI Symbol;Acc:MGI:3041210]	1.33709	1.43889e-07	-1.03386	7.40789e-05	-2.37095	1.80352e-22	4.13641	1.66669	8.47333
ENSMUSG00000006241	Ccdc159	coiled-coil domain containing 159 [Source:MGI Symbol;Acc:MGI:1914369]	0.413495	0.209213	-0.533873	0.0760956	-0.947367	0.000854088	1.80834	1.35332	2.61442
ENSMUSG00000073207	Ccdc160	coiled-coil domain containing 160 [Source:MGI Symbol;Acc:MGI:3588225]	0.822693	0.0323429	0.358639	0.421399	-0.464054	0.261875	6.42772	3.64622	5.01973
ENSMUSG00000028689	Ccdc163	coiled-coil domain containing 163 [Source:MGI Symbol;Acc:MGI:1915644]	0.395275	0.0760879	-0.218171	0.364647	-0.613447	0.0031544	3.51816	2.61443	4.088
ENSMUSG00000034035	Ccdc17	coiled-coil domain containing 17 [Source:MGI Symbol;Acc:MGI:1915667]	0.827542	0.00733047	-0.434249	0.185344	-1.26179	1.50156e-05	1.91957	1.15015	2.59152
ENSMUSG00000052407	Ccdc171	coiled-coil domain containing 171 [Source:MGI Symbol;Acc:MGI:1922152]	1.11042	0.00244094	-0.30317	0.50559	-1.41359	5.45122e-05	2.60649	1.2172	3.21428
ENSMUSG00000070883	Ccdc173	coiled-coil domain containing 173 [Source:MGI Symbol;Acc:MGI:1923100]	0.925197	0.00872844	0.02041	0.983423	-0.904787	0.00935464	3.94256	2.02331	3.89219
ENSMUSG00000034083	Ccdc174	coiled-coil domain containing 174 [Source:MGI Symbol;Acc:MGI:2444652]	0.113947	0.542623	0.480925	0.00132828	0.366978	0.013122	6.69106	6.20653	4.79327
ENSMUSG00000062961	Ccdc177	coiled-coil domain containing 177 [Source:MGI Symbol;Acc:MGI:2686414]	-2.18234	9.08453e-05	1.87517	0.00267317	4.05751	1.84431e-13	0.77902	3.52768	0.210571
ENSMUSG00000056531	Ccdc18	coiled-coil domain containing 18 [Source:MGI Symbol;Acc:MGI:1922974]	0.621798	0.0485985	-0.260657	0.477942	-0.882456	0.00255519	2.66308	1.7711	3.19293
ENSMUSG00000026578	Ccdc181	coiled-coil domain containing 181 [Source:MGI Symbol;Acc:MGI:1922145]	-0.256574	0.26358	-0.699018	0.000470667	-0.442444	0.0278616	15.4789	18.8065	25.1337
ENSMUSG00000034031	Ccdc182	coiled-coil domain containing 182 [Source:MGI Symbol;Acc:MGI:1921547]	3.2535	0.0273856	0.358712	0.822859	-2.89479	0.0544322	0.24695	0.0115887	0.193308
ENSMUSG00000029875	Ccdc184	coiled-coil domain containing 184 [Source:MGI Symbol;Acc:MGI:2146066]	3.23435	4.29706e-34	5.9959	3.90765e-100	2.76156	4.23405e-23	161.987	17.2488	2.52667
ENSMUSG00000057176	Ccdc189	coiled-coil domain containing 189 [Source:MGI Symbol;Acc:MGI:2685012]	0.575726	0.0222913	-0.335424	0.222078	-0.911151	9.91999e-05	4.01818	2.64924	5.05888
ENSMUSG00000022701	Ccdc191	coiled-coil domain containing 191 [Source:MGI Symbol;Acc:MGI:1922661]	0.772277	0.0110278	0.163856	0.679305	-0.608421	0.0478642	5.69007	3.34517	5.07957
ENSMUSG00000059554	Ccdc28a	coiled-coil domain containing 28A [Source:MGI Symbol;Acc:MGI:2443508]	1.03604	2.52436e-08	0.256043	0.253161	-0.779994	4.44001e-05	7.84556	3.84465	6.56474
ENSMUSG00000028795	Ccdc28b	coiled coil domain containing 28B [Source:MGI Symbol;Acc:MGI:1913514]	0.764598	0.000339046	0.837694	0.000134565	0.0730959	0.809876	31.5555	18.3371	17.6507
ENSMUSG00000028637	Ccdc30	coiled-coil domain containing 30 [Source:MGI Symbol;Acc:MGI:1920582]	-0.0566241	0.892474	0.620741	0.0208759	0.677365	0.00768308	2.08557	2.16705	1.35814
ENSMUSG00000039983	Ccdc32	coiled-coil domain containing 32 [Source:MGI Symbol;Acc:MGI:2685477]	0.111996	0.624551	-0.256285	0.190951	-0.368281	0.037705	14.5377	13.5424	17.3491
ENSMUSG00000027160	Ccdc34	coiled-coil domain containing 34 [Source:MGI Symbol;Acc:MGI:1915451]	0.514289	0.0125376	0.506495	0.0182214	-0.00779459	0.988444	14.6791	10.231	10.3364
ENSMUSG00000047220	Ccdc36	coiled-coil domain containing 36 [Source:MGI Symbol;Acc:MGI:3612242]	-1.10745	0.0688582	-1.88559	0.000661263	-0.778134	0.194596	0.164535	0.362643	0.627971
ENSMUSG00000039963	Ccdc40	coiled-coil domain containing 40 [Source:MGI Symbol;Acc:MGI:2443893]	1.43226	9.66996e-06	2.51168	2.56819e-14	1.07942	0.00182894	3.16138	1.15735	0.551607
ENSMUSG00000078622	Ccdc47	coiled-coil domain containing 47 [Source:MGI Symbol;Acc:MGI:1914413]	-0.297957	0.202407	-0.708416	0.000761427	-0.410459	0.0527554	15.0921	18.6592	24.6616
ENSMUSG00000038127	Ccdc50	coiled-coil domain containing 50 [Source:MGI Symbol;Acc:MGI:1914751]	-0.339717	0.0685558	0.0876326	0.712063	0.42735	0.0145103	12.9298	16.4386	12.1739
ENSMUSG00000048445	Ccdc57	coiled-coil domain containing 57 [Source:MGI Symbol;Acc:MGI:1918526]	0.498808	0.0337356	-0.57089	0.0123467	-1.0697	4.30207e-07	3.02991	2.17168	4.49113
ENSMUSG00000075229	Ccdc58	coiled-coil domain containing 58 [Source:MGI Symbol;Acc:MGI:2146423]	0.273124	0.16115	0.512401	0.00481189	0.239277	0.217198	39.9406	32.5023	28.0025
ENSMUSG00000048701	Ccdc6	coiled-coil domain containing 6 [Source:MGI Symbol;Acc:MGI:1923801]	-0.131766	0.51301	0.945341	1.32259e-09	1.07711	4.22794e-13	9.49453	10.452	4.9251
ENSMUSG00000043913	Ccdc60	coiled-coil domain containing 60 [Source:MGI Symbol;Acc:MGI:2141043]	-1.69202	0.00829322	-4.35348	5.20487e-14	-2.66146	2.24156e-06	0.107159	0.344515	2.1609
ENSMUSG00000074358	Ccdc61	coiled-coil domain containing 61 [Source:MGI Symbol;Acc:MGI:2685005]	1.45253	2.77071e-12	0.0909862	0.767371	-1.36154	6.32664e-11	14.438	5.15538	13.5497
ENSMUSG00000003354	Ccdc65	coiled-coil domain containing 65 [Source:MGI Symbol;Acc:MGI:2146001]	1.57656	1.15412e-07	0.454237	0.1867	-1.12233	0.000273222	5.08335	1.7381	3.72328
ENSMUSG00000049588	Ccdc69	coiled-coil domain containing 69 [Source:MGI Symbol;Acc:MGI:1196234]	0.84238	0.215101	-0.830886	0.176268	-1.67327	0.00457863	0.500099	0.297011	0.883335
ENSMUSG00000090946	Ccdc71l	coiled-coil domain containing 71 like [Source:MGI Symbol;Acc:MGI:1919373]	-1.33356	1.85263e-05	0.0208975	0.981551	1.35446	1.44843e-05	1.2969	3.29511	1.27861
ENSMUSG00000041617	Ccdc74a	coiled-coil domain containing 74A [Source:MGI Symbol;Acc:MGI:1919565]	0.381592	0.437961	0.948888	0.0295631	0.567296	0.225626	1.35405	1.04766	0.702264
ENSMUSG00000030177	Ccdc77	coiled-coil domain containing 77 [Source:MGI Symbol;Acc:MGI:1914450]	0.866138	7.26767e-06	-0.0533081	0.858147	-0.919446	1.39407e-06	4.7129	2.58279	4.8909
ENSMUSG00000071202	Ccdc78	coiled-coil domain containing 78 [Source:MGI Symbol;Acc:MGI:2685784]	0.6814	0.4715	-1.81643	0.0188099	-2.49783	0.000607928	0.842325	0.528163	2.95859
ENSMUSG00000041117	Ccdc8	coiled-coil domain containing 8 [Source:MGI Symbol;Acc:MGI:3612184]	0.613036	0.0860585	-0.425242	0.273012	-1.03828	0.00121499	8.00889	5.1947	10.7473
ENSMUSG00000022665	Ccdc80	coiled-coil domain containing 80 [Source:MGI Symbol;Acc:MGI:1915146]	-0.55248	0.153635	-3.16152	6.76031e-23	-2.60904	7.13241e-17	1.47415	2.16868	13.1517
ENSMUSG00000043923	Ccdc84	coiled-coil domain containing 84 [Source:MGI Symbol;Acc:MGI:2685960]	0.666057	0.00134131	0.683497	0.00134753	0.0174395	0.964362	4.93947	3.04878	3.07383
ENSMUSG00000024732	Ccdc86	coiled-coil domain containing 86 [Source:MGI Symbol;Acc:MGI:1277220]	0.978182	2.08882e-06	0.322786	0.191055	-0.655396	0.0019958	9.94081	4.9968	7.941
ENSMUSG00000032740	Ccdc88a	coiled coil domain containing 88A [Source:MGI Symbol;Acc:MGI:1925177]	-0.192408	0.518004	0.717226	0.00334384	0.909634	4.66858e-05	11.5348	13.2107	7.01573
ENSMUSG00000021182	Ccdc88c	coiled-coil domain containing 88C [Source:MGI Symbol;Acc:MGI:1915589]	0.332833	0.541945	2.45786	6.52015e-09	2.12503	2.08043e-07	3.1115	2.46896	0.564354
ENSMUSG00000044362	Ccdc89	coiled-coil domain containing 89 [Source:MGI Symbol;Acc:MGI:1917304]	1.02121	0.000703376	0.638938	0.0489088	-0.382277	0.27806	3.63342	1.84154	2.3343
ENSMUSG00000041375	Ccdc9	coiled-coil domain containing 9 [Source:MGI Symbol;Acc:MGI:1921443]	1.09534	0.000129737	0.490507	0.134933	-0.604836	0.0476997	3.80755	1.72918	2.70588
ENSMUSG00000030613	Ccdc90b	coiled-coil domain containing 90B [Source:MGI Symbol;Acc:MGI:1913615]	-0.409353	0.0128051	-0.613764	0.00013539	-0.204411	0.252169	18.7669	24.8221	28.7389
ENSMUSG00000030301	Ccdc91	coiled-coil domain containing 91 [Source:MGI Symbol;Acc:MGI:1914265]	-0.638672	0.00422558	-0.884424	7.30244e-05	-0.245752	0.328002	14.6972	23.0322	27.1277
ENSMUSG00000037979	Ccdc92	coiled-coil domain containing 92 [Source:MGI Symbol;Acc:MGI:106485]	1.044	0.0258079	2.79924	3.18798e-10	1.75525	7.26299e-05	8.6988	4.15445	1.24619
ENSMUSG00000045838	Ccdc9b	coiled-coil domain containing 9B [Source:MGI Symbol;Acc:MGI:2685199]	-1.74111	0.0262702	-2.44907	0.00132563	-0.707964	0.406341	0.118923	0.375348	0.632768
ENSMUSG00000040312	Cchcr1	coiled-coil alpha-helical rod protein 1 [Source:MGI Symbol;Acc:MGI:2385321]	1.28335	7.95069e-06	-0.450576	0.175249	-1.73393	4.19767e-10	3.01263	1.18677	4.11342
ENSMUSG00000030898	Cckbr	cholecystokinin B receptor [Source:MGI Symbol;Acc:MGI:99479]	3.15805	8.52754e-08	4.36676	3.78146e-12	1.20871	0.0951659	3.74364	0.393749	0.177103
ENSMUSG00000020676	Ccl11	chemokine (C-C motif) ligand 11 [Source:MGI Symbol;Acc:MGI:103576]	-2.27461	0.196276	-8.91671	2.96772e-14	-6.6421	8.89907e-13	0.00724891	0.0662325	4.12492
ENSMUSG00000035352	Ccl12	chemokine (C-C motif) ligand 12 [Source:MGI Symbol;Acc:MGI:108224]	-2.19853	0.000562998	-3.03775	1.03742e-06	-0.839217	0.211707	0.697423	3.09408	5.77416
ENSMUSG00000004814	Ccl24	chemokine (C-C motif) ligand 24 [Source:MGI Symbol;Acc:MGI:1928953]	-1.12331	0.128311	-1.42517	0.0492537	-0.301865	0.729149	0.92162	1.92138	2.46127
ENSMUSG00000023235	Ccl25	chemokine (C-C motif) ligand 25 [Source:MGI Symbol;Acc:MGI:1099448]	-0.0747227	0.801127	0.442348	0.0435713	0.517071	0.0118843	2.44513	2.62177	1.80425
ENSMUSG00000018930	Ccl4	chemokine (C-C motif) ligand 4 [Source:MGI Symbol;Acc:MGI:98261]	1.46854	0.114531	-0.381655	0.723237	-1.85019	0.0339097	1.58089	0.513299	2.07331
ENSMUSG00000035373	Ccl7	chemokine (C-C motif) ligand 7 [Source:MGI Symbol;Acc:MGI:99512]	-5.19139	1.19809e-06	-7.58213	8.27456e-14	-2.39073	2.45615e-05	0.032851	1.05486	5.51868
ENSMUSG00000019122	Ccl9	chemokine (C-C motif) ligand 9 [Source:MGI Symbol;Acc:MGI:104533]	-2.24198	1.11119e-06	-2.03705	2.33278e-05	0.204924	0.744807	0.488864	2.34159	2.00699
ENSMUSG00000000378	Ccm2	cerebral cavernous malformation 2 [Source:MGI Symbol;Acc:MGI:2384924]	0.595779	0.072585	0.758913	0.0219749	0.163134	0.679586	20.9201	13.7811	12.3632
ENSMUSG00000027474	Ccm2l	cerebral cavernous malformation 2-like [Source:MGI Symbol;Acc:MGI:2385159]	-1.44732	0.00110684	-1.33472	0.00380853	0.112607	0.859152	0.409503	1.10655	1.02312
ENSMUSG00000027793	Ccna1	cyclin A1 [Source:MGI Symbol;Acc:MGI:108042]	-1.01597	0.0206496	-1.25851	0.00385106	-0.242538	0.648909	1.09245	2.24971	2.61231
ENSMUSG00000032218	Ccnb2	cyclin B2 [Source:MGI Symbol;Acc:MGI:88311]	0.298264	0.135171	-0.812556	5.50095e-06	-1.11082	2.15609e-11	101.623	82.7511	178.496
ENSMUSG00000083718	Ccnb2-ps	cyclin B2, pseudogene [Source:MGI Symbol;Acc:MGI:3779896]	0.00467548	1	1.1334	0.0188586	1.12873	0.015315	1.59975	1.59094	0.73146
ENSMUSG00000028252	Ccnc	cyclin C [Source:MGI Symbol;Acc:MGI:1858199]	-0.599626	0.0314062	-0.177998	0.61232	0.421628	0.140203	10.5596	16.0743	11.9497
ENSMUSG00000070348	Ccnd1	cyclin D1 [Source:MGI Symbol;Acc:MGI:88313]	0.12702	0.677564	0.493885	0.0435736	0.366865	0.125552	16.9804	15.5329	12.054
ENSMUSG00000000184	Ccnd2	cyclin D2 [Source:MGI Symbol;Acc:MGI:88314]	-0.749329	7.88933e-05	-0.473798	0.0243775	0.275531	0.195334	101.464	170.545	140.905
ENSMUSG00000034165	Ccnd3	cyclin D3 [Source:MGI Symbol;Acc:MGI:88315]	1.42612	2.28097e-06	1.02178	0.00174793	-0.404349	0.247922	30.7237	11.4049	15.1297
ENSMUSG00000002068	Ccne1	cyclin E1 [Source:MGI Symbol;Acc:MGI:88316]	0.505402	0.212564	0.907597	0.0168812	0.402194	0.319809	12.6331	8.83558	6.73389
ENSMUSG00000028212	Ccne2	cyclin E2 [Source:MGI Symbol;Acc:MGI:1329034]	-0.157113	0.678471	-0.696712	0.0186013	-0.539599	0.0607101	9.54461	10.7313	15.475
ENSMUSG00000072082	Ccnf	cyclin F [Source:MGI Symbol;Acc:MGI:102551]	0.467556	0.0854827	-0.334542	0.256525	-0.802098	0.00100527	30.8112	22.2985	38.8485
ENSMUSG00000020326	Ccng1	cyclin G1 [Source:MGI Symbol;Acc:MGI:102890]	-0.26449	0.370792	-1.29075	8.41943e-08	-1.02626	1.0016e-05	20.8249	25.155	50.9556
ENSMUSG00000029385	Ccng2	cyclin G2 [Source:MGI Symbol;Acc:MGI:1095734]	-0.262485	0.370883	1.08026	1.01027e-05	1.34275	3.57984e-09	23.2256	27.8643	10.9869
ENSMUSG00000021548	Ccnh	cyclin H [Source:MGI Symbol;Acc:MGI:1913921]	-0.272043	0.0291785	0.053792	0.744965	0.325835	0.00621513	38.8255	47.0591	37.4102
ENSMUSG00000063015	Ccni	cyclin I [Source:MGI Symbol;Acc:MGI:1341077]	-0.748653	0.00144818	0.890703	0.000221155	1.63936	4.4293e-14	46.7221	78.4194	25.2003
ENSMUSG00000025010	Ccnj	cyclin J [Source:MGI Symbol;Acc:MGI:2443297]	-0.287497	0.325477	1.32984	8.35621e-08	1.61734	6.54953e-12	4.59016	5.58016	1.83
ENSMUSG00000044707	Ccnjl	cyclin J-like [Source:MGI Symbol;Acc:MGI:2685723]	1.63299	1.45454e-06	2.44831	1.13852e-12	0.815322	0.0270382	14.0073	4.42623	2.56647
ENSMUSG00000021258	Ccnk	cyclin K [Source:MGI Symbol;Acc:MGI:1276106]	-0.831696	0.000203272	-0.273023	0.321043	0.558673	0.0171972	3.13269	5.55567	3.793
ENSMUSG00000027829	Ccnl1	cyclin L1 [Source:MGI Symbol;Acc:MGI:1922664]	0.226849	0.485657	0.931345	0.000448727	0.704496	0.00630621	14.3408	12.2425	7.51963
ENSMUSG00000029068	Ccnl2	cyclin L2 [Source:MGI Symbol;Acc:MGI:1927119]	0.979085	2.21208e-05	1.17401	6.99125e-07	0.194926	0.494066	73.6014	37.33	32.6179
ENSMUSG00000049489	Ccnq	cyclin Q [Source:MGI Symbol;Acc:MGI:1916359]	-0.161427	0.330088	-0.375466	0.0102984	-0.214038	0.158138	34.6778	38.7912	44.9889
ENSMUSG00000024286	Ccny	cyclin Y [Source:MGI Symbol;Acc:MGI:1915224]	-0.314744	0.257527	0.683413	0.00733004	0.998157	1.65544e-05	5.46046	6.73515	3.40167
ENSMUSG00000070871	Ccnyl1	cyclin Y-like 1 [Source:MGI Symbol;Acc:MGI:2138614]	-0.417978	0.0362096	0.332499	0.125133	0.750477	5.42531e-05	5.25072	7.02794	4.1711
ENSMUSG00000033904	Ccp110	centriolar coiled coil protein 110 [Source:MGI Symbol;Acc:MGI:2141942]	0.242677	0.555743	0.806416	0.0182551	0.563739	0.0937912	6.74949	5.73038	3.85814
ENSMUSG00000086158	Ccpg1os	cell cycle progression 1, opposite strand [Source:MGI Symbol;Acc:MGI:3648770]	1.09078	4.81352e-05	0.27552	0.410669	-0.815259	0.00292577	9.67209	4.44635	7.99595
ENSMUSG00000025804	Ccr1	chemokine (C-C motif) receptor 1 [Source:MGI Symbol;Acc:MGI:104618]	-1.51302	0.0113844	-1.36167	0.0306967	0.15135	0.855274	0.766188	2.19583	1.9578
ENSMUSG00000049103	Ccr2	chemokine (C-C motif) receptor 2 [Source:MGI Symbol;Acc:MGI:106185]	0.179661	0.92494	-2.79052	0.00871655	-2.97018	0.00332422	0.126625	0.108533	0.880188
ENSMUSG00000034108	Ccs	copper chaperone for superoxide dismutase [Source:MGI Symbol;Acc:MGI:1333783]	0.39619	0.0315818	-0.54428	0.0026766	-0.94047	9.79281e-09	66.9818	50.6304	97.6639
ENSMUSG00000031971	Ccsap	centriole, cilia and spindle associated protein [Source:MGI Symbol;Acc:MGI:1920670]	0.316302	0.509994	0.82206	0.0476991	0.505758	0.236259	3.40208	2.69202	1.92636
ENSMUSG00000039578	Ccser1	coiled-coil serine rich 1 [Source:MGI Symbol;Acc:MGI:3045354]	-0.0469606	0.941944	2.96016	5.80005e-19	3.00712	1.15401e-20	1.71395	1.78339	0.221548
ENSMUSG00000058690	Ccser2	coiled-coil serine rich 2 [Source:MGI Symbol;Acc:MGI:101859]	-0.625519	0.000666077	-0.114817	0.643983	0.510702	0.00566559	9.25277	14.3617	10.0188
ENSMUSG00000034024	Cct2	chaperonin containing Tcp1, subunit 2 (beta) [Source:MGI Symbol;Acc:MGI:107186]	-0.0572	0.714931	0.471477	2.94055e-05	0.528677	5.75869e-07	171.213	178.503	123.485
ENSMUSG00000007739	Cct4	chaperonin containing Tcp1, subunit 4 (delta) [Source:MGI Symbol;Acc:MGI:104689]	-0.109169	0.469012	0.309293	0.016934	0.418462	0.000337786	100.149	108.265	80.8299
ENSMUSG00000029447	Cct6a	chaperonin containing Tcp1, subunit 6a (zeta) [Source:MGI Symbol;Acc:MGI:107943]	-0.3497	0.0394747	0.103589	0.628725	0.45329	0.00432608	204.838	261.208	190.649
ENSMUSG00000025613	Cct8	chaperonin containing Tcp1, subunit 8 (theta) [Source:MGI Symbol;Acc:MGI:107183]	-0.0385132	0.882701	0.325958	0.0624121	0.364471	0.023018	256.237	263.395	204.422
ENSMUSG00000029617	Ccz1	CCZ1 vacuolar protein trafficking and biogenesis associated [Source:MGI Symbol;Acc:MGI:2141070]	-0.178962	0.305421	0.392672	0.0129862	0.571634	5.87715e-05	27.8199	31.6248	21.1935
ENSMUSG00000046186	Cd109	CD109 antigen [Source:MGI Symbol;Acc:MGI:2445221]	-1.25873	0.0614742	-2.12059	0.00097589	-0.861859	0.208559	0.419183	1.00254	1.81606
ENSMUSG00000051439	Cd14	CD14 antigen [Source:MGI Symbol;Acc:MGI:88318]	-1.65749	0.00355882	-2.72334	4.31143e-07	-1.06584	0.0573975	0.369609	1.10069	2.37327
ENSMUSG00000019818	Cd164	CD164 antigen [Source:MGI Symbol;Acc:MGI:1859568]	-0.0341939	0.937678	-0.573079	0.0177651	-0.538885	0.0178008	45.226	46.422	67.2849
ENSMUSG00000028865	Cd164l2	CD164 sialomucin-like 2 [Source:MGI Symbol;Acc:MGI:1916905]	2.70834	0.000142317	3.45318	4.79941e-06	0.744837	0.443192	1.83001	0.272503	0.165806
ENSMUSG00000028076	Cd1d1	CD1d1 antigen [Source:MGI Symbol;Acc:MGI:107674]	0.198527	0.540811	-0.400449	0.158592	-0.598975	0.0194667	5.6484	4.92099	7.45121
ENSMUSG00000041750	Cd1d2	CD1d2 antigen [Source:MGI Symbol;Acc:MGI:107675]	0.861028	0.114905	-0.779696	0.134227	-1.64072	0.000694947	1.17728	0.592221	2.02716
ENSMUSG00000022661	Cd200	CD200 antigen [Source:MGI Symbol;Acc:MGI:1196990]	-3.17614	6.42989e-64	-4.08293	1.8713e-96	-0.906783	4.93439e-06	13.2307	119.694	224.128
ENSMUSG00000040165	Cd209c	CD209c antigen [Source:MGI Symbol;Acc:MGI:2157945]	0.22846	0.671373	1.09899	0.0115495	0.870534	0.0512874	1.23548	1.01239	0.576855
ENSMUSG00000056481	Cd248	CD248 antigen, endosialin [Source:MGI Symbol;Acc:MGI:1917695]	0.843423	0.136654	-0.287002	0.676707	-1.13043	0.029712	23.5645	13.0817	28.7494
ENSMUSG00000047139	Cd24a	CD24a antigen [Source:MGI Symbol;Acc:MGI:88323]	-2.23522	4.39212e-25	1.49311	1.33586e-10	3.72833	6.17707e-68	76.0345	358.053	27.0071
ENSMUSG00000061665	Cd2ap	CD2-associated protein [Source:MGI Symbol;Acc:MGI:1330281]	-0.904471	9.62536e-06	-1.16939	1.52468e-08	-0.264916	0.261836	4.07419	7.6822	9.16746
ENSMUSG00000042502	Cd2bp2	CD2 antigen (cytoplasmic tail) binding protein 2 [Source:MGI Symbol;Acc:MGI:1917483]	0.505029	3.00548e-05	0.334012	0.0114212	-0.171017	0.21792	30.9086	21.745	24.5078
ENSMUSG00000034652	Cd300a	CD300A molecule [Source:MGI Symbol;Acc:MGI:2443411]	0.948771	0.000990137	0.910287	0.00219347	-0.038484	0.937337	2.19768	1.12147	1.17055
ENSMUSG00000060703	Cd302	CD302 antigen [Source:MGI Symbol;Acc:MGI:1913455]	-0.624494	0.0012367	-1.15517	7.37835e-10	-0.530679	0.00581584	19.2972	29.6857	42.9885
ENSMUSG00000016494	Cd34	CD34 antigen [Source:MGI Symbol;Acc:MGI:88329]	-1.81996	1.79736e-08	-2.31462	2.62857e-12	-0.494662	0.18323	4.58749	16.1903	22.8155
ENSMUSG00000029084	Cd38	CD38 antigen [Source:MGI Symbol;Acc:MGI:107474]	-0.677054	0.0862981	-1.42466	0.000103558	-0.74761	0.0456545	4.09799	6.58792	10.9912
ENSMUSG00000017652	Cd40	CD40 antigen [Source:MGI Symbol;Acc:MGI:88336]	0.754836	0.023336	-0.340566	0.368336	-1.0954	0.000429553	2.94076	1.69152	3.72607
ENSMUSG00000005087	Cd44	CD44 antigen [Source:MGI Symbol;Acc:MGI:88338]	-1.72625	7.163e-08	-2.96231	2.73851e-21	-1.23605	7.70489e-05	0.306316	1.0609	2.39195
ENSMUSG00000055447	Cd47	CD47 antigen (Rh-related antigen, integrin-associated signal transducer) [Source:MGI Symbol;Acc:MGI:96617]	0.377159	0.0973454	-0.44121	0.0543417	-0.818369	3.80737e-05	38.1549	29.4248	51.8121
ENSMUSG00000015355	Cd48	CD48 antigen [Source:MGI Symbol;Acc:MGI:88339]	-2.29947	0.00111411	-2.35439	0.00117351	-0.054913	0.96539	0.425705	2.03767	2.13727
ENSMUSG00000026399	Cd55	CD55 molecule, decay accelerating factor for complement [Source:MGI Symbol;Acc:MGI:104850]	-1.85382	0.000780843	-3.35931	4.71578e-10	-1.50549	0.00595762	0.730006	2.66554	7.47362
ENSMUSG00000032679	Cd59a	CD59a antigen [Source:MGI Symbol;Acc:MGI:109177]	0.358025	0.0560493	-0.855309	5.06062e-07	-1.21333	4.95225e-14	23.6177	18.2761	42.7512
ENSMUSG00000025351	Cd63	CD63 antigen [Source:MGI Symbol;Acc:MGI:99529]	0.147652	0.515797	-1.27287	1.21019e-13	-1.42052	2.32602e-18	370.495	334.028	895.289
ENSMUSG00000085939	Cd63-ps	CD63 antigen, pseudogene [Source:MGI Symbol;Acc:MGI:105972]	0.314035	0.429293	-0.922218	0.00315143	-1.23625	6.52859e-05	3.19367	2.30727	6.07784
ENSMUSG00000024610	Cd74	CD74 antigen (invariant polypeptide of major histocompatibility complex, class II antigen-associated) [Source:MGI Symbol;Acc:MGI:96534]	-0.019841	1	-3.28213	7.75587e-05	-3.26229	4.52614e-05	0.84284	0.868735	8.17511
ENSMUSG00000003379	Cd79a	CD79A antigen (immunoglobulin-associated alpha) [Source:MGI Symbol;Acc:MGI:101774]	0.554181	0.748633	-1.95847	0.136052	-2.51265	0.0424665	0.333253	0.19554	1.27981
ENSMUSG00000037706	Cd81	CD81 antigen [Source:MGI Symbol;Acc:MGI:1096398]	-0.137842	0.340044	-1.27549	7.1612e-29	-1.13765	4.11566e-25	131.011	144.148	317.143
ENSMUSG00000027215	Cd82	CD82 antigen [Source:MGI Symbol;Acc:MGI:104651]	-0.964136	3.53134e-05	-3.32782	7.06585e-50	-2.36369	1.05623e-27	13.5928	26.5188	136.474
ENSMUSG00000015396	Cd83	CD83 antigen [Source:MGI Symbol;Acc:MGI:1328316]	-1.03439	0.0230138	-2.5152	3.36762e-09	-1.48081	0.00043514	4.69911	9.70103	26.8624
ENSMUSG00000038147	Cd84	CD84 antigen [Source:MGI Symbol;Acc:MGI:1336885]	-1.35412	0.0109911	-0.93929	0.108555	0.414827	0.505534	0.426836	1.11666	0.818249
ENSMUSG00000022901	Cd86	CD86 antigen [Source:MGI Symbol;Acc:MGI:101773]	-1.85266	0.00324438	-1.9778	0.00223967	-0.12514	0.892815	0.398272	1.45172	1.56692
ENSMUSG00000030342	Cd9	CD9 antigen [Source:MGI Symbol;Acc:MGI:88348]	-0.328273	0.172024	-2.62976	6.05382e-40	-2.30149	4.12942e-33	25.6495	32.2912	158.785
ENSMUSG00000027435	Cd93	CD93 antigen [Source:MGI Symbol;Acc:MGI:106664]	-1.75034	3.94678e-05	-2.06477	2.25232e-06	-0.314436	0.55697	2.57419	8.65675	10.7691
ENSMUSG00000021982	Cdadc1	cytidine and dCMP deaminase domain containing 1 [Source:MGI Symbol;Acc:MGI:1919141]	0.0924854	0.600452	-0.304454	0.033349	-0.396939	0.00279845	23.0304	21.9335	28.4548
ENSMUSG00000039128	Cdc123	cell division cycle 123 [Source:MGI Symbol;Acc:MGI:2138811]	0.162886	0.187878	0.398634	0.000343322	0.235748	0.0358393	78.4442	70.1977	59.5041
ENSMUSG00000033502	Cdc14a	CDC14 cell division cycle 14A [Source:MGI Symbol;Acc:MGI:2442676]	0.559894	0.021324	0.255504	0.361605	-0.304391	0.250602	1.31185	0.872046	1.09964
ENSMUSG00000033102	Cdc14b	CDC14 cell division cycle 14B [Source:MGI Symbol;Acc:MGI:2441808]	0.183655	0.559818	1.98525	4.16474e-16	1.80159	6.04364e-14	2.77492	2.44679	0.693821
ENSMUSG00000006398	Cdc20	cell division cycle 20 [Source:MGI Symbol;Acc:MGI:1859866]	0.719055	2.39369e-05	-0.386786	0.0439649	-1.10584	9.51963e-12	117.702	71.3795	153.9
ENSMUSG00000032477	Cdc25a	cell division cycle 25A [Source:MGI Symbol;Acc:MGI:103198]	0.564214	0.00186502	0.989987	2.80766e-08	0.425773	0.0243227	5.00545	3.38431	2.51998
ENSMUSG00000027330	Cdc25b	cell division cycle 25B [Source:MGI Symbol;Acc:MGI:99701]	0.393806	0.0893577	-0.403083	0.0879558	-0.796889	9.95553e-05	13.238	10.1233	17.5026
ENSMUSG00000044201	Cdc25c	cell division cycle 25C [Source:MGI Symbol;Acc:MGI:88350]	0.686397	0.000180412	-0.0377391	0.900336	-0.724136	5.54808e-05	29.1001	18.1375	29.8852
ENSMUSG00000066149	Cdc26	cell division cycle 26 [Source:MGI Symbol;Acc:MGI:1913690]	-0.0157791	0.963871	0.473414	0.00253928	0.489193	0.000908516	14.7134	14.7933	10.6032
ENSMUSG00000020687	Cdc27	cell division cycle 27 [Source:MGI Symbol;Acc:MGI:102685]	-0.480352	0.0417758	-0.346883	0.178413	0.133469	0.634339	13.8464	19.4173	17.612
ENSMUSG00000020307	Cdc34	cell division cycle 34 [Source:MGI Symbol;Acc:MGI:102657]	1.29179	3.99379e-08	2.14251	2.56306e-19	0.85072	0.000531077	53.6897	21.5563	12.1552
ENSMUSG00000019471	Cdc37	cell division cycle 37 [Source:MGI Symbol;Acc:MGI:109531]	0.698681	2.79177e-05	0.134705	0.542632	-0.563976	0.000753848	25.8216	15.8742	23.5128
ENSMUSG00000038446	Cdc40	cell division cycle 40 [Source:MGI Symbol;Acc:MGI:1918963]	-0.102041	0.739351	-0.485832	0.0384825	-0.383791	0.0925551	5.32854	5.80266	7.46296
ENSMUSG00000006699	Cdc42	cell division cycle 42 [Source:MGI Symbol;Acc:MGI:106211]	-0.848703	2.92842e-06	-0.803129	2.48649e-05	0.0455747	0.868033	284.812	513.047	496.972
ENSMUSG00000026490	Cdc42bpa	CDC42 binding protein kinase alpha [Source:MGI Symbol;Acc:MGI:2441841]	-0.926642	0.00237405	-0.522188	0.131618	0.404454	0.231132	0.664719	1.27581	0.953473
ENSMUSG00000021279	Cdc42bpb	CDC42 binding protein kinase beta [Source:MGI Symbol;Acc:MGI:2136459]	-1.19024	9.36881e-05	0.0329423	0.959282	1.22318	7.51152e-05	0.555918	1.27815	0.545413
ENSMUSG00000049521	Cdc42ep1	CDC42 effector protein (Rho GTPase binding) 1 [Source:MGI Symbol;Acc:MGI:1929763]	2.36191	1.24069e-23	0.627229	0.0214851	-1.73468	3.98734e-13	30.3737	5.81035	19.6548
ENSMUSG00000045664	Cdc42ep2	CDC42 effector protein (Rho GTPase binding) 2 [Source:MGI Symbol;Acc:MGI:1929744]	-1.21012	2.0775e-08	-1.96558	3.50595e-20	-0.755455	0.000541	5.2948	12.2003	20.6287
ENSMUSG00000036533	Cdc42ep3	CDC42 effector protein (Rho GTPase binding) 3 [Source:MGI Symbol;Acc:MGI:2384718]	0.455039	0.200632	0.989737	0.00231845	0.534698	0.108133	22.1928	16.1236	11.1661
ENSMUSG00000041598	Cdc42ep4	CDC42 effector protein (Rho GTPase binding) 4 [Source:MGI Symbol;Acc:MGI:1929760]	0.213472	0.502646	-1.37916	2.06619e-08	-1.59263	5.90421e-12	34.4555	29.7171	89.6135
ENSMUSG00000063838	Cdc42ep5	CDC42 effector protein (Rho GTPase binding) 5 [Source:MGI Symbol;Acc:MGI:1929745]	0.766625	0.00168267	0.478333	0.0756355	-0.288292	0.300946	23.1084	13.2722	16.574
ENSMUSG00000046722	Cdc42se1	CDC42 small effector 1 [Source:MGI Symbol;Acc:MGI:1889510]	-0.0328726	0.909799	-0.387057	0.0311925	-0.354184	0.0376852	40.0499	40.8198	52.3788
ENSMUSG00000000028	Cdc45	cell division cycle 45 [Source:MGI Symbol;Acc:MGI:1338073]	0.333683	0.0836211	-0.194436	0.364647	-0.528119	0.0026448	21.7718	17.2629	24.9144
ENSMUSG00000017499	Cdc6	cell division cycle 6 [Source:MGI Symbol;Acc:MGI:1345150]	0.894735	2.0547e-05	-0.269244	0.291318	-1.16398	9.73222e-09	9.53378	5.17523	11.4889
ENSMUSG00000026361	Cdc73	cell division cycle 73, Paf1/RNA polymerase II complex component [Source:MGI Symbol;Acc:MGI:2384876]	-0.804722	0.00085874	0.12123	0.718672	0.925953	8.39763e-05	1.19864	2.09963	1.10214
ENSMUSG00000048922	Cdca2	cell division cycle associated 2 [Source:MGI Symbol;Acc:MGI:1919787]	0.760637	1.18409e-06	-0.331685	0.063862	-1.09232	4.64355e-13	16.2751	9.67781	20.482
ENSMUSG00000023505	Cdca3	cell division cycle associated 3 [Source:MGI Symbol;Acc:MGI:1315198]	0.640539	0.00107371	-0.155877	0.537314	-0.796416	2.20801e-05	47.3074	30.2063	52.717
ENSMUSG00000047832	Cdca4	cell division cycle associated 4 [Source:MGI Symbol;Acc:MGI:1919213]	-0.449477	0.0515695	0.0806042	0.795895	0.530081	0.0152152	45.8387	62.6198	43.3551
ENSMUSG00000024791	Cdca5	cell division cycle associated 5 [Source:MGI Symbol;Acc:MGI:1915099]	0.644726	0.00147777	-0.222849	0.362688	-0.867575	7.25955e-06	23.1175	14.8561	26.978
ENSMUSG00000055612	Cdca7	cell division cycle associated 7 [Source:MGI Symbol;Acc:MGI:1914203]	0.490253	0.0152599	0.220691	0.352205	-0.269563	0.211079	50.8385	36.232	43.6278
ENSMUSG00000021175	Cdca7l	cell division cycle associated 7 like [Source:MGI Symbol;Acc:MGI:2384982]	-0.186921	0.561097	-1.33893	2.01073e-08	-1.15201	7.16984e-07	4.69497	5.44174	11.8746
ENSMUSG00000028873	Cdca8	cell division cycle associated 8 [Source:MGI Symbol;Acc:MGI:1196274]	0.972948	4.40599e-09	0.139331	0.537594	-0.833618	4.82904e-07	50.602	25.7552	45.9474
ENSMUSG00000031673	Cdh11	cadherin 11 [Source:MGI Symbol;Acc:MGI:99217]	-0.941334	0.000249924	-0.843194	0.00192523	0.0981402	0.782884	11.1513	21.4525	20.0052
ENSMUSG00000031841	Cdh13	cadherin 13 [Source:MGI Symbol;Acc:MGI:99551]	-2.324	6.83117e-06	-0.953399	0.118668	1.3706	0.0107094	0.394629	1.97775	0.763997
ENSMUSG00000031962	Cdh15	cadherin 15 [Source:MGI Symbol;Acc:MGI:106672]	0.37627	0.46946	1.03116	0.0220127	0.654893	0.154421	2.57299	1.96749	1.25437
ENSMUSG00000047216	Cdh19	cadherin 19, type 2 [Source:MGI Symbol;Acc:MGI:3588198]	-0.94006	0.00216752	-3.02621	1.00073e-26	-2.08615	4.72387e-14	1.25594	2.43002	10.2548
ENSMUSG00000024304	Cdh2	cadherin 2 [Source:MGI Symbol;Acc:MGI:88355]	-0.568226	0.00318665	1.14781	9.86969e-10	1.71604	1.03791e-22	23.4847	34.8478	10.6016
ENSMUSG00000059674	Cdh24	cadherin-like 24 [Source:MGI Symbol;Acc:MGI:1928330]	-1.04586	0.00527333	-1.90195	1.04869e-07	-0.856086	0.0209273	1.21826	2.51545	4.55392
ENSMUSG00000039155	Cdh26	cadherin-like 26 [Source:MGI Symbol;Acc:MGI:2685856]	4.37292	0.00173587	3.3195	0.0329229	-1.05342	0.641267	0.111305	0	0.0101874
ENSMUSG00000061048	Cdh3	cadherin 3 [Source:MGI Symbol;Acc:MGI:88356]	0.154631	0.740265	-0.700219	0.0512489	-0.854849	0.00919026	5.78237	5.16469	9.38845
ENSMUSG00000000305	Cdh4	cadherin 4 [Source:MGI Symbol;Acc:MGI:99218]	-1.5591	2.79177e-05	-0.219828	0.673489	1.33927	0.000329099	1.27169	3.73873	1.47904
ENSMUSG00000031871	Cdh5	cadherin 5 [Source:MGI Symbol;Acc:MGI:105057]	-1.74635	1.31499e-05	-1.61732	0.000120955	0.129033	0.823865	1.58946	5.29944	4.87387
ENSMUSG00000039385	Cdh6	cadherin 6 [Source:MGI Symbol;Acc:MGI:107435]	0.638089	0.127896	-0.913442	0.0197069	-1.55153	1.62937e-05	2.28723	1.54938	4.31111
ENSMUSG00000026312	Cdh7	cadherin 7, type 2 [Source:MGI Symbol;Acc:MGI:2442792]	-2.689	2.61054e-05	2.82494	5.00318e-05	5.51395	2.21604e-18	0.725962	4.69013	0.10123
ENSMUSG00000021803	Cdhr1	cadherin-related family member 1 [Source:MGI Symbol;Acc:MGI:2157782]	-2.10069	0.00587125	-1.81157	0.0258876	0.289118	0.776371	3.13233	13.4593	10.9939
ENSMUSG00000032595	Cdhr4	cadherin-related family member 4 [Source:MGI Symbol;Acc:MGI:1916648]	1.06569	0.029835	-0.296745	0.607225	-1.36243	0.00359225	0.835719	0.375095	1.02452
ENSMUSG00000004071	Cdip1	cell death inducing Trp53 target 1 [Source:MGI Symbol;Acc:MGI:1913876]	0.468236	0.0114545	-0.519849	0.00602294	-0.988086	3.98649e-09	27.3177	19.774	39.1689
ENSMUSG00000030682	Cdipt	CDP-diacylglycerol--inositol 3-phosphatidyltransferase (phosphatidylinositol synthase) [Source:MGI Symbol;Acc:MGI:105491]	0.0417302	0.880835	-0.357457	0.0543441	-0.399188	0.0199549	39.3949	38.2638	50.4509
ENSMUSG00000019942	Cdk1	cyclin-dependent kinase 1 [Source:MGI Symbol;Acc:MGI:88351]	0.0630791	0.812877	-0.478194	0.0110675	-0.541273	0.00178802	63.2363	60.4959	88.0951
ENSMUSG00000029062	Cdk11b	cyclin-dependent kinase 11B [Source:MGI Symbol;Acc:MGI:88353]	0.361032	0.0264493	0.0531876	0.813881	-0.307844	0.0575737	31.2849	24.3647	30.1379
ENSMUSG00000003119	Cdk12	cyclin-dependent kinase 12 [Source:MGI Symbol;Acc:MGI:1098802]	-0.304253	0.234432	0.465883	0.058236	0.770136	0.000408614	2.09324	2.59704	1.51543
ENSMUSG00000028926	Cdk14	cyclin-dependent kinase 14 [Source:MGI Symbol;Acc:MGI:894318]	-0.330222	0.0650829	0.560403	0.00119792	0.890625	1.57769e-08	2.91337	3.66569	1.97493
ENSMUSG00000026023	Cdk15	cyclin-dependent kinase 15 [Source:MGI Symbol;Acc:MGI:3583944]	-1.13555	0.1815	-3.33517	4.13958e-06	-2.19962	0.00217947	0.24213	0.563106	2.47435
ENSMUSG00000031065	Cdk16	cyclin-dependent kinase 16 [Source:MGI Symbol;Acc:MGI:97516]	-0.139077	0.726981	0.484785	0.133631	0.623862	0.0315624	16.4753	18.0839	11.7704
ENSMUSG00000020015	Cdk17	cyclin-dependent kinase 17 [Source:MGI Symbol;Acc:MGI:97517]	-1.02655	8.90318e-08	0.578331	0.00772243	1.60488	1.59109e-17	4.77186	9.77536	3.19698
ENSMUSG00000038481	Cdk19	cyclin-dependent kinase 19 [Source:MGI Symbol;Acc:MGI:1925584]	-0.581062	0.000969809	-0.200404	0.350635	0.380658	0.0396989	3.08288	4.6504	3.53834
ENSMUSG00000025358	Cdk2	cyclin-dependent kinase 2 [Source:MGI Symbol;Acc:MGI:104772]	0.499168	0.016863	-0.505016	0.0192837	-1.00418	1.11404e-07	43.1748	30.6367	61.262
ENSMUSG00000021483	Cdk20	cyclin-dependent kinase 20 [Source:MGI Symbol;Acc:MGI:2145349]	-0.769892	0.00479657	-0.522887	0.0811421	0.247005	0.437791	4.69449	7.91879	6.71358
ENSMUSG00000029394	Cdk2ap1	CDK2 (cyclin-dependent kinase 2)-associated protein 1 [Source:MGI Symbol;Acc:MGI:1202069]	0.287743	0.496231	1.49546	1.03225e-05	1.20772	0.000263144	8.31845	6.71836	2.94838
ENSMUSG00000024856	Cdk2ap2	CDK2-associated protein 2 [Source:MGI Symbol;Acc:MGI:1098779]	0.362551	0.0740348	-0.432763	0.0332411	-0.795313	8.17805e-06	61.4111	47.4194	82.8933
ENSMUSG00000048895	Cdk5r1	cyclin-dependent kinase 5, regulatory subunit 1 (p35) [Source:MGI Symbol;Acc:MGI:101764]	-2.89871	4.52476e-15	0.815304	0.0717899	3.71402	8.3474e-24	3.01309	22.4689	1.70945
ENSMUSG00000027487	Cdk5rap1	CDK5 regulatory subunit associated protein 1 [Source:MGI Symbol;Acc:MGI:1914221]	-0.158295	0.552058	-0.454179	0.03976	-0.295884	0.192452	3.89513	4.4447	5.3344
ENSMUSG00000039298	Cdk5rap2	CDK5 regulatory subunit associated protein 2 [Source:MGI Symbol;Acc:MGI:2384875]	0.416414	0.120283	-0.327254	0.249276	-0.743668	0.00179013	3.79288	2.85647	4.75926
ENSMUSG00000018669	Cdk5rap3	CDK5 regulatory subunit associated protein 3 [Source:MGI Symbol;Acc:MGI:1933126]	0.440653	0.00333085	-0.201106	0.249253	-0.641759	5.75673e-06	35.7601	26.2547	41.1075
ENSMUSG00000040274	Cdk6	cyclin-dependent kinase 6 [Source:MGI Symbol;Acc:MGI:1277162]	-1.63262	1.20144e-11	-2.60337	4.86417e-27	-0.970757	6.81638e-05	0.525865	1.63172	3.17961
ENSMUSG00000069089	Cdk7	cyclin-dependent kinase 7 [Source:MGI Symbol;Acc:MGI:102956]	0.251058	0.0191783	0.278336	0.0108292	0.0272783	0.855274	15.6585	13.2773	12.9186
ENSMUSG00000029635	Cdk8	cyclin-dependent kinase 8 [Source:MGI Symbol;Acc:MGI:1196224]	0.117628	0.742669	1.26944	4.45414e-07	1.15181	1.89871e-06	3.93266	3.60897	1.63098
ENSMUSG00000009555	Cdk9	cyclin-dependent kinase 9 (CDC2-related kinase) [Source:MGI Symbol;Acc:MGI:1328368]	0.957234	0.00151235	1.29892	1.93796e-05	0.341684	0.321424	20.8469	10.6699	8.47227
ENSMUSG00000006191	Cdkal1	CDK5 regulatory subunit associated protein 1-like 1 [Source:MGI Symbol;Acc:MGI:1921765]	0.136135	0.41785	-0.434319	0.00171811	-0.570453	1.37125e-05	2.6401	2.45409	3.56588
ENSMUSG00000020990	Cdkl1	cyclin-dependent kinase-like 1 (CDC2-related kinase) [Source:MGI Symbol;Acc:MGI:1918341]	-1.86318	0.0033897	0.305018	0.736494	2.1682	0.00064171	0.6794	2.49912	0.547562
ENSMUSG00000029403	Cdkl2	cyclin-dependent kinase-like 2 (CDC2-related kinase) [Source:MGI Symbol;Acc:MGI:1858227]	1.50485	0.00211464	2.0677	2.79118e-05	0.562853	0.321231	2.48039	0.913041	0.589203
ENSMUSG00000033966	Cdkl4	cyclin-dependent kinase-like 4 [Source:MGI Symbol;Acc:MGI:3587025]	1.75681	0.00389445	3.32982	4.99912e-08	1.57301	0.0138957	3.65709	1.10831	0.360191
ENSMUSG00000031292	Cdkl5	cyclin-dependent kinase-like 5 [Source:MGI Symbol;Acc:MGI:1278336]	-1.03503	0.000214307	-0.154992	0.691196	0.880039	0.0019153	0.499348	1.04029	0.556466
ENSMUSG00000023067	Cdkn1a	cyclin-dependent kinase inhibitor 1A (P21) [Source:MGI Symbol;Acc:MGI:104556]	1.88412	4.33505e-26	1.57133	3.01693e-17	-0.312785	0.144204	46.1679	12.2726	15.528
ENSMUSG00000003031	Cdkn1b	cyclin-dependent kinase inhibitor 1B [Source:MGI Symbol;Acc:MGI:104565]	-0.917081	2.08779e-06	-0.524775	0.0147905	0.392306	0.065938	1.69961	3.20377	2.44503
ENSMUSG00000037664	Cdkn1c	cyclin-dependent kinase inhibitor 1C (P57) [Source:MGI Symbol;Acc:MGI:104564]	0.254332	0.713132	1.61008	0.0017721	1.35575	0.00582402	115.481	96.7487	37.8269
ENSMUSG00000028551	Cdkn2c	cyclin dependent kinase inhibitor 2C [Source:MGI Symbol;Acc:MGI:105388]	-1.49391	0.00390377	-2.61226	1.66912e-07	-1.11835	0.0303551	0.728957	2.02842	4.451
ENSMUSG00000037628	Cdkn3	cyclin-dependent kinase inhibitor 3 [Source:MGI Symbol;Acc:MGI:1919641]	-0.330961	0.210022	-0.941196	4.3535e-05	-0.610235	0.0080222	25.9638	32.333	49.8879
ENSMUSG00000033022	Cdo1	cysteine dioxygenase 1, cytosolic [Source:MGI Symbol;Acc:MGI:105925]	-0.842553	4.30628e-06	-0.461606	0.0251357	0.380947	0.0542211	35.1262	63.1122	48.342
ENSMUSG00000038119	Cdon	cell adhesion molecule-related/down-regulated by oncogenes [Source:MGI Symbol;Acc:MGI:1926387]	0.596679	0.1213	2.80505	6.42941e-16	2.20837	8.4201e-11	2.84121	1.89536	0.405949
ENSMUSG00000090546	Cdr1	cerebellar degeneration related antigen 1 [Source:MGI Symbol;Acc:MGI:88359]	-6.3975	1.13448e-12	-4.11599	2.38087e-05	2.28152	0.00899721	0.0450627	3.9304	0.799013
ENSMUSG00000030878	Cdr2	cerebellar degeneration-related 2 [Source:MGI Symbol;Acc:MGI:1100885]	-0.696725	0.00368417	0.510894	0.0541981	1.20762	1.11396e-07	3.18722	5.13592	2.23703
ENSMUSG00000029330	Cds1	CDP-diacylglycerol synthase 1 [Source:MGI Symbol;Acc:MGI:1921846]	-0.568601	0.372122	0.971854	0.12057	1.54045	0.00599119	0.433858	0.647361	0.217786
ENSMUSG00000058793	Cds2	CDP-diacylglycerol synthase (phosphatidate cytidylyltransferase) 2 [Source:MGI Symbol;Acc:MGI:1332236]	0.408133	0.00188961	0.852239	2.31858e-11	0.444106	0.000634908	9.16725	6.92269	5.07973
ENSMUSG00000006585	Cdt1	chromatin licensing and DNA replication factor 1 [Source:MGI Symbol;Acc:MGI:1914427]	0.984355	6.32437e-06	0.341375	0.187655	-0.64298	0.0043613	13.7013	6.88713	10.8063
ENSMUSG00000032803	Cdv3	carnitine deficiency-associated gene expressed in ventricle 3 [Source:MGI Symbol;Acc:MGI:2448759]	-0.0391132	0.914445	0.85749	3.50531e-05	0.896603	4.15489e-06	21.6103	22.2197	11.9244
ENSMUSG00000059288	Cdyl	chromodomain protein, Y chromosome-like [Source:MGI Symbol;Acc:MGI:1339956]	-0.435397	0.0773958	0.3113	0.25187	0.746697	0.0012007	2.21603	2.97335	1.78032
ENSMUSG00000031758	Cdyl2	chromodomain protein, Y chromosome-like 2 [Source:MGI Symbol;Acc:MGI:1923046]	-0.154371	0.579089	0.774655	0.000415739	0.929027	6.00971e-06	13.5306	15.0975	7.91
ENSMUSG00000074272	Ceacam1	carcinoembryonic antigen-related cell adhesion molecule 1 [Source:MGI Symbol;Acc:MGI:1347245]	-0.0907795	0.932897	-1.19315	0.0489334	-1.10238	0.0613059	0.311163	0.315984	0.71109
ENSMUSG00000054169	Ceacam10	carcinoembryonic antigen-related cell adhesion molecule 10 [Source:MGI Symbol;Acc:MGI:1347248]	0.859101	0.133338	3.37028	4.50236e-08	2.51117	7.31381e-05	1.75068	0.900879	0.174108
ENSMUSG00000056216	Cebpg	CCAAT/enhancer binding protein (C/EBP), gamma [Source:MGI Symbol;Acc:MGI:104982]	0.674672	0.0197661	1.77281	7.39679e-11	1.09814	4.37899e-05	15.5323	9.71321	4.54751
ENSMUSG00000071226	Cecr2	CECR2, histone acetyl-lysine reader [Source:MGI Symbol;Acc:MGI:1923799]	1.80943	2.14393e-07	3.08411	4.35476e-18	1.27468	0.000513358	2.29332	0.647683	0.270091
ENSMUSG00000023031	Cela1	chymotrypsin-like elastase family, member 1 [Source:MGI Symbol;Acc:MGI:95314]	-0.703437	0.101216	-1.30255	0.000738596	-0.599109	0.153619	1.10127	1.78233	2.71081
ENSMUSG00000005506	Celf1	CUGBP, Elav-like family member 1 [Source:MGI Symbol;Acc:MGI:1342295]	-0.650038	7.10419e-05	0.183339	0.372622	0.833377	1.27935e-07	17.9686	28.2005	15.8255
ENSMUSG00000002107	Celf2	CUGBP, Elav-like family member 2 [Source:MGI Symbol;Acc:MGI:1338822]	-2.42551	7.92093e-48	-1.162	1.69427e-10	1.26351	1.69867e-13	3.90658	20.9957	8.7427
ENSMUSG00000028137	Celf3	CUGBP, Elav-like family member 3 [Source:MGI Symbol;Acc:MGI:1926034]	0.118983	0.885501	3.67592	3.18702e-14	3.55694	1.39505e-14	12.0135	11.0407	0.936661
ENSMUSG00000024268	Celf4	CUGBP, Elav-like family member 4 [Source:MGI Symbol;Acc:MGI:1932407]	-1.87175	1.73766e-05	0.514485	0.348134	2.38623	1.40476e-08	15.5644	56.9565	10.8907
ENSMUSG00000034818	Celf5	CUGBP, Elav-like family member 5 [Source:MGI Symbol;Acc:MGI:2442333]	-1.53144	0.00182519	2.15886	3.27599e-05	3.6903	8.18348e-15	1.01315	2.91086	0.225505
ENSMUSG00000032297	Celf6	CUGBP, Elav-like family member 6 [Source:MGI Symbol;Acc:MGI:1923433]	1.22367	0.00957145	4.41191	2.78057e-20	3.18823	1.48445e-11	5.36478	2.26923	0.250224
ENSMUSG00000016028	Celsr1	cadherin, EGF LAG seven-pass G-type receptor 1 [Source:MGI Symbol;Acc:MGI:1100883]	0.00430641	1	-0.776409	0.00568013	-0.780715	0.00357957	1.18518	1.16936	2.03258
ENSMUSG00000068740	Celsr2	cadherin, EGF LAG seven-pass G-type receptor 2 [Source:MGI Symbol;Acc:MGI:1858235]	-0.972861	0.00110574	-0.124786	0.769306	0.848075	0.00439726	1.88535	3.69033	2.05278
ENSMUSG00000023473	Celsr3	cadherin, EGF LAG seven-pass G-type receptor 3 [Source:MGI Symbol;Acc:MGI:1858236]	-0.920174	0.0716998	2.74207	1.09308e-08	3.66224	3.69119e-16	1.39568	2.63581	0.207032
ENSMUSG00000060240	Cend1	cell cycle exit and neuronal differentiation 1 [Source:MGI Symbol;Acc:MGI:1929898]	0.301081	0.531359	2.00385	7.15585e-08	1.70277	1.90325e-06	26.684	21.658	6.63846
ENSMUSG00000029177	Cenpa	centromere protein A [Source:MGI Symbol;Acc:MGI:88375]	0.71141	9.39711e-05	0.287542	0.182363	-0.423868	0.0257718	39.1716	23.8339	32.0977
ENSMUSG00000068267	Cenpb	centromere protein B [Source:MGI Symbol;Acc:MGI:88376]	-0.667532	0.0210387	0.13398	0.727994	0.801512	0.00370681	5.90838	9.33081	5.37793
ENSMUSG00000045328	Cenpe	centromere protein E [Source:MGI Symbol;Acc:MGI:1098230]	0.331318	0.189682	-0.2174	0.430202	-0.548718	0.0142615	12.7919	10.2171	14.8728
ENSMUSG00000026605	Cenpf	centromere protein F [Source:MGI Symbol;Acc:MGI:1313302]	0.161261	0.593334	-0.629924	0.00957951	-0.791186	0.000358036	7.1907	6.45615	11.128
ENSMUSG00000045273	Cenph	centromere protein H [Source:MGI Symbol;Acc:MGI:1349448]	0.720097	9.28929e-08	0.596943	2.32843e-05	-0.123154	0.473722	31.67	19.1565	20.9517
ENSMUSG00000031262	Cenpi	centromere protein I [Source:MGI Symbol;Acc:MGI:2147897]	-0.501272	0.00949649	-0.814122	1.46484e-05	-0.31285	0.120659	4.95572	7.03121	8.7113
ENSMUSG00000068101	Cenpm	centromere protein M [Source:MGI Symbol;Acc:MGI:1913820]	0.0867691	0.795018	-0.887585	8.98181e-05	-0.974354	5.06307e-06	34.4874	32.1685	63.784
ENSMUSG00000020652	Cenpo	centromere protein O [Source:MGI Symbol;Acc:MGI:1923800]	0.685332	0.000758948	0.223932	0.360206	-0.461401	0.0303509	3.00935	1.92152	2.57958
ENSMUSG00000021391	Cenpp	centromere protein P [Source:MGI Symbol;Acc:MGI:1913586]	0.218079	0.259112	-0.266192	0.155039	-0.484271	0.00335457	27.9486	24.3217	33.6237
ENSMUSG00000023919	Cenpq	centromere protein Q [Source:MGI Symbol;Acc:MGI:1933744]	0.164445	0.51584	-0.337789	0.131212	-0.502235	0.0119933	14.9341	13.3303	18.8835
ENSMUSG00000073705	Cenps	centromere protein S [Source:MGI Symbol;Acc:MGI:1917178]	0.50197	0.0178004	0.188927	0.45523	-0.313043	0.161319	17.1014	11.9477	15.0107
ENSMUSG00000036672	Cenpt	centromere protein T [Source:MGI Symbol;Acc:MGI:2443939]	0.987166	5.71097e-15	0.469595	0.000704115	-0.517572	9.76747e-05	24.2492	12.1821	17.5102
ENSMUSG00000031629	Cenpu	centromere protein U [Source:MGI Symbol;Acc:MGI:1919126]	0.719929	0.000335196	0.528733	0.0127899	-0.191197	0.441157	3.33319	2.0206	2.31206
ENSMUSG00000018509	Cenpv	centromere protein V [Source:MGI Symbol;Acc:MGI:1920389]	-0.986221	0.0201318	0.0170857	0.994037	1.00331	0.0159673	3.5257	6.88496	3.48588
ENSMUSG00000075266	Cenpw	centromere protein W [Source:MGI Symbol;Acc:MGI:1913561]	-0.398152	0.0906611	0.453477	0.0587497	0.851629	4.6727e-05	7.54424	9.86789	5.51138
ENSMUSG00000039523	Cep104	centrosomal protein 104 [Source:MGI Symbol;Acc:MGI:2687282]	0.36399	0.0785273	-0.14152	0.563973	-0.50551	0.0084796	7.03805	5.47771	7.76564
ENSMUSG00000020728	Cep112	centrosomal protein 112 [Source:MGI Symbol;Acc:MGI:1923673]	-1.14014	3.78267e-10	-0.867524	7.29076e-06	0.272613	0.202103	2.0215	4.46539	3.69018
ENSMUSG00000085811	Cep112it	centrosomal protein 112, intronic transcript [Source:MGI Symbol;Acc:MGI:3649867]	0.373175	0.219198	0.877543	0.00139725	0.504369	0.0784545	2.63499	2.03082	1.43161
ENSMUSG00000048799	Cep120	centrosomal protein 120 [Source:MGI Symbol;Acc:MGI:2147298]	-0.492516	0.0527892	0.498215	0.0592735	0.990731	1.33688e-05	13.245	18.7156	9.37868
ENSMUSG00000040729	Cep126	centrosomal protein 126 [Source:MGI Symbol;Acc:MGI:2680221]	-1.07719	0.0401731	-0.247722	0.718576	0.829464	0.121858	0.562886	1.20775	0.668955
ENSMUSG00000061533	Cep128	centrosomal protein 128 [Source:MGI Symbol;Acc:MGI:1922466]	-0.0280319	0.961865	-0.938244	0.000292694	-0.910212	0.000249067	1.43167	1.48347	2.74117
ENSMUSG00000039781	Cep131	centrosomal protein 131 [Source:MGI Symbol;Acc:MGI:107440]	1.75353	8.31767e-10	1.05885	0.000613075	-0.694681	0.0259689	12.5429	3.65681	6.01755
ENSMUSG00000068394	Cep152	centrosomal protein 152 [Source:MGI Symbol;Acc:MGI:2139083]	1.17137	0.00134668	0.522292	0.217559	-0.649073	0.0955333	3.63757	1.60985	2.53394
ENSMUSG00000043987	Cep164	centrosomal protein 164 [Source:MGI Symbol;Acc:MGI:2384878]	0.561726	0.0372784	0.606118	0.0282986	0.0443924	0.910949	4.59037	3.08081	3.01306
ENSMUSG00000057335	Cep170	centrosomal protein 170 [Source:MGI Symbol;Acc:MGI:1918348]	-1.27067	3.50159e-08	0.0560843	0.884754	1.32675	5.10487e-09	5.39977	13.0617	5.19344
ENSMUSG00000072825	Cep170b	centrosomal protein 170B [Source:MGI Symbol;Acc:MGI:2145043]	-0.420729	0.259598	1.02459	0.00241921	1.44532	2.78965e-06	2.76038	3.6818	1.35326
ENSMUSG00000035790	Cep19	centrosomal protein 19 [Source:MGI Symbol;Acc:MGI:1914244]	-0.459078	0.00313401	-0.42227	0.00959448	0.0368088	0.870969	21.2064	29.2962	28.4248
ENSMUSG00000046111	Cep295	centrosomal protein 295 [Source:MGI Symbol;Acc:MGI:2442521]	-0.368515	0.0733725	0.109079	0.671414	0.477594	0.0138293	1.8038	2.36721	1.67043
ENSMUSG00000033671	Cep350	centrosomal protein 350 [Source:MGI Symbol;Acc:MGI:1921331]	-0.343242	0.142036	0.123224	0.66234	0.466466	0.0311179	1.85509	2.38081	1.70249
ENSMUSG00000024989	Cep55	centrosomal protein 55 [Source:MGI Symbol;Acc:MGI:1921357]	-0.219243	0.462144	-0.974534	4.64941e-05	-0.755291	0.0011955	10.2814	12.0935	20.2228
ENSMUSG00000019813	Cep57l1	centrosomal protein 57-like 1 [Source:MGI Symbol;Acc:MGI:1915511]	-0.308943	0.157039	-0.741484	0.000145097	-0.432541	0.030098	3.45913	4.33148	5.77979
ENSMUSG00000044066	Cep68	centrosomal protein 68 [Source:MGI Symbol;Acc:MGI:2667663]	-0.060839	0.866018	-0.7883	0.000610407	-0.727461	0.000892433	9.05615	9.53325	15.6388
ENSMUSG00000056267	Cep70	centrosomal protein 70 [Source:MGI Symbol;Acc:MGI:1915371]	0.0528361	0.881149	0.822918	0.000176099	0.770082	0.000230733	11.963	11.6747	6.76088
ENSMUSG00000021572	Cep72	centrosomal protein 72 [Source:MGI Symbol;Acc:MGI:1921720]	0.300103	0.226691	-0.358122	0.135324	-0.658225	0.00202501	4.29932	3.42655	5.5063
ENSMUSG00000073542	Cep76	centrosomal protein 76 [Source:MGI Symbol;Acc:MGI:1923401]	0.23817	0.462115	0.714567	0.00980958	0.476398	0.0955047	2.22603	1.89027	1.3514
ENSMUSG00000041491	Cep78	centrosomal protein 78 [Source:MGI Symbol;Acc:MGI:1924386]	0.732754	0.0187419	0.994599	0.00137498	0.261846	0.464993	16.0847	9.616	8.07532
ENSMUSG00000097164	Cep83os	centrosomal protein 83, opposite strand [Source:MGI Symbol;Acc:MGI:1914973]	-0.450714	0.211875	-1.22496	0.000108258	-0.774251	0.0145395	2.72069	3.79474	6.36074
ENSMUSG00000037443	Cep85	centrosomal protein 85 [Source:MGI Symbol;Acc:MGI:1917262]	0.666053	0.00019978	0.00304789	1	-0.663005	0.00018687	6.21113	3.86941	6.19352
ENSMUSG00000023072	Cep89	centrosomal protein 89 [Source:MGI Symbol;Acc:MGI:1919390]	0.74977	3.49837e-06	-0.271214	0.153589	-1.02098	6.47703e-11	12.9439	7.7851	15.6301
ENSMUSG00000018372	Cep95	centrosomal protein 95 [Source:MGI Symbol;Acc:MGI:2443502]	0.766919	9.06871e-05	0.240658	0.307838	-0.526262	0.00964289	6.84325	4.09287	5.79
ENSMUSG00000040774	Cept1	choline/ethanolaminephosphotransferase 1 [Source:MGI Symbol;Acc:MGI:2139793]	-0.377116	0.156616	-0.534266	0.0391087	-0.15715	0.593717	16.261	21.2325	23.5515
ENSMUSG00000039787	Cercam	cerebral endothelial cell adhesion molecule [Source:MGI Symbol;Acc:MGI:2139134]	1.33354	1.13531e-05	-0.829645	0.00933549	-2.16319	8.0067e-14	3.78985	1.46664	6.72648
ENSMUSG00000035891	Cerk	ceramide kinase [Source:MGI Symbol;Acc:MGI:2386052]	-0.463983	0.161259	0.257297	0.493166	0.72128	0.0172596	2.10341	2.87862	1.75427
ENSMUSG00000015714	Cers2	ceramide synthase 2 [Source:MGI Symbol;Acc:MGI:1924143]	0.417957	0.00112881	-0.887765	6.81836e-13	-1.30572	5.30538e-29	49.3582	37.0399	91.3294
ENSMUSG00000023021	Cers5	ceramide synthase 5 [Source:MGI Symbol;Acc:MGI:1919199]	-0.274352	0.107477	-0.56369	0.000365109	-0.289339	0.0751566	23.8048	28.8705	35.19
ENSMUSG00000027035	Cers6	ceramide synthase 6 [Source:MGI Symbol;Acc:MGI:2442564]	-0.603533	0.0246519	1.25397	1.37394e-06	1.85751	1.2605e-14	3.71424	5.69598	1.55436
ENSMUSG00000056973	Ces1d	carboxylesterase 1D [Source:MGI Symbol;Acc:MGI:2148202]	1.27596	0.242688	-2.35597	0.00797531	-3.63193	4.45431e-05	0.255328	0.101207	1.28983
ENSMUSG00000045031	Cetn4	centrin 4 [Source:MGI Symbol;Acc:MGI:2677454]	0.320721	0.303598	-0.281662	0.36325	-0.602383	0.0281763	1.46347	1.1999	1.78185
ENSMUSG00000031796	Cfap20	cilia and flagella associated protein 20 [Source:MGI Symbol;Acc:MGI:107428]	0.154436	0.277065	-0.25364	0.0568061	-0.408075	0.000548883	30.4122	27.3161	36.2795
ENSMUSG00000028294	Cfap206	cilia and flagella associated protein 206 [Source:MGI Symbol;Acc:MGI:1916579]	2.59521	1.93734e-07	3.21857	4.49912e-10	0.623357	0.325296	4.40098	0.823082	0.468818
ENSMUSG00000022972	Cfap298	cilia and flagella associate protien 298 [Source:MGI Symbol;Acc:MGI:1915251]	0.455001	0.0120494	-0.095625	0.685937	-0.550626	0.00147223	41.453	29.8976	44.3203
ENSMUSG00000053070	Cfap300	cilia and flagella associated protein 300 [Source:MGI Symbol;Acc:MGI:3045346]	-0.356055	0.242688	-1.66381	4.59401e-11	-1.30776	1.03231e-07	12.5444	16.2598	39.7422
ENSMUSG00000020462	Cfap36	cilia and flagella associated protein 36 [Source:MGI Symbol;Acc:MGI:1913994]	-0.433583	0.00102584	-0.183278	0.239714	0.250305	0.0725303	36.1693	49.0725	41.0787
ENSMUSG00000044948	Cfap43	cilia and flagella associated protein 43 [Source:MGI Symbol;Acc:MGI:1289258]	0.251075	0.535908	-0.677968	0.048033	-0.929043	0.00275607	2.05299	1.73949	3.2812
ENSMUSG00000020014	Cfap54	cilia and flagella associated protein 54 [Source:MGI Symbol;Acc:MGI:1922208]	0.260824	0.519207	-1.81314	5.89489e-10	-2.07397	7.47294e-13	0.352085	0.297401	1.23956
ENSMUSG00000026365	Cfh	complement component factor h [Source:MGI Symbol;Acc:MGI:88385]	-1.84881	0.0267333	-2.98104	0.000244165	-1.13223	0.192331	0.30893	1.11395	2.44022
ENSMUSG00000062929	Cfl2	cofilin 2, muscle [Source:MGI Symbol;Acc:MGI:101763]	-1.26954	2.85558e-32	-0.231323	0.082224	1.03821	1.13829e-21	44.0667	106.429	51.744
ENSMUSG00000026031	Cflar	CASP8 and FADD-like apoptosis regulator [Source:MGI Symbol;Acc:MGI:1336166]	0.392246	0.0299755	-0.15209	0.476997	-0.544336	0.00134581	2.82934	2.13792	3.14493
ENSMUSG00000001128	Cfp	complement factor properdin [Source:MGI Symbol;Acc:MGI:97545]	0.783959	0.0126218	-0.0687001	0.883656	-0.85266	0.0053549	5.67168	3.22862	5.95528
ENSMUSG00000032344	Cgas	cyclic GMP-AMP synthase [Source:MGI Symbol;Acc:MGI:2442261]	-1.43284	0.0073809	-1.54709	0.0043129	-0.114242	0.881938	0.223329	0.603661	0.653733
ENSMUSG00000054604	Cggbp1	CGG triplet repeat binding protein 1 [Source:MGI Symbol;Acc:MGI:2146370]	-0.308829	0.181706	0.129184	0.635811	0.438013	0.0371102	21.757	27.0634	19.8991
ENSMUSG00000068876	Cgn	cingulin [Source:MGI Symbol;Acc:MGI:1927237]	0.749974	0.195538	1.44822	0.00734515	0.698246	0.222939	1.6034	0.97188	0.586423
ENSMUSG00000032232	Cgnl1	cingulin-like 1 [Source:MGI Symbol;Acc:MGI:1915428]	0.0527238	0.919081	-0.806642	0.00782065	-0.859366	0.00237449	4.65132	4.46023	8.13387
ENSMUSG00000029161	Cgref1	cell growth regulator with EF hand domain 1 [Source:MGI Symbol;Acc:MGI:1915817]	-0.808982	0.104253	1.27343	0.00910837	2.08241	1.69173e-06	6.5894	11.5058	2.72275
ENSMUSG00000055128	Cgrrf1	cell growth regulator with ring finger domain 1 [Source:MGI Symbol;Acc:MGI:1916368]	0.683872	8.88694e-06	-0.149057	0.442485	-0.832928	3.18045e-08	12.0564	7.55304	13.3756
ENSMUSG00000050370	Ch25h	cholesterol 25-hydroxylase [Source:MGI Symbol;Acc:MGI:1333869]	-4.88739	0.000263074	-6.67891	1.35421e-07	-1.79153	0.0239302	0.0116197	0.366728	1.1715
ENSMUSG00000027313	Chac1	ChaC, cation transport regulator 1 [Source:MGI Symbol;Acc:MGI:1916315]	1.14812	0.00246839	2.69591	1.24949e-12	1.54779	6.49185e-05	7.90967	3.5483	1.20903
ENSMUSG00000020309	Chac2	ChaC, cation transport regulator 2 [Source:MGI Symbol;Acc:MGI:1915294]	-0.723004	0.000258628	-0.235759	0.331927	0.487245	0.0182064	10.8825	18.2386	12.852
ENSMUSG00000039084	Chad	chondroadherin [Source:MGI Symbol;Acc:MGI:1096866]	1.9711	0.27523	-6.8921	2.99393e-10	-8.8632	2.16901e-11	0.041293	0	4.39357
ENSMUSG00000063765	Chadl	chondroadherin-like [Source:MGI Symbol;Acc:MGI:3036284]	-0.361897	0.487223	-1.21305	0.00417745	-0.851149	0.045495	0.675595	0.836927	1.56351
ENSMUSG00000022945	Chaf1b	chromatin assembly factor 1, subunit B (p60) [Source:MGI Symbol;Acc:MGI:1314881]	0.480264	0.0182925	-0.0183928	0.964267	-0.498657	0.0114589	21.4608	15.3842	21.7385
ENSMUSG00000047710	Champ1	chromosome alignment maintaining phosphoprotein 1 [Source:MGI Symbol;Acc:MGI:1196398]	-0.677589	0.00331413	-0.556696	0.0243146	0.120892	0.681031	10.3046	16.5682	15.1499
ENSMUSG00000063787	Chchd1	coiled-coil-helix-coiled-coil-helix domain containing 1 [Source:MGI Symbol;Acc:MGI:1913371]	-0.0941981	0.761086	0.413367	0.0864358	0.507565	0.0203923	166.469	176.866	125.011
ENSMUSG00000049422	Chchd10	coiled-coil-helix-coiled-coil-helix domain containing 10 [Source:MGI Symbol;Acc:MGI:2143558]	0.403869	0.427761	1.16105	0.00834549	0.757183	0.0878815	11.8293	8.75663	5.27755
ENSMUSG00000070493	Chchd2	coiled-coil-helix-coiled-coil-helix domain containing 2 [Source:MGI Symbol;Acc:MGI:1261428]	-0.195111	0.60667	0.734478	0.0169178	0.92959	0.000835242	142.374	162.825	85.5796
ENSMUSG00000053768	Chchd3	coiled-coil-helix-coiled-coil-helix domain containing 3 [Source:MGI Symbol;Acc:MGI:1913325]	-0.467839	0.000187479	-0.603099	1.8588e-06	-0.13526	0.356027	30.5384	42.383	46.4
ENSMUSG00000034203	Chchd4	coiled-coil-helix-coiled-coil-helix domain containing 4 [Source:MGI Symbol;Acc:MGI:1919420]	-0.218996	0.252958	0.418423	0.0183942	0.637419	6.29521e-05	13.1863	15.4022	9.87055
ENSMUSG00000030086	Chchd6	coiled-coil-helix-coiled-coil-helix domain containing 6 [Source:MGI Symbol;Acc:MGI:1913348]	-0.414224	0.0475621	-0.132802	0.609137	0.281422	0.190992	37.9694	50.4706	41.6346
ENSMUSG00000023852	Chd1	chromodomain helicase DNA binding protein 1 [Source:MGI Symbol;Acc:MGI:88393]	0.07071	0.753509	0.494262	0.00259467	0.423552	0.00754666	6.05572	5.79127	4.30041
ENSMUSG00000028089	Chd1l	chromodomain helicase DNA binding protein 1-like [Source:MGI Symbol;Acc:MGI:1915308]	0.658139	0.00111681	-0.332633	0.14201	-0.990773	2.34031e-07	6.40245	4.08954	8.06492
ENSMUSG00000018474	Chd3	chromodomain helicase DNA binding protein 3 [Source:MGI Symbol;Acc:MGI:1344395]	-0.417447	0.0844836	0.314153	0.230253	0.7316	0.000761826	9.29935	12.3972	7.47607
ENSMUSG00000063870	Chd4	chromodomain helicase DNA binding protein 4 [Source:MGI Symbol;Acc:MGI:1344380]	0.614774	8.76486e-05	0.749115	2.83092e-06	0.134341	0.483787	29.5936	19.3427	17.6032
ENSMUSG00000005045	Chd5	chromodomain helicase DNA binding protein 5 [Source:MGI Symbol;Acc:MGI:3036258]	-2.96664	6.97373e-05	-0.134625	0.918919	2.83202	0.000133184	0.196828	1.5378	0.215173
ENSMUSG00000041235	Chd7	chromodomain helicase DNA binding protein 7 [Source:MGI Symbol;Acc:MGI:2444748]	1.07	6.98286e-06	1.47376	1.04388e-09	0.403764	0.128132	13.0721	6.20916	4.70487
ENSMUSG00000056608	Chd9	chromodomain helicase DNA binding protein 9 [Source:MGI Symbol;Acc:MGI:1924001]	-0.962747	4.38395e-06	-0.478018	0.0459566	0.48473	0.0297493	2.01904	3.95664	2.81128
ENSMUSG00000029521	Chek2	checkpoint kinase 2 [Source:MGI Symbol;Acc:MGI:1355321]	0.118725	0.744388	-0.639976	0.0176376	-0.758702	0.00262723	5.02282	4.56436	7.82818
ENSMUSG00000052488	Cherp	calcium homeostasis endoplasmic reticulum protein [Source:MGI Symbol;Acc:MGI:106417]	1.09505	0.000706359	0.0278977	0.968079	-1.06716	0.000781139	8.13564	3.76069	7.97451
ENSMUSG00000014668	Chfr	checkpoint with forkhead and ring finger domains [Source:MGI Symbol;Acc:MGI:2444898]	-0.0794409	0.811011	0.444553	0.0705424	0.523994	0.0201824	10.98	11.6541	8.0721
ENSMUSG00000021194	Chga	chromogranin A [Source:MGI Symbol;Acc:MGI:88394]	0.408724	0.381821	2.58152	8.75794e-12	2.1728	2.4e-09	31.3598	23.5736	5.22502
ENSMUSG00000027350	Chgb	chromogranin B [Source:MGI Symbol;Acc:MGI:88395]	0.449948	0.399463	2.76607	1.47546e-10	2.31612	2.55761e-08	16.2519	11.9233	2.38059
ENSMUSG00000031327	Chic1	cysteine-rich hydrophobic domain 1 [Source:MGI Symbol;Acc:MGI:1344694]	-0.831339	0.00912573	-0.850803	0.00995275	-0.0194643	0.974906	1.77803	3.20745	3.20968
ENSMUSG00000029229	Chic2	cysteine-rich hydrophobic domain 2 [Source:MGI Symbol;Acc:MGI:1921527]	-0.213164	0.619279	0.607257	0.0942758	0.820421	0.0121091	1.87256	2.15814	1.22969
ENSMUSG00000025512	Chid1	chitinase domain containing 1 [Source:MGI Symbol;Acc:MGI:1915288]	-0.417372	0.0678685	-1.26778	7.5125e-10	-0.850406	2.53158e-05	4.44418	5.95146	10.6986
ENSMUSG00000064246	Chil1	chitinase-like 1 [Source:MGI Symbol;Acc:MGI:1340899]	-2.70392	5.36382e-05	-4.94728	4.78395e-14	-2.24336	0.000576508	0.351484	2.27062	10.7945
ENSMUSG00000024843	Chka	choline kinase alpha [Source:MGI Symbol;Acc:MGI:107760]	-0.502615	0.0214321	-0.104437	0.718087	0.398177	0.0711596	2.92456	4.14187	3.14415
ENSMUSG00000022617	Chkb	choline kinase beta [Source:MGI Symbol;Acc:MGI:1328313]	0.426573	0.0284372	0.251153	0.248711	-0.175421	0.4223	9.96251	7.36433	8.3712
ENSMUSG00000030077	Chl1	cell adhesion molecule L1-like [Source:MGI Symbol;Acc:MGI:1098266]	-5.12542	1.02937e-67	-5.82761	2.37045e-81	-0.702189	0.0251826	0.120415	4.16132	6.75397
ENSMUSG00000078185	Chml	choroideremia-like [Source:MGI Symbol;Acc:MGI:101913]	0.278474	0.486245	0.907744	0.00707292	0.629269	0.0634338	1.66717	1.39105	0.887357
ENSMUSG00000000743	Chmp1a	charged multivesicular body protein 1A [Source:MGI Symbol;Acc:MGI:1920159]	0.1598	0.463138	-0.220898	0.287835	-0.380699	0.0332262	62.6523	56.042	73.0086
ENSMUSG00000033916	Chmp2a	charged multivesicular body protein 2A [Source:MGI Symbol;Acc:MGI:1916203]	0.229482	0.23522	-0.236154	0.227867	-0.465636	0.00502855	154.192	131.1	181.634
ENSMUSG00000004843	Chmp2b	charged multivesicular body protein 2B [Source:MGI Symbol;Acc:MGI:1916192]	-0.441483	0.0270548	-1.03648	2.99168e-08	-0.594992	0.00142641	34.6425	47.3022	71.0529
ENSMUSG00000053119	Chmp3	charged multivesicular body protein 3 [Source:MGI Symbol;Acc:MGI:1913950]	-0.153985	0.381898	-0.367565	0.0180176	-0.21358	0.178593	25.6907	28.7706	33.1523
ENSMUSG00000038467	Chmp4b	charged multivesicular body protein 4B [Source:MGI Symbol;Acc:MGI:1922858]	-1.13113	3.1717e-05	-0.104526	0.798346	1.0266	0.000191978	3.13781	6.67875	3.37828
ENSMUSG00000028419	Chmp5	charged multivesicular body protein 5 [Source:MGI Symbol;Acc:MGI:1924209]	-0.402375	0.00893237	-0.389709	0.0155753	0.0126658	0.963003	110.942	146.95	145.397
ENSMUSG00000025371	Chmp6	charged multivesicular body protein 6 [Source:MGI Symbol;Acc:MGI:3583942]	0.403824	0.0239872	-0.189066	0.36321	-0.59289	0.000362723	37.6331	28.3377	42.8931
ENSMUSG00000034190	Chmp7	charged multivesicular body protein 7 [Source:MGI Symbol;Acc:MGI:1913922]	-0.383574	0.0256068	-0.100014	0.650268	0.28356	0.104222	57.952	75.807	62.1038
ENSMUSG00000056486	Chn1	chimerin 1 [Source:MGI Symbol;Acc:MGI:1915674]	0.189336	0.445169	2.26002	2.47822e-31	2.07068	4.02162e-28	11.5783	10.2433	2.41614
ENSMUSG00000004633	Chn2	chimerin 2 [Source:MGI Symbol;Acc:MGI:1917243]	-0.848291	0.0275024	1.49134	9.92505e-05	2.33963	2.71078e-11	2.02456	3.63146	0.721352
ENSMUSG00000022860	Chodl	chondrolectin [Source:MGI Symbol;Acc:MGI:2179069]	-5.60609	1.16943e-08	-9.3027	4.6556e-21	-3.69661	0.000130121	0.0809504	3.90325	50.4176
ENSMUSG00000001774	Chordc1	cysteine and histidine-rich domain (CHORD)-containing, zinc-binding protein 1 [Source:MGI Symbol;Acc:MGI:1914167]	0.0108369	0.989397	0.615479	0.000993811	0.604642	0.000599636	17.4841	17.4611	11.4154
ENSMUSG00000030865	Chp2	calcineurin-like EF hand protein 2 [Source:MGI Symbol;Acc:MGI:1917511]	-3.37475	7.43299e-05	-7.91238	2.19009e-25	-4.53763	6.50027e-16	0.0342503	0.356227	8.05601
ENSMUSG00000032997	Chpf	chondroitin polymerizing factor [Source:MGI Symbol;Acc:MGI:106576]	0.524535	0.250721	-0.590297	0.195059	-1.11483	0.00410978	10.0308	6.9212	15.1015
ENSMUSG00000038181	Chpf2	chondroitin polymerizing factor 2 [Source:MGI Symbol;Acc:MGI:1917522]	0.34777	0.329455	-0.968673	0.00128179	-1.31644	3.38814e-06	1.70067	1.33142	3.31887
ENSMUSG00000060002	Chpt1	choline phosphotransferase 1 [Source:MGI Symbol;Acc:MGI:2384841]	-1.25211	3.84437e-07	-1.69538	7.22369e-12	-0.443277	0.102238	0.845636	2.02731	2.74297
ENSMUSG00000068391	Chrac1	chromatin accessibility complex 1 [Source:MGI Symbol;Acc:MGI:2135796]	0.414381	0.0212429	0.0725803	0.764821	-0.3418	0.0578883	37.3674	27.9368	35.5387
ENSMUSG00000031283	Chrdl1	chordin-like 1 [Source:MGI Symbol;Acc:MGI:1933172]	-1.39092	0.000335797	-1.73705	9.53185e-06	-0.346123	0.453198	0.861229	2.25578	2.86811
ENSMUSG00000032303	Chrna3	cholinergic receptor, nicotinic, alpha polypeptide 3 [Source:MGI Symbol;Acc:MGI:87887]	-1.2016	0.155023	3.36651	2.31135e-05	4.56811	5.6531e-10	1.38234	3.19142	0.132472
ENSMUSG00000027577	Chrna4	cholinergic receptor, nicotinic, alpha polypeptide 4 [Source:MGI Symbol;Acc:MGI:87888]	0.447201	0.418538	1.24199	0.00968266	0.794792	0.0994703	2.69185	1.95881	1.13569
ENSMUSG00000029205	Chrna9	cholinergic receptor, nicotinic, alpha polypeptide 9 [Source:MGI Symbol;Acc:MGI:1202403]	4.16077	0.0483474	0.703816	0.777375	-3.45696	0.107119	0.0949766	0	0.0580864
ENSMUSG00000027950	Chrnb2	cholinergic receptor, nicotinic, beta polypeptide 2 (neuronal) [Source:MGI Symbol;Acc:MGI:87891]	-1.14646	0.0158456	2.377	4.2234e-07	3.52346	6.33689e-16	1.68161	3.7343	0.321934
ENSMUSG00000027221	Chst1	carbohydrate sulfotransferase 1 [Source:MGI Symbol;Acc:MGI:1924219]	1.09046	0.000735889	0.517543	0.164834	-0.57292	0.0972553	14.6934	6.89557	10.2593
ENSMUSG00000026080	Chst10	carbohydrate sulfotransferase 10 [Source:MGI Symbol;Acc:MGI:2138283]	-1.31682	1.28654e-06	1.1765	5.22575e-05	2.49333	1.95653e-21	2.94063	7.32834	1.30006
ENSMUSG00000034612	Chst11	carbohydrate sulfotransferase 11 [Source:MGI Symbol;Acc:MGI:1927166]	-1.17159	0.000610746	0.735462	0.0602847	1.90705	9.43169e-09	1.27264	2.89137	0.764131
ENSMUSG00000036599	Chst12	carbohydrate sulfotransferase 12 [Source:MGI Symbol;Acc:MGI:1929064]	0.45804	0.0377922	-0.273856	0.259599	-0.731896	0.000311307	11.8537	8.67833	14.3219
ENSMUSG00000030930	Chst15	carbohydrate sulfotransferase 15 [Source:MGI Symbol;Acc:MGI:1924840]	-1.79699	3.15014e-07	-2.25621	3.0462e-10	-0.459223	0.261842	1.5557	5.44968	7.42826
ENSMUSG00000033350	Chst2	carbohydrate sulfotransferase 2 [Source:MGI Symbol;Acc:MGI:1891160]	-1.6746	2.21839e-11	-1.4921	1.27594e-08	0.182505	0.579502	0.997998	3.16187	2.80376
ENSMUSG00000057337	Chst3	carbohydrate sulfotransferase 3 [Source:MGI Symbol;Acc:MGI:1858224]	-0.701922	0.0800551	-2.32138	5.22566e-11	-1.61946	3.05142e-06	0.944231	1.52753	4.70563
ENSMUSG00000060402	Chst8	carbohydrate sulfotransferase 8 [Source:MGI Symbol;Acc:MGI:1916197]	1.46788	0.000338689	2.70455	4.52456e-11	1.23668	0.00370139	3.37132	1.20445	0.514103
ENSMUSG00000047161	Chst9	carbohydrate (N-acetylgalactosamine 4-0) sulfotransferase 9 [Source:MGI Symbol;Acc:MGI:1918617]	-4.91008	1.69069e-06	-7.25668	5.82861e-13	-2.3466	0.00883993	0.0358698	0.977672	4.84482
ENSMUSG00000032640	Chsy1	chondroitin sulfate synthase 1 [Source:MGI Symbol;Acc:MGI:2681120]	-0.960969	0.00010166	-0.378071	0.200243	0.582897	0.0240068	5.50729	10.7381	7.15068
ENSMUSG00000019214	Chtf18	CTF18, chromosome transmission fidelity factor 18 [Source:MGI Symbol;Acc:MGI:2384887]	1.42515	5.22579e-10	-0.225481	0.446445	-1.65063	2.79448e-13	6.75144	2.50618	7.88408
ENSMUSG00000046691	Chtf8	CTF8, chromosome transmission fidelity factor 8 [Source:MGI Symbol;Acc:MGI:2443370]	-0.35046	0.405102	0.390413	0.351894	0.740873	0.0371431	8.92513	11.3419	6.80979
ENSMUSG00000001017	Chtop	chromatin target of PRMT1 [Source:MGI Symbol;Acc:MGI:1913761]	-0.315055	0.00336281	-0.420536	9.72129e-05	-0.105482	0.393735	60.607	75.6104	81.1414
ENSMUSG00000025199	Chuk	conserved helix-loop-helix ubiquitous kinase [Source:MGI Symbol;Acc:MGI:99484]	0.475005	0.0677974	0.921917	0.000179633	0.446912	0.0791819	16.6674	12.023	8.79938
ENSMUSG00000031879	Ciao2b	cytosolic iron-sulfur assembly component 2B [Source:MGI Symbol;Acc:MGI:1915773]	-0.110286	0.704374	0.35943	0.131403	0.469716	0.0281639	80.4786	86.4712	62.7509
ENSMUSG00000031781	Ciapin1	cytokine induced apoptosis inhibitor 1 [Source:MGI Symbol;Acc:MGI:1922083]	0.720434	9.5829e-07	0.800428	1.28884e-07	0.0799948	0.68628	31.1076	18.8377	17.8599
ENSMUSG00000030538	Cib1	calcium and integrin binding 1 (calmyrin) [Source:MGI Symbol;Acc:MGI:1344418]	1.11665	4.30732e-08	0.104107	0.723134	-1.01254	6.10727e-07	35.7799	16.3145	33.2996
ENSMUSG00000037493	Cib2	calcium and integrin binding family member 2 [Source:MGI Symbol;Acc:MGI:1929293]	0.454795	0.0641737	1.11864	9.22234e-07	0.663843	0.00414866	19.7789	14.2752	9.1127
ENSMUSG00000021276	Cinp	cyclin-dependent kinase 2 interacting protein [Source:MGI Symbol;Acc:MGI:1914486]	0.0950158	0.61033	-0.294212	0.055466	-0.389227	0.0053742	38.2448	35.8916	46.9057
ENSMUSG00000034157	Cipc	CLOCK interacting protein, circadian [Source:MGI Symbol;Acc:MGI:1919185]	-0.694618	0.00320074	-0.647751	0.00905871	0.0468665	0.894263	9.15895	14.917	14.3517
ENSMUSG00000041777	Cir1	corepressor interacting with RBPJ, 1 [Source:MGI Symbol;Acc:MGI:1914185]	0.451799	0.0238368	0.581869	0.00361572	0.13007	0.588136	15.0536	10.926	10.0571
ENSMUSG00000045193	Cirbp	cold inducible RNA binding protein [Source:MGI Symbol;Acc:MGI:893588]	-0.375794	0.0806455	0.190681	0.441587	0.566475	0.00393738	44.4789	57.6299	38.9712
ENSMUSG00000037710	Cisd1	CDGSH iron sulfur domain 1 [Source:MGI Symbol;Acc:MGI:1261855]	-0.720925	7.10707e-06	0.0492172	0.844031	0.770142	1.05474e-06	80.1038	131.571	77.4151
ENSMUSG00000078695	Cisd3	CDGSH iron sulfur domain 3 [Source:MGI Symbol;Acc:MGI:101788]	1.00041	6.40184e-07	-0.795531	0.000112741	-1.79594	8.34378e-21	33.3947	16.3436	57.9889
ENSMUSG00000029516	Cit	citron [Source:MGI Symbol;Acc:MGI:105313]	1.04539	1.88573e-05	0.400124	0.164687	-0.64527	0.0112128	2.93044	1.41014	2.21856
ENSMUSG00000051159	Cited1	Cbp/p300-interacting transactivator with Glu/Asp-rich carboxy-terminal domain 1 [Source:MGI Symbol;Acc:MGI:108023]	1.25513	0.000302828	-0.83497	0.022839	-2.0901	1.72922e-10	6.77553	2.79626	12.0866
ENSMUSG00000039910	Cited2	Cbp/p300-interacting transactivator, with Glu/Asp-rich carboxy-terminal domain, 2 [Source:MGI Symbol;Acc:MGI:1306784]	-1.67182	1.1884e-09	0.424006	0.229418	2.09582	3.74889e-14	3.85224	12.1452	2.87621
ENSMUSG00000070803	Cited4	Cbp/p300-interacting transactivator, with Glu/Asp-rich carboxy-terminal domain, 4 [Source:MGI Symbol;Acc:MGI:1861694]	2.62963	0.021901	4.88056	0.000209586	2.25093	0.124626	1.5855	0.225635	0.0546297
ENSMUSG00000039205	Ciz1	CDKN1A interacting zinc finger protein 1 [Source:MGI Symbol;Acc:MGI:1920234]	0.889342	1.39065e-06	-0.126114	0.61464	-1.01546	1.85695e-08	6.23403	3.37062	6.79862
ENSMUSG00000037725	Ckap2	cytoskeleton associated protein 2 [Source:MGI Symbol;Acc:MGI:1931797]	0.0126522	0.985474	-1.00614	4.73793e-08	-1.01879	6.55572e-09	21.8365	21.8013	43.8648
ENSMUSG00000048327	Ckap2l	cytoskeleton associated protein 2-like [Source:MGI Symbol;Acc:MGI:1917716]	0.085278	0.816101	-1.12063	3.48959e-06	-1.20591	1.13363e-07	29.46	27.9142	64.0619
ENSMUSG00000040549	Ckap5	cytoskeleton associated protein 5 [Source:MGI Symbol;Acc:MGI:1923036]	-0.191698	0.401517	-0.535615	0.00670942	-0.343917	0.0799659	15.0329	17.2485	21.7925
ENSMUSG00000001270	Ckb	creatine kinase, brain [Source:MGI Symbol;Acc:MGI:88407]	0.384409	0.40584	2.41148	5.96656e-11	2.02707	9.32298e-09	479.485	367.241	90.1097
ENSMUSG00000054400	Cklf	chemokine-like factor [Source:MGI Symbol;Acc:MGI:1922708]	0.40519	0.0170331	0.157062	0.433082	-0.248128	0.171817	4.45355	3.31768	3.9945
ENSMUSG00000030399	Ckm	creatine kinase, muscle [Source:MGI Symbol;Acc:MGI:88413]	4.05592	0.017904	2.46854	0.176344	-1.58738	0.482392	0.0897665	0	0.0156032
ENSMUSG00000000308	Ckmt1	creatine kinase, mitochondrial 1, ubiquitous [Source:MGI Symbol;Acc:MGI:99441]	2.23918	2.55485e-08	3.25501	2.45425e-15	1.01583	0.0208778	20.6099	4.39507	2.14968
ENSMUSG00000028044	Cks1b	CDC28 protein kinase 1b [Source:MGI Symbol;Acc:MGI:1889208]	0.429429	0.0192188	0.735255	3.75438e-05	0.305826	0.10245	300.59	222.701	180.581
ENSMUSG00000062248	Cks2	CDC28 protein kinase regulatory subunit 2 [Source:MGI Symbol;Acc:MGI:1913447]	-0.0230638	0.973245	0.553182	0.0543853	0.576246	0.0306088	175.232	177.526	119.444
ENSMUSG00000064302	Clasp1	CLIP associating protein 1 [Source:MGI Symbol;Acc:MGI:1923957]	-0.43231	0.0210056	0.206472	0.345352	0.638783	0.000249323	4.76769	6.43734	4.13199
ENSMUSG00000033392	Clasp2	CLIP associating protein 2 [Source:MGI Symbol;Acc:MGI:1923749]	-1.44244	1.13945e-10	-0.0194377	0.971102	1.42301	1.52788e-10	4.34368	11.8458	4.40368
ENSMUSG00000061028	Clasrp	CLK4-associating serine/arginine rich protein [Source:MGI Symbol;Acc:MGI:1855695]	1.02519	0.017475	1.36723	0.00154572	0.342041	0.493687	7.37561	3.5982	2.85907
ENSMUSG00000056025	Clca3a1	chloride channel accessory 3A1 [Source:MGI Symbol;Acc:MGI:1316732]	-2.50584	9.12776e-05	-7.0165	1.03246e-33	-4.51067	7.63949e-18	0.0534798	0.339302	6.83267
ENSMUSG00000027884	Clcc1	chloride channel CLIC-like 1 [Source:MGI Symbol;Acc:MGI:2385186]	0.157293	0.579059	-0.883711	4.60318e-05	-1.041	3.1673e-07	10.5613	9.5702	19.4848
ENSMUSG00000022843	Clcn2	chloride channel, voltage-sensitive 2 [Source:MGI Symbol;Acc:MGI:105061]	0.908772	0.0066738	0.297412	0.471604	-0.61136	0.0764058	10.7472	5.68655	8.74414
ENSMUSG00000004319	Clcn3	chloride channel, voltage-sensitive 3 [Source:MGI Symbol;Acc:MGI:103555]	-1.27941	2.35571e-10	-0.750758	0.000720939	0.528649	0.0148928	3.66319	8.93879	6.16474
ENSMUSG00000000605	Clcn4	chloride channel, voltage-sensitive 4 [Source:MGI Symbol;Acc:MGI:104571]	-0.83677	1.38389e-06	-0.0660715	0.800739	0.770698	7.38688e-06	16.2672	29.1016	17.0275
ENSMUSG00000004317	Clcn5	chloride channel, voltage-sensitive 5 [Source:MGI Symbol;Acc:MGI:99486]	0.313392	0.140984	0.629699	0.00144309	0.316307	0.124182	6.22516	5.05585	4.02444
ENSMUSG00000029016	Clcn6	chloride channel, voltage-sensitive 6 [Source:MGI Symbol;Acc:MGI:1347049]	0.38885	0.119293	0.607556	0.0115463	0.218706	0.409866	8.17361	6.22513	5.36199
ENSMUSG00000036636	Clcn7	chloride channel, voltage-sensitive 7 [Source:MGI Symbol;Acc:MGI:1347048]	0.463613	0.027898	-0.586059	0.00486442	-1.04967	2.70739e-08	6.59879	4.78574	9.89412
ENSMUSG00000022512	Cldn1	claudin 1 [Source:MGI Symbol;Acc:MGI:1276109]	1.87724	9.46251e-07	0.111626	0.851509	-1.76561	3.24257e-06	9.69381	2.69353	8.97401
ENSMUSG00000037625	Cldn11	claudin 11 [Source:MGI Symbol;Acc:MGI:106925]	-1.90247	5.95052e-06	-1.6007	0.000337999	0.301764	0.573618	6.97476	25.9756	21.1525
ENSMUSG00000008843	Cldn13	claudin 13 [Source:MGI Symbol;Acc:MGI:1913102]	1.73676	0.297401	3.28181	0.0401296	1.54505	0.371347	1.55947	0.458372	0.161596
ENSMUSG00000038064	Cldn22	claudin 22 [Source:MGI Symbol;Acc:MGI:1922927]	-3.31962	2.96721e-06	-6.29905	7.35542e-21	-2.97943	5.21579e-07	0.146471	1.35732	10.9144
ENSMUSG00000055976	Cldn23	claudin 23 [Source:MGI Symbol;Acc:MGI:1919158]	2.62939	1.24382e-08	5.13375	4.32952e-21	2.50436	1.19642e-05	6.91241	1.13447	0.196817
ENSMUSG00000061974	Cldn24	claudin 24 [Source:MGI Symbol;Acc:MGI:3712484]	-4.36998	1.03166e-07	-7.5807	1.85072e-22	-3.21072	1.25742e-08	0.085928	1.75662	15.6463
ENSMUSG00000070473	Cldn3	claudin 3 [Source:MGI Symbol;Acc:MGI:1329044]	5.71465	1.63046e-23	5.11642	6.86021e-19	-0.59823	0.436928	32.5175	0.749754	0.926837
ENSMUSG00000041378	Cldn5	claudin 5 [Source:MGI Symbol;Acc:MGI:1276112]	-1.78163	1.77293e-05	-3.3555	3.23437e-16	-1.57387	0.000126146	11.1918	38.3752	114.501
ENSMUSG00000023906	Cldn6	claudin 6 [Source:MGI Symbol;Acc:MGI:1859284]	5.80935	6.14502e-09	5.0185	7.56257e-07	-0.790854	0.553781	13.3945	0.270002	0.410954
ENSMUSG00000018569	Cldn7	claudin 7 [Source:MGI Symbol;Acc:MGI:1859285]	4.90766	5.16458e-25	5.97155	7.41631e-32	1.06389	0.0718231	30.5386	1.1374	0.484539
ENSMUSG00000066720	Cldn9	claudin 9 [Source:MGI Symbol;Acc:MGI:1913100]	4.52646	2.14271e-08	3.20197	0.000134758	-1.32448	0.157676	12.0482	0.583774	1.3069
ENSMUSG00000022744	Cldnd1	claudin domain containing 1 [Source:MGI Symbol;Acc:MGI:2447860]	-0.239725	0.266258	-0.600583	0.00172394	-0.360858	0.0603913	52.4407	62.0094	79.5269
ENSMUSG00000004473	Clec11a	C-type lectin domain family 11, member a [Source:MGI Symbol;Acc:MGI:1298219]	0.0509867	0.917002	-0.78322	0.00447631	-0.834207	0.00192689	1.87885	1.8237	3.24508
ENSMUSG00000053063	Clec12a	C-type lectin domain family 12, member a [Source:MGI Symbol;Acc:MGI:3040968]	1.25545	0.03087	0.409835	0.548944	-0.845614	0.170289	0.448945	0.1719	0.338142
ENSMUSG00000045930	Clec14a	C-type lectin domain family 14, member a [Source:MGI Symbol;Acc:MGI:1914114]	-1.32317	0.00610577	-1.60436	0.00106461	-0.281187	0.637417	3.47493	8.71811	10.5619
ENSMUSG00000068663	Clec16a	C-type lectin domain family 16, member A [Source:MGI Symbol;Acc:MGI:1921624]	-0.34998	0.202371	0.2659	0.365681	0.61588	0.0110835	4.85592	6.16403	4.03786
ENSMUSG00000033082	Clec1a	C-type lectin domain family 1, member a [Source:MGI Symbol;Acc:MGI:2444151]	-1.58475	0.00747601	-2.91473	2.84844e-07	-1.32998	0.0222543	0.353387	1.07799	2.66322
ENSMUSG00000030159	Clec1b	C-type lectin domain family 1, member b [Source:MGI Symbol;Acc:MGI:1913287]	-1.05472	0.133684	1.39322	0.0483047	2.44794	6.91484e-05	1.48537	3.08401	0.565924
ENSMUSG00000030157	Clec2d	C-type lectin domain family 2, member d [Source:MGI Symbol;Acc:MGI:2135589]	-2.48684	8.47706e-05	-3.19846	8.19237e-08	-0.711629	0.211017	0.0836611	0.419262	0.781702
ENSMUSG00000079598	Clec2l	C-type lectin domain family 2, member L [Source:MGI Symbol;Acc:MGI:2141402]	-1.36869	4.81352e-05	0.0681346	0.907773	1.43683	2.42174e-05	2.3524	5.95453	2.22417
ENSMUSG00000025784	Clec3b	C-type lectin domain family 3, member b [Source:MGI Symbol;Acc:MGI:104540]	-0.676221	0.562828	-3.9667	9.54404e-09	-3.29048	5.84906e-06	0.0816114	0.0995978	1.29229
ENSMUSG00000049037	Clec4a1	C-type lectin domain family 4, member a1 [Source:MGI Symbol;Acc:MGI:3036291]	-4.19571	8.80805e-12	-4.15768	2.41317e-11	0.0380342	0.968353	0.0752088	1.25421	1.19637
ENSMUSG00000030148	Clec4a2	C-type lectin domain family 4, member a2 [Source:MGI Symbol;Acc:MGI:1349412]	-3.00805	6.28778e-09	-3.09608	4.66908e-09	-0.0880302	0.910927	0.130652	1.02536	1.12271
ENSMUSG00000043832	Clec4a3	C-type lectin domain family 4, member a3 [Source:MGI Symbol;Acc:MGI:1920399]	-1.93989	0.00344308	-2.99503	2.56332e-06	-1.05515	0.115357	0.335264	1.21663	2.63038
ENSMUSG00000023349	Clec4n	C-type lectin domain family 4, member n [Source:MGI Symbol;Acc:MGI:1861231]	-4.20068	7.02225e-11	-4.52266	5.37574e-12	-0.32198	0.681031	0.138685	2.40085	3.04522
ENSMUSG00000002190	Clgn	calmegin [Source:MGI Symbol;Acc:MGI:107472]	0.333703	0.480077	3.09269	2.12587e-15	2.75899	4.68166e-13	3.01057	2.47135	0.350752
ENSMUSG00000007041	Clic1	chloride intracellular channel 1 [Source:MGI Symbol;Acc:MGI:2148924]	1.15674	1.8704e-16	0.331076	0.0477803	-0.825661	6.61797e-09	253.701	113.415	201.684
ENSMUSG00000022949	Clic6	chloride intracellular channel 6 [Source:MGI Symbol;Acc:MGI:2146607]	3.04443	1.93834e-16	-1.69674	1.0531e-07	-4.74116	2.80798e-39	1.62951	0.214641	5.27989
ENSMUSG00000006169	Clint1	clathrin interactor 1 [Source:MGI Symbol;Acc:MGI:2144243]	-0.373459	0.158324	0.423399	0.114006	0.796858	0.000540802	6.17153	7.97019	4.6016
ENSMUSG00000063146	Clip2	CAP-GLY domain containing linker protein 2 [Source:MGI Symbol;Acc:MGI:1313136]	-0.549164	0.0590906	0.639463	0.0339057	1.18863	8.98017e-06	1.5956	2.3009	1.0208
ENSMUSG00000024059	Clip4	CAP-GLY domain containing linker protein family, member 4 [Source:MGI Symbol;Acc:MGI:1919100]	-1.29931	0.00111568	-0.369837	0.465999	0.929469	0.0243162	0.770331	1.88907	0.991742
ENSMUSG00000068917	Clk2	CDC-like kinase 2 [Source:MGI Symbol;Acc:MGI:1098669]	0.709727	0.0140541	0.988127	0.000597193	0.278401	0.392959	14.1171	8.56454	7.11619
ENSMUSG00000032316	Clk3	CDC-like kinase 3 [Source:MGI Symbol;Acc:MGI:1098670]	0.92998	8.89834e-10	0.357954	0.0401382	-0.572026	0.000275114	8.96626	4.67688	6.99607
ENSMUSG00000021097	Clmn	calmin [Source:MGI Symbol;Acc:MGI:2136957]	0.52962	0.116212	-0.427315	0.220954	-0.956935	0.00145343	0.893537	0.611568	1.20022
ENSMUSG00000032024	Clmp	CXADR-like membrane protein [Source:MGI Symbol;Acc:MGI:1918816]	-0.540532	0.0792687	0.644737	0.0391	1.18527	1.36906e-05	7.17276	10.428	4.58295
ENSMUSG00000030720	Cln3	ceroid lipofuscinosis, neuronal 3, juvenile (Batten, Spielmeyer-Vogt disease) [Source:MGI Symbol;Acc:MGI:107537]	0.280609	0.160786	-0.613441	0.000615878	-0.89405	9.31395e-08	5.32068	4.37332	8.13776
ENSMUSG00000022125	Cln5	ceroid-lipofuscinosis, neuronal 5 [Source:MGI Symbol;Acc:MGI:2442253]	-0.237548	0.534237	-0.858697	0.00577476	-0.621148	0.0424523	8.93782	10.5162	16.2123
ENSMUSG00000026317	Cln8	ceroid-lipofuscinosis, neuronal 8 [Source:MGI Symbol;Acc:MGI:1349447]	-0.0856047	0.794214	-0.629313	0.00689012	-0.543709	0.0149793	6.00752	6.43993	9.29315
ENSMUSG00000025439	Clns1a	chloride channel, nucleotide-sensitive, 1A [Source:MGI Symbol;Acc:MGI:109638]	-0.167857	0.276685	0.220166	0.144966	0.388023	0.00289664	55.3843	62.303	47.558
ENSMUSG00000027079	Clp1	CLP1, cleavage and polyadenylation factor I subunit [Source:MGI Symbol;Acc:MGI:2138968]	0.485568	0.0100649	0.294151	0.161046	-0.191417	0.370811	17.5456	12.729	14.3178
ENSMUSG00000001829	Clpb	ClpB caseinolytic peptidase B [Source:MGI Symbol;Acc:MGI:1100517]	0.380754	0.0331445	-0.503686	0.0043764	-0.884441	2.72492e-08	8.0352	6.19401	11.3897
ENSMUSG00000002981	Clptm1	cleft lip and palate associated transmembrane protein 1 [Source:MGI Symbol;Acc:MGI:1927155]	0.121065	0.590518	-0.872413	2.27261e-07	-0.993478	3.83044e-10	27.1801	25.0549	49.7568
ENSMUSG00000021610	Clptm1l	CLPTM1-like [Source:MGI Symbol;Acc:MGI:2442892]	-0.872291	1.56387e-05	-0.222415	0.38685	0.649876	0.00154715	13.9148	25.4176	16.2408
ENSMUSG00000042489	Clspn	claspin [Source:MGI Symbol;Acc:MGI:2445153]	0.519038	0.0291626	0.177315	0.53895	-0.341723	0.171058	3.14387	2.17728	2.78016
ENSMUSG00000039953	Clstn1	calsyntenin 1 [Source:MGI Symbol;Acc:MGI:1929895]	0.810224	0.000717603	1.03279	2.13566e-05	0.222569	0.43269	32.2204	18.3308	15.7437
ENSMUSG00000032452	Clstn2	calsyntenin 2 [Source:MGI Symbol;Acc:MGI:1929897]	-1.81118	1.65133e-06	0.266965	0.612686	2.07814	2.35431e-08	1.78457	6.29813	1.48049
ENSMUSG00000008153	Clstn3	calsyntenin 3 [Source:MGI Symbol;Acc:MGI:2178323]	-0.473736	0.349679	0.494562	0.33527	0.968298	0.0251386	5.4866	7.62827	3.88893
ENSMUSG00000028478	Clta	clathrin, light polypeptide (Lca) [Source:MGI Symbol;Acc:MGI:894297]	-0.200859	0.32693	0.265319	0.184169	0.466179	0.00664701	84.3466	96.6864	70.1692
ENSMUSG00000047126	Cltc	clathrin, heavy polypeptide (Hc) [Source:MGI Symbol;Acc:MGI:2388633]	-0.989374	4.99305e-05	-0.860595	0.000884335	0.12878	0.689503	24.4462	48.6017	44.3896
ENSMUSG00000022037	Clu	clusterin [Source:MGI Symbol;Acc:MGI:88423]	-0.860867	0.098064	0.284907	0.657012	1.14577	0.017697	4.13131	7.54302	3.39019
ENSMUSG00000014232	Cluap1	clusterin associated protein 1 [Source:MGI Symbol;Acc:MGI:1924029]	-0.393594	0.0240589	-0.405637	0.0226836	-0.0120429	0.970693	6.37929	8.28512	8.46822
ENSMUSG00000041216	Clvs1	clavesin 1 [Source:MGI Symbol;Acc:MGI:1921688]	-1.79441	9.65166e-05	1.64819	0.00191918	3.44261	3.5818e-13	0.376683	1.32155	0.119113
ENSMUSG00000019785	Clvs2	clavesin 2 [Source:MGI Symbol;Acc:MGI:2443223]	-2.9767	0.0013519	0.0118074	1	2.98851	0.00116	0.146365	1.15918	0.144765
ENSMUSG00000025545	Clybl	citrate lyase beta like [Source:MGI Symbol;Acc:MGI:1916884]	0.585558	0.00233326	0.23806	0.293887	-0.347497	0.088062	37.2782	24.774	31.5865
ENSMUSG00000022225	Cma1	chymase 1, mast cell [Source:MGI Symbol;Acc:MGI:96941]	-2.02758	0.599189	-9.02343	0.00135348	-6.99584	0.00891969	0	0.00649573	2.71891
ENSMUSG00000016756	Cmah	cytidine monophospho-N-acetylneuraminic acid hydroxylase [Source:MGI Symbol;Acc:MGI:103227]	-0.875659	0.00191359	0.325437	0.351335	1.2011	1.45678e-05	0.659391	1.22003	0.52509
ENSMUSG00000030282	Cmas	cytidine monophospho-N-acetylneuraminic acid synthetase [Source:MGI Symbol;Acc:MGI:1337124]	-0.469999	0.261956	1.32488	0.000343322	1.79488	1.22191e-07	10.8307	14.9793	4.32373
ENSMUSG00000022235	Cmbl	carboxymethylenebutenolidase-like (Pseudomonas) [Source:MGI Symbol;Acc:MGI:1916824]	-1.40403	0.000426007	-1.93381	1.031e-06	-0.529782	0.230656	2.28812	5.94773	8.75109
ENSMUSG00000039163	Cmc1	COX assembly mitochondrial protein 1 [Source:MGI Symbol;Acc:MGI:1915149]	-0.327299	0.166368	0.464053	0.045036	0.791352	0.000112773	22.2754	27.6453	16.1635
ENSMUSG00000014633	Cmc2	COX assembly mitochondrial protein 2 [Source:MGI Symbol;Acc:MGI:1913781]	0.121874	0.523126	-0.313335	0.0531727	-0.43521	0.00327767	21.5056	19.5509	26.7406
ENSMUSG00000090110	Cmc4	C-x(9)-C motif containing 4 [Source:MGI Symbol;Acc:MGI:5637812]	-0.707154	0.0158777	-0.279569	0.426549	0.427585	0.171937	4.57446	7.30695	5.55166
ENSMUSG00000034390	Cmip	c-Maf inducing protein [Source:MGI Symbol;Acc:MGI:1921690]	-0.762246	0.0288148	0.941794	0.00792963	1.70404	5.4495e-08	6.80124	11.5229	3.5363
ENSMUSG00000028719	Cmpk1	cytidine monophosphate (UMP-CMP) kinase 1 [Source:MGI Symbol;Acc:MGI:1913838]	-0.756278	6.10097e-08	0.69636	2.39201e-06	1.45264	3.689e-27	40.8991	69.1941	25.2394
ENSMUSG00000031875	Cmtm3	CKLF-like MARVEL transmembrane domain containing 3 [Source:MGI Symbol;Acc:MGI:2447162]	0.580525	0.000177052	-0.768093	8.4392e-07	-1.34862	6.92084e-21	70.9553	47.274	120.829
ENSMUSG00000096188	Cmtm4	CKLF-like MARVEL transmembrane domain containing 4 [Source:MGI Symbol;Acc:MGI:2142888]	-0.0292222	0.971897	0.804469	0.020168	0.833691	0.0106335	1.86912	1.90388	1.06824
ENSMUSG00000040759	Cmtm5	CKLF-like MARVEL transmembrane domain containing 5 [Source:MGI Symbol;Acc:MGI:2447164]	-2.32746	1.72001e-18	-5.63006	6.17281e-99	-3.3026	1.1828e-37	10.8659	54.4543	538.38
[truncated: 8,863 more rows]

## Sheet: E11.5 ONvsE13.5ONvsE16.5 ON
Gene ID	Gene Symbol	Gene Description	E11.5 ON vs E13.5 ON		E11.5 ON vs E16.5 ON		E13.5 ON vs E16.5 ON		FPKM
			Log2fold change	p-value	Log2fold change	p-value	Log2fold change	p-value	E11.5 ON	E13.5 ON	E16.5 ON
ENSMUSG00000042208	0610010F05Rik	RIKEN cDNA 0610010F05 gene [Source:MGI Symbol;Acc:MGI:1918925]	0.227171	0.253783	0.98281	1.19e-07	0.755638	1.58e-05	6.75564	5.77984	3.41724
ENSMUSG00000107002	0610012G03Rik	RIKEN cDNA 0610012G03 gene [Source:MGI Symbol;Acc:MGI:1913301]	0.381103	0.701485	2.00501	0.0185442	1.62391	0.0411943	29.4407	22.5896	7.33517
ENSMUSG00000058706	0610030E20Rik	RIKEN cDNA 0610030E20 gene [Source:MGI Symbol;Acc:MGI:1915614]	-0.331336	0.0505865	-0.75078	1.04e-05	-0.419444	0.0124745	3.4849	4.39414	5.8641
ENSMUSG00000028608	0610037L13Rik	RIKEN cDNA 0610037L13 gene [Source:MGI Symbol;Acc:MGI:1921348]	-0.177851	0.110247	-0.434518	8.66e-05	-0.256668	0.017429	20.3626	23.017	27.5224
ENSMUSG00000089889	0610040B10Rik	RIKEN cDNA 0610040B10 gene [Source:MGI Symbol;Acc:MGI:1914922]	-0.674741	0.030882	-0.214572	0.621168	0.46017	0.191308	1.94155	3.09021	2.2456
ENSMUSG00000060512	0610040J01Rik	RIKEN cDNA 0610040J01 gene [Source:MGI Symbol;Acc:MGI:1923511]	2.13833	3.59e-13	0.574153	0.139057	-1.56417	3.65e-07	33.3143	7.55032	22.3761
ENSMUSG00000071456	1110002L01Rik	RIKEN cDNA 1110002L01 gene [Source:MGI Symbol;Acc:MGI:1915821]	0.598174	0.00408109	0.890256	8.88e-05	0.292082	0.262871	2.41474	1.59583	1.30485
ENSMUSG00000030663	1110004F10Rik	RIKEN cDNA 1110004F10 gene [Source:MGI Symbol;Acc:MGI:1929274]	-0.177153	0.168971	0.146849	0.332001	0.324002	0.00686003	130.657	147.765	118.01
ENSMUSG00000107121	1110006O24Rik	RIKEN cDNA 1110006O24 gene [Source:MGI Symbol;Acc:MGI:1913373]	1.06995	4.93e-07	1.0854	6.06e-06	0.0154545	0.972347	12.4281	5.84909	5.86283
ENSMUSG00000021023	1110008L16Rik	RIKEN cDNA 1110008L16 gene [Source:MGI Symbol;Acc:MGI:1913382]	-0.207616	0.432819	-0.624903	0.0110536	-0.417287	0.0820077	3.55929	4.10568	5.48474
ENSMUSG00000039195	1110008P14Rik	RIKEN cDNA 1110008P14 gene [Source:MGI Symbol;Acc:MGI:1920987]	0.251524	0.263586	1.00226	1.85e-06	0.750738	0.000148671	15.6687	13.1612	7.82407
ENSMUSG00000045237	1110012L19Rik	RIKEN cDNA 1110012L19 gene [Source:MGI Symbol;Acc:MGI:1915868]	-0.184753	0.286406	-0.482461	0.00374751	-0.297708	0.0699681	29.3106	33.3697	40.9298
ENSMUSG00000098659	1110015O18Rik	RIKEN cDNA 1110015O18 gene [Source:MGI Symbol;Acc:MGI:1915766]	-5.56106	1.11e-05	-6.29701	5.1e-07	-0.735945	0.364593	0	0.121469	0.213446
ENSMUSG00000097047	1110020A21Rik	RIKEN cDNA 1110020A21 gene [Source:MGI Symbol;Acc:MGI:1915781]	-0.158062	0.733152	0.614536	0.152061	0.772598	0.0449593	4.20625	4.7534	2.74455
ENSMUSG00000103520	1110025M09Rik	RIKEN cDNA 1110025M09 gene [Source:MGI Symbol;Acc:MGI:1915885]	-1.51162	0.00319397	-0.437949	0.554286	1.07367	0.0619018	0.640187	1.85162	0.87102
ENSMUSG00000046999	1110032F04Rik	RIKEN cDNA 1110032F04 gene [Source:MGI Symbol;Acc:MGI:1915975]	1.64204	0.00322485	3.59906	4.62e-08	1.95703	0.00409901	1.45776	0.454837	0.120107
ENSMUSG00000092203	1110038B12Rik	RIKEN cDNA 1110038B12 gene [Source:MGI Symbol;Acc:MGI:1916013]	-0.437404	0.082409	0.746622	0.0050172	1.18403	2.67e-07	12.6713	17.1926	7.5556
ENSMUSG00000032551	1110059G10Rik	RIKEN cDNA 1110059G10 gene [Source:MGI Symbol;Acc:MGI:1913452]	-0.574476	0.000138881	-0.127614	0.558827	0.446863	0.00552979	5.93438	8.8489	6.48751
ENSMUSG00000045414	1190002N15Rik	RIKEN cDNA 1190002N15 gene [Source:MGI Symbol;Acc:MGI:1916111]	-1.33088	6.35e-07	-1.306	1.48e-05	0.0248811	0.959827	2.46192	6.21369	6.08625
ENSMUSG00000097290	1300002E11Rik	RIKEN cDNA 1300002E11 gene [Source:MGI Symbol;Acc:MGI:1919001]	-0.422905	0.0293893	-0.0526594	0.860517	0.370245	0.0728808	4.84712	6.51736	5.02731
ENSMUSG00000098912	1500004A13Rik	RIKEN cDNA 1500004A13 gene [Source:MGI Symbol;Acc:MGI:2442808]	1.02184	0.000613482	1.49922	3.85e-06	0.477379	0.172485	3.45294	1.70835	1.22099
ENSMUSG00000068099	1500009C09Rik	RIKEN cDNA 1500009C09 gene [Source:MGI Symbol;Acc:MGI:1923755]	2.44971	0.017598	0.772671	0.521971	-1.67704	0.162452	0.249489	0.0430916	0.144351
ENSMUSG00000087651	1500009L16Rik	RIKEN cDNA 1500009L16 gene [Source:MGI Symbol;Acc:MGI:1917034]	0.221264	0.320361	1.25138	4.69e-10	1.03012	3.59e-08	36.1782	31.0636	15.2025
ENSMUSG00000072694	1500011B03Rik	RIKEN cDNA 1500011B03 gene [Source:MGI Symbol;Acc:MGI:1913486]	0.398108	0.0682856	0.792783	0.000412777	0.394675	0.080242	53.3522	40.5324	30.7961
ENSMUSG00000098702	1500015A07Rik	RIKEN cDNA 1500015A07 gene [Source:MGI Symbol;Acc:MGI:1916232]	-0.0210203	0.941547	0.442935	0.0312506	0.463955	0.0138932	9.93767	10.0871	7.30532
ENSMUSG00000026051	1500015O10Rik	RIKEN cDNA 1500015O10 gene [Source:MGI Symbol;Acc:MGI:1926146]	-5.12732	1.93e-12	-10.1327	8.53e-47	-5.00537	2.58e-48	0.0431909	1.80871	55.1496
ENSMUSG00000059631	1500035N22Rik	RIKEN cDNA 1500035N22 gene [Source:MGI Symbol;Acc:MGI:1917508]	-2.68335	3.61e-05	-3.32226	9.93e-07	-0.638912	0.363996	0.158424	1.01251	1.61239
ENSMUSG00000050088	1600012H06Rik	RIKEN cDNA 1600012H06 gene [Source:MGI Symbol;Acc:MGI:1915162]	-0.32234	0.0345099	-0.532784	0.000885825	-0.210445	0.215563	17.3072	21.6566	25.0415
ENSMUSG00000054676	1600014C10Rik	RIKEN cDNA 1600014C10 gene [Source:MGI Symbol;Acc:MGI:1919494]	-0.0950469	0.69808	-0.449341	0.0338489	-0.354294	0.0778259	8.72451	9.29293	11.9028
ENSMUSG00000057818	1600029O15Rik	RIKEN cDNA 1600029O15 gene [Source:MGI Symbol;Acc:MGI:3045362]	3.54254	2.07e-09	5.47534	7.16e-09	1.93279	0.0928621	1.52973	0.125256	0.0344248
ENSMUSG00000085984	1700001G11Rik	RIKEN cDNA 1700001G11 gene [Source:MGI Symbol;Acc:MGI:1916553]	1.30412	0.000635543	1.27062	0.00335658	-0.0335073	0.967124	1.74861	0.703878	0.719306
ENSMUSG00000103746	1700001G17Rik	RIKEN cDNA 1700001G17 gene [Source:MGI Symbol;Acc:MGI:1914753]	0.508154	0.33674	1.56798	0.00256368	1.05983	0.0414454	3.64889	2.54674	1.23197
ENSMUSG00000044320	1700001O22Rik	RIKEN cDNA 1700001O22 gene [Source:MGI Symbol;Acc:MGI:1923631]	1.03395	0.0179285	1.25654	0.00941384	0.222588	0.726229	1.56154	0.749148	0.654521
ENSMUSG00000101225	1700008J07Rik	RIKEN cDNA 1700008J07 gene [Source:MGI Symbol;Acc:MGI:1916610]	-0.109912	0.739767	0.434741	0.151347	0.544653	0.0453791	2.93243	3.16683	2.16765
ENSMUSG00000031927	1700012B09Rik	RIKEN cDNA 1700012B09 gene [Source:MGI Symbol;Acc:MGI:1916575]	0.432648	0.469139	1.55017	0.0049768	1.11752	0.0354559	10.3759	7.71599	3.54057
ENSMUSG00000053783	1700016K19Rik	RIKEN cDNA 1700016K19 gene [Source:MGI Symbol;Acc:MGI:1921480]	-0.34899	0.432033	-1.08358	0.0076174	-0.734586	0.0641001	3.35023	4.2704	7.10716
ENSMUSG00000032300	1700017B05Rik	RIKEN cDNA 1700017B05 gene [Source:MGI Symbol;Acc:MGI:1921461]	0.87741	7.15e-07	0.82743	3.84e-05	-0.0499802	0.86188	23.8167	12.9587	13.4212
ENSMUSG00000060715	1700019A02Rik	RIKEN cDNA 1700019A02 gene [Source:MGI Symbol;Acc:MGI:1916647]	-2.8092	0.0524659	-4.31494	0.00303741	-1.50575	0.291341	0.0611127	0.404278	1.11347
ENSMUSG00000043629	1700019D03Rik	RIKEN cDNA 1700019D03 gene [Source:MGI Symbol;Acc:MGI:1914330]	1.35019	4.65e-08	0.8334	0.00424319	-0.516787	0.0754665	6.14922	2.41454	3.45045
ENSMUSG00000085438	1700020I14Rik	RIKEN cDNA 1700020I14 gene [Source:MGI Symbol;Acc:MGI:1913852]	-0.468761	0.0001036	-0.149593	0.36212	0.319169	0.0145318	12.2844	17.0199	13.6272
ENSMUSG00000019797	1700021F05Rik	RIKEN cDNA 1700021F05 gene [Source:MGI Symbol;Acc:MGI:1915101]	0.445406	0.00422709	0.506547	0.00338362	0.0611415	0.791132	14.9209	10.9588	10.5054
ENSMUSG00000087343	1700021N21Rik	RIKEN cDNA 1700021N21 gene [Source:MGI Symbol;Acc:MGI:1916659]	2.78798	0.00100477	2.51199	0.00851817	-0.275997	0.850365	1.3694	0.210299	0.240587
ENSMUSG00000099994	1700024B18Rik	RIKEN cDNA 1700024B18 gene [Source:MGI Symbol;Acc:MGI:1916643]	-4.37963	0.010587	-6.82232	4.33e-05	-2.44269	0.0632345	0.0234287	0.459652	2.47456
ENSMUSG00000106947	1700025A08Rik	RIKEN cDNA 1700025A08 gene [Source:MGI Symbol;Acc:MGI:1916650]	-3.23656	0.127392	-6.51185	0.000579758	-3.27529	0.0525047	0	0.0775817	0.840845
ENSMUSG00000033053	1700028P14Rik	RIKEN cDNA 1700028P14 gene [Source:MGI Symbol;Acc:MGI:1914733]	-2.92736	4.7e-12	-2.87142	6.7e-10	0.0559388	0.935457	0.496886	3.70869	3.57146
ENSMUSG00000071103	1700029J07Rik	RIKEN cDNA 1700029J07 gene [Source:MGI Symbol;Acc:MGI:1916729]	-0.159129	0.575442	-0.685686	0.00515576	-0.526557	0.0275097	2.11893	2.36922	3.40621
ENSMUSG00000052794	1700030K09Rik	RIKEN cDNA 1700030K09 gene [Source:MGI Symbol;Acc:MGI:1919504]	0.343039	0.100146	-0.605009	0.00416828	-0.948048	3.92e-07	5.02101	3.9567	7.63532
ENSMUSG00000027327	1700037H04Rik	RIKEN cDNA 1700037H04 gene [Source:MGI Symbol;Acc:MGI:1914576]	0.543965	0.00135293	0.855237	2.87e-06	0.311272	0.102949	52.8539	36.2211	29.2139
ENSMUSG00000097515	1700040D17Rik	RIKEN cDNA 1700040D17 gene [Source:MGI Symbol;Acc:MGI:1923852]	0.503275	0.423135	1.34273	0.0318337	0.839452	0.197753	1.75426	1.29381	0.689922
ENSMUSG00000103840	1700040K01Rik	RIKEN cDNA 1700040K01 gene [Source:MGI Symbol;Acc:MGI:1920517]	-3.98417	0.0148218	-3.8116	0.0311022	0.172567	0.936803	0	0.199482	0.182404
ENSMUSG00000086391	1700042O10Rik	RIKEN cDNA 1700042O10 gene [Source:MGI Symbol;Acc:MGI:1920571]	-2.44149	0.0487453	-1.36965	0.385145	1.07184	0.463012	0.0784891	0.415185	0.201031
ENSMUSG00000085437	1700047A11Rik	RIKEN cDNA 1700047A11 gene [Source:MGI Symbol;Acc:MGI:1923854]	1.78831	0.0180054	1.39568	0.109907	-0.392636	0.725434	1.48825	0.478131	0.56621
ENSMUSG00000043773	1700048O20Rik	RIKEN cDNA 1700048O20 gene [Source:MGI Symbol;Acc:MGI:1920637]	-0.0473678	0.913263	0.740346	0.0222858	0.787714	0.00743579	6.96899	7.22948	4.17721
ENSMUSG00000099681	1700052K11Rik	RIKEN cDNA 1700052K11 gene [Source:MGI Symbol;Acc:MGI:1920681]	0.49346	0.0609467	0.834612	0.00270412	0.341152	0.264231	2.73105	1.92193	1.5309
ENSMUSG00000099988	1700054A03Rik	RIKEN cDNA 1700054A03 gene [Source:MGI Symbol;Acc:MGI:1925707]	3.02282	0.0266336	2.35147	0.130975	-0.671355	0.73657	1.10299	0.12713	0.217942
ENSMUSG00000044854	1700056E22Rik	RIKEN cDNA 1700056E22 gene [Source:MGI Symbol;Acc:MGI:1920613]	2.56148	0.000381921	2.31518	0.00435194	-0.246299	0.844569	1.03835	0.167362	0.209888
ENSMUSG00000040657	1700063H04Rik	RIKEN cDNA 1700063H04 gene [Source:MGI Symbol;Acc:MGI:1921519]	0.532673	0.653745	4.03236	0.00141235	3.49969	0.00505525	1.28061	0.886414	0.0813289
ENSMUSG00000038323	1700066M21Rik	RIKEN cDNA 1700066M21 gene [Source:MGI Symbol;Acc:MGI:1920717]	-0.0104762	0.989141	0.705704	0.0558725	0.71618	0.0334851	3.95952	3.98075	2.4272
ENSMUSG00000097080	1700086O06Rik	RIKEN cDNA 1700086O06 gene [Source:MGI Symbol;Acc:MGI:1920766]	0.463276	0.0827457	0.673739	0.0184988	0.210463	0.529393	6.3137	4.58776	3.96007
ENSMUSG00000090840	1700092M07Rik	RIKEN cDNA 1700092M07 gene [Source:MGI Symbol;Acc:MGI:1921557]	2.09032	0.0199833	0.604741	0.581091	-1.48558	0.152345	1.0597	0.246757	0.699039
ENSMUSG00000085407	1700095J03Rik	RIKEN cDNA 1700095J03 gene [Source:MGI Symbol;Acc:MGI:1921543]	0.173098	0.811985	1.33241	0.0271039	1.15931	0.0398553	3.77154	3.35715	1.49664
ENSMUSG00000101856	1700096K18Rik	RIKEN cDNA 1700096K18 gene [Source:MGI Symbol;Acc:MGI:1920821]	0.361224	0.323418	0.883844	0.013998	0.52262	0.151777	6.59779	5.12263	3.57825
ENSMUSG00000097527	1700112J16Rik	RIKEN cDNA 1700112J16 gene [Source:MGI Symbol;Acc:MGI:1923878]	1.16735	0.00306724	0.972772	0.031178	-0.194579	0.750702	1.00274	0.454439	0.509301
ENSMUSG00000100599	1700120C14Rik	RIKEN cDNA 1700120C14 gene [Source:MGI Symbol;Acc:MGI:1920850]	0.0788921	0.88368	0.983129	0.0198744	0.904237	0.0217101	4.37192	4.16506	2.21151
ENSMUSG00000100182	1810006J02Rik	RIKEN cDNA 1810006J02 gene [Source:MGI Symbol;Acc:MGI:1916280]	-2.97785	4.97e-05	-2.84206	0.000528365	0.135793	0.906528	0.123779	0.952641	0.867991
ENSMUSG00000022507	1810013L24Rik	RIKEN cDNA 1810013L24 gene [Source:MGI Symbol;Acc:MGI:1916303]	0.0987465	0.626486	0.581416	0.000796647	0.482669	0.0031031	9.20789	8.6375	6.15901
ENSMUSG00000097412	1810014B01Rik	RIKEN cDNA 1810014B01 gene [Source:MGI Symbol;Acc:MGI:1913513]	-0.862959	0.000262913	-0.443719	0.136259	0.41924	0.129678	2.7512	5.02929	3.74573
ENSMUSG00000087331	1810021B22Rik	RIKEN cDNA 1810021B22 gene [Source:MGI Symbol;Acc:MGI:1916370]	0.103644	0.828724	-0.957023	0.00839218	-1.06067	0.00184381	2.47471	2.27412	4.79326
ENSMUSG00000078784	1810022K09Rik	RIKEN cDNA 1810022K09 gene [Source:MGI Symbol;Acc:MGI:1916376]	-0.058666	0.827026	0.776254	0.000153178	0.83492	5.61e-06	92.2758	96.1579	53.8832
ENSMUSG00000101970	1810026B05Rik	RIKEN cDNA 1810026B05 gene [Source:MGI Symbol;Acc:MGI:1916420]	-0.214672	0.509167	0.498247	0.119972	0.712919	0.00995945	1.6978	1.98301	1.20274
ENSMUSG00000044148	1810030O07Rik	RIKEN cDNA 1810030O07 gene [Source:MGI Symbol;Acc:MGI:1916405]	-0.346718	0.102543	-0.733125	0.000651613	-0.386406	0.0707893	23.5304	29.9181	39.1065
ENSMUSG00000054091	1810037I17Rik	RIKEN cDNA 1810037I17 gene [Source:MGI Symbol;Acc:MGI:1914954]	-0.536167	0.041331	-0.520065	0.0826772	0.0161016	0.972366	58.9559	85.5155	84.5603
ENSMUSG00000020284	1810043G02Rik	RIKEN cDNA 1810043G02 gene [Source:MGI Symbol;Acc:MGI:1915134]	0.365738	0.0677974	-0.279638	0.237989	-0.645375	0.000627717	11.3855	8.83266	13.8184
ENSMUSG00000035372	1810055G02Rik	RIKEN cDNA 1810055G02 gene [Source:MGI Symbol;Acc:MGI:1919306]	-0.0811119	0.753268	-0.556741	0.00869017	-0.475629	0.0158566	29.6889	31.3683	43.6502
ENSMUSG00000027713	1810062G17Rik	RIKEN cDNA 1810062G17 gene [Source:MGI Symbol;Acc:MGI:1919532]	-1.35156	0.0372162	-2.49941	0.000126079	-1.14785	0.0781873	0.533386	1.3906	2.99578
ENSMUSG00000044694	2010007H06Rik	RIKEN cDNA 2010007H06 gene [Source:MGI Symbol;Acc:MGI:1917099]	-0.655463	0.139038	-2.00528	2.16e-06	-1.34982	0.000761354	0.725875	1.14446	2.91245
ENSMUSG00000096983	2010015M23Rik	RIKEN cDNA 2010015M23 gene [Source:MGI Symbol;Acc:MGI:1919337]	0.383112	0.299887	1.07528	0.00315082	0.692164	0.0610453	3.88412	2.98209	1.83743
ENSMUSG00000021458	2010111I01Rik	RIKEN cDNA 2010111I01 gene [Source:MGI Symbol;Acc:MGI:1919311]	-0.254657	0.0300009	-1.25412	5.16e-29	-0.99946	2.89e-22	8.60101	10.2736	20.5311
ENSMUSG00000030587	2200002D01Rik	RIKEN cDNA 2200002D01 gene [Source:MGI Symbol;Acc:MGI:1919525]	1.53882	0.00652379	1.25229	0.0542474	-0.286526	0.737132	1.23068	0.411474	0.515065
ENSMUSG00000097165	2210008F06Rik	RIKEN cDNA 2210008F06 gene [Source:MGI Symbol;Acc:MGI:1917307]	-0.328011	0.5007	1.26634	0.00605899	1.59435	0.000128028	3.30283	4.16695	1.37263
ENSMUSG00000029559	2210016L21Rik	RIKEN cDNA 2210016L21 gene [Source:MGI Symbol;Acc:MGI:1919607]	0.51143	0.00260849	0.296771	0.155975	-0.214659	0.292391	26.9018	18.8425	21.8966
ENSMUSG00000071252	2210408I21Rik	RIKEN cDNA 2210408I21 gene [Source:MGI Symbol;Acc:MGI:1919621]	-0.378456	0.0407537	-0.241581	0.285564	0.136875	0.562607	3.68093	4.78621	4.35665
ENSMUSG00000032403	2300009A05Rik	RIKEN cDNA 2300009A05 gene [Source:MGI Symbol;Acc:MGI:1916728]	-0.416842	0.482932	0.878255	0.143881	1.2951	0.0121147	2.00509	2.67253	1.09094
ENSMUSG00000097354	2310001H17Rik	RIKEN cDNA 2310001H17 gene [Source:MGI Symbol;Acc:MGI:1923682]	-3.10779	9.62e-21	-3.15637	2.3e-18	-0.0485778	0.926042	0.0681463	0.5944	0.615864
ENSMUSG00000079283	2310009B15Rik	RIKEN cDNA 2310009B15 gene [Source:MGI Symbol;Acc:MGI:1916799]	0.21339	0.502311	0.694357	0.0186689	0.480967	0.0950473	10.0889	8.71394	6.23687
ENSMUSG00000097162	2310010J17Rik	RIKEN cDNA 2310010J17 gene [Source:MGI Symbol;Acc:MGI:1925579]	-1.30985	0.00273738	-0.749671	0.169546	0.560183	0.287753	1.46825	3.66209	2.48128
ENSMUSG00000020133	2310011J03Rik	RIKEN cDNA 2310011J03 gene [Source:MGI Symbol;Acc:MGI:1913624]	0.1905	0.457317	-0.304189	0.250989	-0.49469	0.0260796	25.2709	22.0597	31.1851
ENSMUSG00000070574	2310016G11Rik	RIKEN cDNA 2310016G11 gene [Source:MGI Symbol;Acc:MGI:1916828]	-1.37208	0.0997389	-2.89741	0.000136068	-1.52533	0.0348644	0.0769468	0.214634	0.554677
ENSMUSG00000031983	2310022B05Rik	RIKEN cDNA 2310022B05 gene [Source:MGI Symbol;Acc:MGI:1916801]	-0.515436	0.045216	-0.351983	0.258321	0.163453	0.621795	5.90188	8.42271	7.53703
ENSMUSG00000032062	2310030G06Rik	RIKEN cDNA 2310030G06 gene [Source:MGI Symbol;Acc:MGI:1914202]	-2.10232	1.82e-11	-1.72621	1.28e-06	0.376104	0.347237	0.803507	3.44083	2.64706
ENSMUSG00000020441	2310033P09Rik	RIKEN cDNA 2310033P09 gene [Source:MGI Symbol;Acc:MGI:1915112]	0.933431	1.87e-07	0.908172	7.22e-06	-0.0252584	0.937899	26.7017	13.9274	14.2424
ENSMUSG00000099655	2310034G01Rik	RIKEN cDNA 2310034G01 gene [Source:MGI Symbol;Acc:MGI:1922829]	-0.84152	0.0488603	-0.506289	0.341269	0.335231	0.535211	1.04205	1.84927	1.47253
ENSMUSG00000040177	2310057M21Rik	RIKEN cDNA 2310057M21 gene [Source:MGI Symbol;Acc:MGI:1915527]	0.4111	0.00597226	0.487245	0.003182	0.0761447	0.724033	2.89996	2.18683	2.06952
ENSMUSG00000085379	2310058D17Rik	RIKEN cDNA 2310058D17 gene [Source:MGI Symbol;Acc:MGI:1922944]	0.697667	0.0156333	0.564912	0.0922299	-0.132755	0.75509	1.73725	1.07465	1.1738
ENSMUSG00000050705	2310061I04Rik	RIKEN cDNA 2310061I04 gene [Source:MGI Symbol;Acc:MGI:1916912]	0.810923	0.000782318	1.07989	4.68e-05	0.268966	0.38365	9.87554	5.59047	4.66484
ENSMUSG00000036873	2410004B18Rik	RIKEN cDNA 2410004B18 gene [Source:MGI Symbol;Acc:MGI:1913671]	0.324655	0.156404	0.802019	0.000427593	0.477363	0.0328099	21.0414	16.766	12.0716
ENSMUSG00000085338	2410004I01Rik	RIKEN cDNA 2410004I01 gene [Source:MGI Symbol;Acc:MGI:1916989]	0.186689	0.739835	1.39176	0.00729966	1.20507	0.0216204	0.994803	0.904159	0.386101
ENSMUSG00000071398	2410004P03Rik	RIKEN cDNA 2410004P03 gene [Source:MGI Symbol;Acc:MGI:1920917]	0.157252	0.819149	-1.19868	0.0281945	-1.35593	0.00629843	0.684453	0.612739	1.56859
ENSMUSG00000086841	2410006H16Rik	RIKEN cDNA 2410006H16 gene [Source:MGI Symbol;Acc:MGI:1916471]	-1.14413	2.02e-06	-0.606378	0.0402712	0.537751	0.0487488	41.768	92.4655	63.6257
ENSMUSG00000073164	2410018L13Rik	RIKEN cDNA 2410018L13 gene [Source:MGI Symbol;Acc:MGI:1916982]	0.287737	0.479765	1.83873	4.24e-07	1.55099	6.23e-06	2.03618	1.6644	0.569534
ENSMUSG00000051297	2410124H12Rik	RIKEN cDNA 2410124H12 gene [Source:MGI Symbol;Acc:MGI:1924035]	-2.65697	0.085453	-3.98497	0.011074	-1.328	0.408835	0.0643785	0.42712	1.06982
ENSMUSG00000066175	2510046G10Rik	RIKEN cDNA 2510046G10 gene [Source:MGI Symbol;Acc:MGI:3698051]	-0.467005	0.191554	0.450218	0.282447	0.917223	0.00785406	3.82785	5.26529	2.79542
ENSMUSG00000031242	2610002M06Rik	RIKEN cDNA 2610002M06 gene [Source:MGI Symbol;Acc:MGI:1914278]	-0.479332	0.0180054	0.00733195	0.987152	0.486664	0.019486	5.8917	8.23109	5.86355
ENSMUSG00000091474	2610021A01Rik	RIKEN cDNA 2610021A01 gene [Source:MGI Symbol;Acc:MGI:1922662]	-0.780582	0.0075886	-0.510028	0.150772	0.270554	0.461229	2.85638	4.91392	4.06533
ENSMUSG00000087259	2610035D17Rik	RIKEN cDNA 2610035D17 gene [Source:MGI Symbol;Acc:MGI:1919636]	1.92471	1.4e-08	1.45214	0.00020259	-0.472569	0.277278	10.5685	2.7619	3.86269
ENSMUSG00000059482	2610301B20Rik	RIKEN cDNA 2610301B20 gene [Source:MGI Symbol;Acc:MGI:1914407]	-0.530117	0.00188222	-0.503502	0.00946992	0.0266149	0.924832	25.3919	36.6752	35.989
ENSMUSG00000085936	2610307P16Rik	RIKEN cDNA 2610307P16 gene [Source:MGI Symbol;Acc:MGI:1919768]	0.558948	0.0369706	0.388371	0.227385	-0.170577	0.627154	5.36039	3.64286	4.09174
ENSMUSG00000097040	2610316D01Rik	RIKEN cDNA 2610316D01 gene [Source:MGI Symbol;Acc:MGI:1919761]	-0.697774	0.0059813	-1.40429	6.23e-08	-0.706513	0.0058474	3.95574	6.4624	10.5188
ENSMUSG00000049916	2610318N02Rik	RIKEN cDNA 2610318N02 gene [Source:MGI Symbol;Acc:MGI:1917708]	2.00455	2.56e-21	2.30342	3.34e-22	0.298861	0.294571	53.4637	13.2747	10.8222
ENSMUSG00000010277	2610507B11Rik	RIKEN cDNA 2610507B11 gene [Source:MGI Symbol;Acc:MGI:1919753]	-0.435148	0.0640947	-0.976199	4.09e-05	-0.54105	0.0197051	9.21825	12.4637	18.1333
ENSMUSG00000097180	2700038G22Rik	RIKEN cDNA 2700038G22 gene [Source:MGI Symbol;Acc:MGI:1914444]	0.0213298	0.971211	1.38236	0.000135441	1.36103	4.35e-05	6.83732	6.76639	2.61861
ENSMUSG00000041789	2700046A07Rik	RIKEN cDNA 2700046A07 gene [Source:MGI Symbol;Acc:MGI:1919803]	-0.447065	0.366389	-3.21182	6.8e-16	-2.76475	9.26e-14	0.425349	0.590592	3.96486
ENSMUSG00000086224	2700069I18Rik	RIKEN cDNA 2700069I18 gene [Source:MGI Symbol;Acc:MGI:1919858]	-0.653251	0.126149	2.15247	6.19e-06	2.80572	1.5e-10	2.43412	3.81772	0.547476
ENSMUSG00000062198	2700097O09Rik	RIKEN cDNA 2700097O09 gene [Source:MGI Symbol;Acc:MGI:1919908]	-0.35563	0.104856	0.383915	0.120777	0.739545	0.000282121	7.6102	9.74697	5.82674
ENSMUSG00000098090	2700099C18Rik	RIKEN cDNA 2700099C18 gene [Source:MGI Symbol;Acc:MGI:1924272]	-0.0624261	0.793874	0.489973	0.0127026	0.552399	0.00198145	9.99331	10.3948	7.11572
ENSMUSG00000087497	2810001G20Rik	RIKEN cDNA 2810001G20 gene [Source:MGI Symbol;Acc:MGI:1913706]	-0.0563842	0.7942	0.407019	0.0229228	0.463403	0.00385386	51.6869	53.873	39.0034
ENSMUSG00000031984	2810004N23Rik	RIKEN cDNA 2810004N23 gene [Source:MGI Symbol;Acc:MGI:1913773]	0.467486	0.000223181	0.727164	1.17e-07	0.259677	0.071186	13.324	9.62309	8.04785
ENSMUSG00000049881	2810025M15Rik	RIKEN cDNA 2810025M15 gene [Source:MGI Symbol;Acc:MGI:1917203]	0.434149	0.0389236	0.930336	1.63e-05	0.496187	0.019367	75.0349	55.5889	39.3774
ENSMUSG00000037735	2810032G03Rik	RIKEN cDNA 2810032G03 gene [Source:MGI Symbol;Acc:MGI:1919919]	-0.407871	0.170751	-0.76405	0.0114349	-0.356179	0.261144	2.53654	3.33397	4.29934
ENSMUSG00000099034	2810039B14Rik	RIKEN cDNA 2810039B14 gene [Source:MGI Symbol;Acc:MGI:1919915]	1.01135	8.81e-06	0.663209	0.0134485	-0.348139	0.218275	2.52935	1.27736	1.59989
ENSMUSG00000018570	2810408A11Rik	RIKEN cDNA 2810408A11 gene [Source:MGI Symbol;Acc:MGI:1917669]	0.417066	0.0520717	0.493465	0.0370258	0.076399	0.8012	13.0952	9.82133	9.29926
ENSMUSG00000087213	2810408I11Rik	RIKEN cDNA 2810408I11 gene [Source:MGI Symbol;Acc:MGI:1917191]	-0.393613	0.188166	0.366087	0.298271	0.759699	0.00879339	2.14577	2.79468	1.66364
ENSMUSG00000075389	2810410L24Rik	RIKEN cDNA 2810410L24 gene [Source:MGI Symbol;Acc:MGI:1923627]	0.929503	0.000263002	0.502247	0.108449	-0.427255	0.157013	4.55733	2.39904	3.21149
ENSMUSG00000100594	2810414N06Rik	RIKEN cDNA 2810414N06 gene [Source:MGI Symbol;Acc:MGI:1919065]	0.59011	0.044865	0.33694	0.35391	-0.25317	0.498795	4.00329	2.69072	3.17454
ENSMUSG00000097709	2810429I04Rik	RIKEN cDNA 2810429I04 gene [Source:MGI Symbol;Acc:MGI:1924187]	0.208562	0.294854	1.21639	1.98e-10	1.00782	8.52e-08	1.29155	1.11245	0.555858
ENSMUSG00000086283	2810433D01Rik	RIKEN cDNA 2810433D01 gene [Source:MGI Symbol;Acc:MGI:1924382]	-2.24262	0.00270093	-4.27335	2.79e-09	-2.03073	0.0012041	0.0962718	0.437249	1.78049
ENSMUSG00000091475	2810468N07Rik	RIKEN cDNA 2810468N07 gene [Source:MGI Symbol;Acc:MGI:1920084]	2.24161	5.6e-23	0.211053	0.535903	-2.03055	3.25e-18	28.0543	5.94393	24.2346
ENSMUSG00000044117	2900011O08Rik	RIKEN cDNA 2900011O08 gene [Source:MGI Symbol;Acc:MGI:1914504]	1.80368	1.86e-05	1.83303	0.000115421	0.0293518	0.971571	8.5398	2.44297	2.39728
ENSMUSG00000051339	2900026A02Rik	RIKEN cDNA 2900026A02 gene [Source:MGI Symbol;Acc:MGI:1920194]	-0.557752	0.00942746	-1.02873	3.42e-06	-0.470975	0.0363993	0.633241	0.932466	1.29112
ENSMUSG00000099696	2900052N01Rik	RIKEN cDNA 2900052N01 gene [Source:MGI Symbol;Acc:MGI:1920290]	-5.50091	0.000403176	-7.18788	3.96e-06	-1.68697	0.171706	0	0.0786804	0.252803
ENSMUSG00000106746	2900064F13Rik	RIKEN cDNA 2900064F13 gene [Source:MGI Symbol;Acc:MGI:1920293]	-2.14477	0.00120915	-0.179013	0.881684	1.96575	0.00969643	0.193435	0.854637	0.215675
ENSMUSG00000097277	2900076A07Rik	RIKEN cDNA 2900076A07 gene [Source:MGI Symbol;Acc:MGI:1920242]	-0.344973	0.131311	0.167108	0.572566	0.512081	0.0226187	7.38458	9.42046	6.57391
ENSMUSG00000070282	3000002C10Rik	RIKEN cDNA 3000002C10 gene [Source:MGI Symbol;Acc:MGI:3036226]	0.287178	0.250624	0.604552	0.0164824	0.317374	0.233755	2.64313	2.16674	1.73379
ENSMUSG00000085355	3010003L21Rik	RIKEN cDNA 3010003L21 gene [Source:MGI Symbol;Acc:MGI:1924094]	1.41264	0.0446638	2.10281	0.00668484	0.690171	0.45142	1.20172	0.44441	0.278312
ENSMUSG00000079737	3110001I22Rik	RIKEN cDNA 3110001I22 gene [Source:MGI Symbol;Acc:MGI:1913848]	0.407812	0.0931006	0.920673	0.000200567	0.512862	0.0398117	9.40781	7.09551	4.97859
ENSMUSG00000026388	3110009E18Rik	RIKEN cDNA 3110009E18 gene [Source:MGI Symbol;Acc:MGI:1920353]	0.108115	0.767	0.913305	0.00224492	0.80519	0.00436904	3.90199	3.62644	2.07502
ENSMUSG00000074415	3110039I08Rik	RIKEN cDNA 3110039I08 gene [Source:MGI Symbol;Acc:MGI:1920394]	-0.797073	0.00171702	-0.0246705	0.957978	0.772402	0.00305402	11.6386	20.2334	11.8397
ENSMUSG00000086815	3110082J24Rik	RIKEN cDNA 3110082J24 gene [Source:MGI Symbol;Acc:MGI:3641994]	3.2477	0.024267	3.82729	0.0324684	0.579588	0.831224	0.565555	0.0564641	0.0376915
ENSMUSG00000031125	3830403N18Rik	RIKEN cDNA 3830403N18 gene [Source:MGI Symbol;Acc:MGI:1917941]	-4.99799	0.00149722	-6.69538	1.65e-05	-1.69739	0.172805	0	0.173048	0.569891
ENSMUSG00000033111	3830406C13Rik	RIKEN cDNA 3830406C13 gene [Source:MGI Symbol;Acc:MGI:1917937]	-0.278246	0.0351249	-0.346747	0.016056	-0.0685011	0.701073	17.9748	21.8689	22.8692
ENSMUSG00000105597	4633401B06Rik	RIKEN cDNA 4633401B06 gene [Source:MGI Symbol;Acc:MGI:1918078]	-1.67735	0.0424347	-0.885579	0.402118	0.791771	0.421283	0.422112	1.36669	0.781751
ENSMUSG00000097350	4732491K20Rik	RIKEN cDNA 4732491K20 gene [Source:MGI Symbol;Acc:MGI:3026975]	0.832294	0.00705978	0.11624	0.803532	-0.716055	0.0290648	3.24133	1.80226	2.99172
ENSMUSG00000097236	4831440E17Rik	RIKEN cDNA 4831440E17 gene [Source:MGI Symbol;Acc:MGI:2445144]	-2.00315	0.000104612	-2.31249	2.87e-05	-0.309346	0.642031	0.292528	1.17173	1.42058
ENSMUSG00000025871	4833439L19Rik	RIKEN cDNA 4833439L19 gene [Source:MGI Symbol;Acc:MGI:1921162]	0.249937	0.233437	-0.142096	0.587725	-0.392033	0.048792	114.753	96.502	126.628
ENSMUSG00000103103	4833445I07Rik	RIKEN cDNA 4833445I07 gene [Source:MGI Symbol;Acc:MGI:2143268]	-1.34912	0.000304968	-1.82693	5.75e-06	-0.477801	0.284715	1.21853	3.10229	4.30022
ENSMUSG00000029828	4921507P07Rik	RIKEN cDNA 4921507P07 gene [Source:MGI Symbol;Acc:MGI:1918071]	-1.12541	0.0574448	-1.35253	0.0354066	-0.22712	0.779419	0.399121	0.866168	1.00942
ENSMUSG00000027309	4930402H24Rik	RIKEN cDNA 4930402H24 gene [Source:MGI Symbol;Acc:MGI:1923029]	0.11878	0.388726	-0.227984	0.0996376	-0.346763	0.00348249	6.67799	6.16774	7.82496
ENSMUSG00000086918	4930429F24Rik	RIKEN cDNA 4930429F24 gene [Source:MGI Symbol;Acc:MGI:1921883]	-0.706974	0.266302	-1.94908	0.00082243	-1.24211	0.0294623	0.386433	0.647109	1.51331
ENSMUSG00000109147	4930431P19Rik	RIKEN cDNA 4930431P19 gene [Source:MGI Symbol;Acc:MGI:1921136]	0.810014	0.0107471	0.56523	0.132468	-0.244784	0.574181	1.3793	0.794855	0.934844
ENSMUSG00000008129	4930432K21Rik	RIKEN cDNA 4930432K21 gene [Source:MGI Symbol;Acc:MGI:1921916]	0.0561687	0.899675	-0.723165	0.0306911	-0.779334	0.0109223	2.72384	2.62242	4.48688
ENSMUSG00000021747	4930452B06Rik	RIKEN cDNA 4930452B06 gene [Source:MGI Symbol;Acc:MGI:1926154]	-1.12224	0.000620199	-1.159	0.00165959	-0.0367604	0.94868	4.64005	10.0933	10.3554
ENSMUSG00000059920	4930453N24Rik	RIKEN cDNA 4930453N24 gene [Source:MGI Symbol;Acc:MGI:1914859]	-0.174266	0.1981	0.0904504	0.599096	0.264716	0.0432538	10.8755	12.2738	10.2141
ENSMUSG00000085684	4930469K13Rik	RIKEN cDNA 4930469K13 gene [Source:MGI Symbol;Acc:MGI:1924124]	-0.710489	0.324556	-1.9823	0.00219935	-1.27181	0.046357	0.554939	0.877678	2.19975
ENSMUSG00000044906	4930503L19Rik	RIKEN cDNA 4930503L19 gene [Source:MGI Symbol;Acc:MGI:1922045]	0.451527	0.0349573	0.717649	0.00159262	0.266122	0.281416	10.4179	7.63539	6.33628
ENSMUSG00000092183	4930515G01Rik	RIKEN cDNA 4930515G01 gene [Source:MGI Symbol;Acc:MGI:1914892]	-0.868406	0.0186041	-0.106068	0.855677	0.762338	0.0589246	1.40593	2.58283	1.51386
ENSMUSG00000097504	4930516B21Rik	RIKEN cDNA 4930516B21 gene [Source:MGI Symbol;Acc:MGI:1922364]	0.377671	0.323539	1.5904	9.06e-06	1.21273	0.000377901	9.19896	7.1332	3.04698
ENSMUSG00000074039	4930520O04Rik	RIKEN cDNA 4930520O04 gene [Source:MGI Symbol;Acc:MGI:1922366]	-1.49478	0.000154871	-1.83034	1.98e-05	-0.335561	0.513627	0.314291	0.882595	1.11228
ENSMUSG00000072762	4930522L14Rik	RIKEN cDNA 4930522L14 gene [Source:MGI Symbol;Acc:MGI:1925270]	-0.656828	0.014481	-0.34205	0.314372	0.314778	0.321343	6.37284	10.0515	8.07381
ENSMUSG00000090394	4930523C07Rik	RIKEN cDNA 4930523C07 gene [Source:MGI Symbol;Acc:MGI:1914897]	-0.924575	0.0714036	-3.00796	1.12e-09	-2.08339	6.15e-06	0.262811	0.499191	2.1125
ENSMUSG00000035364	4930524J08Rik	RIKEN cDNA 4930524J08 gene [Source:MGI Symbol;Acc:MGI:1922379]	-0.161253	0.775803	1.40714	0.00478951	1.5684	0.000820299	3.04369	3.39281	1.14887
ENSMUSG00000085521	4930526A20Rik	RIKEN cDNA 4930526A20 gene [Source:MGI Symbol;Acc:MGI:3612449]	0.46398	0.352047	1.01532	0.0448693	0.551339	0.312495	1.43928	1.03557	0.713838
ENSMUSG00000106791	4930553P18Rik	RIKEN cDNA 4930553P18 gene [Source:MGI Symbol;Acc:MGI:1922605]	0.903315	0.130344	1.42128	0.0283471	0.517964	0.501383	0.965525	0.504123	0.359227
ENSMUSG00000096971	4930556M19Rik	RIKEN cDNA 4930556M19 gene [Source:MGI Symbol;Acc:MGI:1922509]	-0.279715	0.564925	-1.38648	0.000642479	-1.10677	0.00445443	0.430505	0.536471	1.12344
ENSMUSG00000085084	4930570G19Rik	RIKEN cDNA 4930570G19 gene [Source:MGI Symbol;Acc:MGI:1923158]	1.16137	0.0378762	2.00607	0.000712657	0.844704	0.176428	2.65966	1.19182	0.662376
ENSMUSG00000037358	4930578C19Rik	RIKEN cDNA 4930578C19 gene [Source:MGI Symbol;Acc:MGI:1923155]	-0.911466	0.244858	-1.59111	0.0449602	-0.679648	0.424035	0.228912	0.427671	0.687414
ENSMUSG00000031938	4931406C07Rik	RIKEN cDNA 4931406C07 gene [Source:MGI Symbol;Acc:MGI:1918234]	-0.546784	0.0089596	-0.630968	0.00620696	-0.0841842	0.780647	1.25185	1.83278	1.94091
ENSMUSG00000066571	4931406P16Rik	RIKEN cDNA 4931406P16 gene [Source:MGI Symbol;Acc:MGI:1924311]	-0.0141811	0.968404	-1.19145	1.05e-08	-1.17727	7.18e-10	2.05284	2.07767	4.68972
ENSMUSG00000022179	4931414P19Rik	RIKEN cDNA 4931414P19 gene [Source:MGI Symbol;Acc:MGI:1921609]	0.22554	0.497419	-0.583176	0.0590204	-0.808716	0.00336061	2.21462	1.91227	3.30481
ENSMUSG00000014837	4931428F04Rik	RIKEN cDNA 4931428F04 gene [Source:MGI Symbol;Acc:MGI:1921606]	0.703142	0.0194716	0.87069	0.00842299	0.167548	0.680962	7.79653	4.77726	4.26283
ENSMUSG00000069713	4933406P04Rik	RIKEN cDNA 4933406P04 gene [Source:MGI Symbol;Acc:MGI:1921670]	0.601585	0.118718	1.23885	0.0018738	0.63726	0.12349	3.81275	2.52724	1.61543
ENSMUSG00000084959	4933407I08Rik	RIKEN cDNA 4933407I08 gene [Source:MGI Symbol;Acc:MGI:1918259]	2.33156	0.0453421	-0.00758196	1	-2.33914	0.0570353	0.257491	0.0493962	0.257371
ENSMUSG00000072893	4933439C10Rik	RIKEN cDNA 4933439C10 gene [Source:MGI Symbol;Acc:MGI:1921726]	-0.709842	0.030278	-0.837372	0.0198744	-0.12753	0.781764	1.10227	1.80582	1.96747
ENSMUSG00000040412	5330417C22Rik	RIKEN cDNA 5330417C22 gene [Source:MGI Symbol;Acc:MGI:1923930]	-1.03949	0.00651818	-0.735854	0.108046	0.303634	0.541075	1.13911	2.34551	1.89665
ENSMUSG00000087620	5330434G04Rik	RIKEN cDNA 5330434G04 gene [Source:MGI Symbol;Acc:MGI:1925519]	2.00662	1.08e-06	3.28671	1.37e-12	1.28009	0.00774152	2.13826	0.537176	0.218644
ENSMUSG00000052291	5330438D12Rik	RIKEN cDNA 5330438D12 gene [Source:MGI Symbol;Acc:MGI:3026931]	-0.148742	0.705841	0.733707	0.0336703	0.882449	0.00436071	4.08829	4.55928	2.45841
ENSMUSG00000085776	5430402O13Rik	RIKEN cDNA 5430402O13 gene [Source:MGI Symbol;Acc:MGI:1918631]	-0.526975	0.123917	-0.825016	0.0186427	-0.298041	0.457316	1.57307	2.30312	2.77943
ENSMUSG00000072763	5430403G16Rik	RIKEN cDNA 5430403G16 gene [Source:MGI Symbol;Acc:MGI:1924450]	-1.07281	0.000370774	-0.730982	0.0422339	0.341826	0.36553	1.79355	3.79699	2.9812
ENSMUSG00000097772	5430416N02Rik	RIKEN cDNA 5430416N02 gene [Source:MGI Symbol;Acc:MGI:1918676]	-0.167357	0.742294	1.29173	0.00328797	1.45909	0.000326237	0.792722	0.890712	0.323259
ENSMUSG00000099170	5730403I07Rik	RIKEN cDNA 5730403I07 gene [Source:MGI Symbol;Acc:MGI:1917737]	1.2692	0.000444535	1.93389	7.97e-07	0.664696	0.105701	39.6327	16.4831	10.3696
ENSMUSG00000073755	5730409E04Rik	RIKEN cDNA 5730409E04Rik gene [Source:MGI Symbol;Acc:MGI:3609248]	-0.839668	0.0103712	-0.847501	0.0212349	-0.00783295	0.991786	1.46452	2.61133	2.64137
ENSMUSG00000097766	5730420D15Rik	RIKEN cDNA 5730420D15 gene [Source:MGI Symbol;Acc:MGI:1917773]	-7.03403	1.95e-07	-6.29204	9.8e-06	0.741985	0.491744	0.00838437	1.04514	0.610707
ENSMUSG00000107468	5730507A11Rik	RIKEN cDNA 5730507A11 gene [Source:MGI Symbol;Acc:MGI:1917874]	0.66884	0.178565	1.72704	0.000570009	1.0582	0.0339487	1.7401	1.10831	0.524361
ENSMUSG00000073197	5730507C01Rik	RIKEN cDNA 5730507C01 gene [Source:MGI Symbol;Acc:MGI:1917882]	-0.0938345	0.881492	1.20087	0.018526	1.29471	0.00642236	1.85691	1.97544	0.806042
ENSMUSG00000102744	5830444F18Rik	RIKEN cDNA 5830444F18 gene [Source:MGI Symbol;Acc:MGI:2444780]	1.60829	0.0184253	2.06803	0.00674639	0.459743	0.638078	1.0005	0.352209	0.237614
ENSMUSG00000046463	5930403N24Rik	RIKEN cDNA 5930403N24 gene [Source:MGI Symbol;Acc:MGI:2444171]	0.512864	0.0218406	0.841056	0.000418488	0.328192	0.205682	3.20414	2.23508	1.78778
ENSMUSG00000072591	5930412G12Rik	RIKEN cDNA 5930412G12 gene [Source:MGI Symbol;Acc:MGI:2442398]	1.21148	0.000272723	0.932586	0.0154943	-0.278897	0.551394	1.74281	0.745357	0.91135
ENSMUSG00000100301	6030407O03Rik	RIKEN cDNA 6030407O03 gene [Source:MGI Symbol;Acc:MGI:1924410]	1.25712	0.000726368	-0.525931	0.218432	-1.78305	1.49e-06	0.850823	0.360243	1.22602
ENSMUSG00000025573	6030468B19Rik	RIKEN cDNA 6030468B19 gene [Source:MGI Symbol;Acc:MGI:1924977]	4.6519	0.000138354	3.32056	0.0117233	-1.33134	0.426323	1.77747	0.0740126	0.178534
ENSMUSG00000051361	6030498E09Rik	RIKEN cDNA 6030498E09 gene [Source:MGI Symbol;Acc:MGI:1925133]	3.71978	1.85e-05	3.91025	0.000106272	0.190471	0.912888	1.46025	0.108251	0.0979114
ENSMUSG00000018451	6330403K07Rik	RIKEN cDNA 6330403K07 gene [Source:MGI Symbol;Acc:MGI:1918001]	0.299583	0.117703	0.620811	0.00141235	0.321227	0.0989064	185.25	150.444	120.463
ENSMUSG00000009551	6330409D20Rik	RIKEN cDNA 6330409D20 gene [Source:MGI Symbol;Acc:MGI:1917980]	1.5543	4.07e-07	2.29026	2.08e-10	0.73596	0.0788771	3.19674	1.09427	0.654342
ENSMUSG00000108077	6330415B21Rik	RIKEN cDNA 6330415B21 gene [Source:MGI Symbol;Acc:MGI:1918003]	1.81762	0.00975161	2.9605	0.00018273	1.14289	0.195661	1.29158	0.379893	0.164627
ENSMUSG00000102555	6430511E19Rik	RIKEN cDNA 6430511E19 gene [Source:MGI Symbol;Acc:MGI:2443259]	-1.19856	0.0078705	-0.649165	0.251613	0.549397	0.303175	1.17356	2.70275	1.83971
ENSMUSG00000031824	6430548M08Rik	RIKEN cDNA 6430548M08 gene [Source:MGI Symbol;Acc:MGI:2443793]	0.925127	0.000993098	0.155047	0.709414	-0.77008	0.0100845	1.78952	0.938551	1.60919
ENSMUSG00000037977	6430571L13Rik	RIKEN cDNA 6430571L13 gene [Source:MGI Symbol;Acc:MGI:2445137]	0.805294	0.0337341	1.15716	0.00523683	0.351864	0.484252	1.18722	0.668197	0.533441
ENSMUSG00000102545	6430573P05Rik	RIKEN cDNA 6430573P05 gene [Source:MGI Symbol;Acc:MGI:2686494]	-2.48997	0.000116093	-1.61366	0.0376693	0.876303	0.255017	0.204022	1.14863	0.616488
ENSMUSG00000097049	6530411M01Rik	RIKEN cDNA 6530411M01 gene [Source:MGI Symbol;Acc:MGI:1915041]	-1.5795	0.00351809	-3.25468	3.37e-09	-1.67517	0.00144189	0.811907	2.44111	7.82132
ENSMUSG00000097375	6720427I07Rik	RIKEN cDNA 6720427I07 gene [Source:MGI Symbol;Acc:MGI:1924398]	-1.33985	2.18e-05	-0.18657	0.706437	1.15328	0.000608227	1.35314	3.47192	1.54508
ENSMUSG00000108507	6720469O03Rik	RIKEN cDNA 6720469O03 gene [Source:MGI Symbol;Acc:MGI:1924988]	2.39756	0.000150125	1.40791	0.0503322	-0.989649	0.217999	1.38844	0.249715	0.523005
ENSMUSG00000097934	6720483E21Rik	RIKEN cDNA 6720483E21 gene [Source:MGI Symbol;Acc:MGI:1924991]	1.38906	0.0213547	0.819939	0.259551	-0.569118	0.461229	1.65328	0.638791	0.940253
ENSMUSG00000072066	6720489N17Rik	RIKEN cDNA 6720489N17 gene [Source:MGI Symbol;Acc:MGI:2443901]	-0.871728	0.000435994	-0.000168765	1	0.871559	0.000635808	8.20802	15.0277	8.20832
ENSMUSG00000052295	8030423F21Rik	RIKEN cDNA 8030423F21 gene [Source:MGI Symbol;Acc:MGI:2443206]	-0.701353	0.472824	-1.90592	0.0353342	-1.20457	0.179027	0.230813	0.376007	0.867922
ENSMUSG00000105136	8030487O14Rik	RIKEN cDNA 8030487O14 gene [Source:MGI Symbol;Acc:MGI:1924798]	-2.8657	0.00134578	-2.2147	0.0330776	0.651	0.563825	0.158634	1.14802	0.726394
ENSMUSG00000045008	9030612E09Rik	RIKEN cDNA 9030612E09 gene [Source:MGI Symbol;Acc:MGI:1921780]	1.48735	1.47e-08	1.79851	1.04e-09	0.311162	0.394278	7.53254	2.67769	2.16423
ENSMUSG00000030823	9130019O22Rik	RIKEN cDNA 9130019O22 gene [Source:MGI Symbol;Acc:MGI:1926171]	-0.312558	0.335171	-0.696372	0.0279615	-0.383814	0.236784	1.94312	2.40243	3.14049
ENSMUSG00000092626	9130230N09Rik	RIKEN cDNA 9130230N09 gene [Source:MGI Symbol;Acc:MGI:1924921]	-1.43938	0.113763	-2.07955	0.0267327	-0.640168	0.544518	0.314106	0.871094	1.32744
ENSMUSG00000101892	9130401M01Rik	RIKEN cDNA 9130401M01 gene [Source:MGI Symbol;Acc:MGI:1923008]	-0.200821	0.467277	0.464107	0.0883551	0.664929	0.00490255	5.57388	6.40882	4.03998
ENSMUSG00000085323	9130410C08Rik	RIKEN cDNA 9130410C08 gene [Source:MGI Symbol;Acc:MGI:1918862]	5.34966	5.27e-07	3.99469	0.000431157	-1.35497	0.352791	3.64289	0.0858585	0.228417
ENSMUSG00000105851	9130604C24Rik	RIKEN cDNA 9130604C24 gene [Source:MGI Symbol;Acc:MGI:1924957]	1.06739	0.028714	1.384	0.0100196	0.316612	0.637282	3.78945	1.78931	1.44818
[truncated: 10,210 more rows]

## Sheet: E13.5 ON vs ONL
Gene ID	Gene Symbol	Gene Description	E13.5 ON vs E13.5 ONL		FPKM
[truncated: 5,548 more rows]

[truncated: 1 more sheets: E16.5 ON vs ONL vs TN]
