# Supplementary material for: Insights into olfactory ensheathing cell development from a laser-microdissection and transcriptome-profiling approach
Source: Glia. Author manuscript; Available in PMC 2020 Dec 1. (PMC7116175; doi:10.1002/glia.23870)
Supplement: File S3 [file EMS94522-supplement-File_S3.xlsx]

## Sheet: Sheet1
Gene				Mean FPKM						Validated expression in:				Stage(s)
	E16.5 "inner ONL"	E16.5 "outer ONL"	E16.5 olf. nerve	E16.5 trig. nerve	E13.5 ONL	E13.5 olf. nerve	E11.5 olf. nerve	Olf. bulb	Mesench. near ONL	Olf. epith.	Olf. mucosal mesench.	Cartilage	Mesench. near trig. nerve
Actl6b	15.4135	1.82383	1.68086	0.0422978	25.7018	2.43696	6.42893	X						E13.5
Aqp1	5.20036	8.46361	123.944	19.9282	0.548476	32.4763	0.56527				X			E16.5
Aqp3	0.325926	0.793687	24.2626	0.216151	0.0419576	6.75523	3.04135			X				E16.5
Ascl1	0.752152	1.96866	2.80027	0.0426224	0.51769	6.11685	1.14844	X		X				E13.5
Bex2	298.349	80.7679	109.04	20.5024	416.777	188.103	386.434	X		X				E16.5
Bmper	0.299332	2.23649	22.397	5.54676	0.481298	6.7447	0.490488		X		X			E13.5
Calb2	66.4891	10.8331	38.8124	0.179446	115.146	12.9163	12.4897	X		X				E16.5
Chl1	8.49545	6.75397	1.69937	2.58977	4.16132	0.38897	0.120415		X		X			E16.5
Clec11a	1.84505	3.24508	6.80768	56.3266	1.8237	3.08008	1.87885		X		X			E16.5
Cnpy1	0.0559674	0.107784	5.99587	0.0469261	0.0975349	4.91895	0.145857			X				E13.5
Col2a1	39.1956	92.1216	317.235	9.4561	11.683	27.1721	78.9337					X		E16.5
Crabp1	5.83453	22.9223	143.643	452.005	152.821	281.54	1173.36			X				E16.5
Dkk2	0.549409	5.95551	34.8693	51.2025	4.78229	15.3854	1.29134		X		X		X	E16.5
Dlk1	26.0211	25.4233	21.9684	389.708	16.6736	18.0526	11.3175		X		X	X	X	E16.5
Dlx1	6.34609	1.10738	0.0699886	2.76442	1.57033	0.184796	0.398097	X						E13.5
Dmrt3	0	0.0309157	1.19308	0.00997095	0.144608	3.89622	0.673624			X				E13.5
Ebf2	1.39205	3.25673	25.3467	33.4225	4.51864	34.0051	16.963			X				E13.5
Epha3	11.0852	1.45685	4.9996	13.5215	19.6779	1.51353	1.24637		X		X			E13.5
Fezf1	0.0417548	0.362894	28.707	0.0546874	0.295582	46.7328	35.2465			X				E13.5
Fgfr1	3.92141	7.10172	12.3299	10.5563	5.83954	10.7584	8.72318	X	X	X	X		X	E16.5
Gdf10	11.8341	23.5907	103.94	14.439	7.56211	38.363	0.167786		X		X			E16.5
Hes6	21.4888	18.2237	85.7449	13.7667	35.1202	120.531	44.1863	X (deep)		X				E13.5
Hey1	9.25524	10.4211	32.2431	39.3159	8.31682	48.7504	42.6632	X (deep)	X	X	X			E13.5, E15.5
Hhip	0.0912246	0.170254	1.78437	6.97217	0.0100033	0.0928715	0.886509		X		X			E16.5
Mapk13	1.96	10.15	48.77	6.23	3.2	45.33	8.52			X				E13.5
Msx1	1.57311	3.6427	4.64636	62.4349	3.30784	4.23407	2.55134		X		X		X	E16.5
Neurod6	23.6449	1.82696	1.33136	0	123.8	0.45934	0	X		X				E13.5
Neurog1	0.100929	0.507619	15.4547	0.0577284	0.354787	24.4923	3.6468			X				E13.5
Nfix	0.837442	0.874726	3.96221	6.81216	1.36377	1.89497	0.0374052		X		X		X	E16.5
Nrn1	51.5796	5.51188	2.36088	0.960309	76.2581	2.19789	12.447	X						E13.5
Nrp1	16.8394	10.3176	37.5086	89.6603	14.5594	20.3867	22.9529	X	X	X	X		X	E16.5
Nts	383.475	32.4152	10.1633	3.34734	581.849	1.00754	0.792839	X						E13.5
Osr2	7.10072	22.035	69.5178	8.40855	1.2465	45.8474	1.78381	X (deep)			X			E13.5
Pax9	0.0418538	0.192525	18.0322	0.0709026	0.0163872	11.7668	0.12153				X			E16.5
Pou3f3	1.7222	0.424998	0.0512565	0.188339	10.0161	0.234593	1.02309	X						E13.5
Ptpro	18.7206	8.38374	1.34472	0.977038	9.86697	0.660569	1.01323	X						E13.5
Sall1	10.23	1.39	0.93	0.1	21.55	1.22	0.75	X						E13.5
Sdc1	13.8521	20.4602	38.7342	46.4861	16.5999	25.8564	24.6008	X	X	X	X		X	E16.5
Sfrp2	0.98319	9.54626	108.474	120.918	4.79839	56.2387	9.69617		X		X			E13.5
Shox2	0.0749618	0.256874	1.43945	1.56513	0.574792	4.62107	5.93045	X (deep)			X			E13.5
Six1	0.406367	2.79601	25.3262	10.0207	3.97461	32.5098	14.6631		X		X			E13.5
Tagln	1.02529	4.93187	97.6368	56.6329	1.42488	4.81776	7.68439				X		X	E16.5
Tagln3	301.978	150.738	21.4931	3.0821	394.135	49.9848	235.001	X		X				E16.5
Tbr1	4.64943	0.563213	0.0857978	0.032917	48.5733	0.140724	0.948392	X						E13.5
Tbx18	1.84926	4.44334	0.224505	1.59802	5.91836	0.207717	1.46585		Meninges					E13.5, E16.5
Tfap2b	3.41408	16.5249	48.287	1.22535	22.3775	58.8485	26.1829		X		X			E16.5
Tmprss6	0.140544	0.213364	7.07648	0.0946176	0.198529	6.65626	2.88782			X				E16.5
Uncx	0.0273437	0.016331	1.33003	0.0268831	0.255988	2.96973	3.67102	X						E13.5
Wisp1	0.67	5	13.9	52.77	2.55	11.16	1.18		X		X		X	E16.5
Wnt7a	3.21312	0.477017	0.0792804	0	5.26375	0	0.150485	X						E13.5
Wnt7b	1.5569	0.56037	0.167958	0.0272169	4.95488	0.136897	0.540433	X						E13.5
Zic1	2.5007	2.74856	0.316598	0.0189601	29.3554	0.158506	1.75432	X	X					E13.5
Zic4	2.13708	2.29823	0.113088	0.00691744	6.01276	0.0112551	0.999513	X	X					E16.5
Abbreviations: epith., epithelium; FPKM, fragments per kilobase of transcript per million mapped reads; mesench., mesenchyme; olf., olfactory; ONL, olfactory nerve layer; trig., trigeminal
