# Supplementary material for: Insights into olfactory ensheathing cell development from a laser-microdissection and transcriptome-profiling approach
Source: Glia. Author manuscript; Available in PMC 2020 Dec 1. (PMC7116175; doi:10.1002/glia.23870)
Supplement: File S4 [file EMS94522-supplement-File_S4.xlsx]

## Sheet: Supplementary File 4
Gene	Forward primer	Reverse primer	Length (bp)	Proportion of gene covered	Reference sequence	Vector	Restriction enzyme	Polymerase
		Genes validated as expressed by OECs and/or trigeminal Schwann cells
Adgrg1	CTGCTCCAGGAGGAAGTCAC	AGTTTGGCGCTGTCTGAGTT	747	1598 to 2344	NM_001198894.1	pDrive	BamHI	SP6
Alx3	AGGGACGGACCCTCTAATGT	AGCTCCTCTTCCAAGCTTCC	830	488 to 1317	NM_007441.3	pDrive	NotI	T7
Cntn1	CACCAAATGTGGCTCCCTCA	CATGTTGGCCATCCGGTCTA	738	2496 to 3233	NM_001159647.1	pDrive	BamHI	SP6
Crmp4	CAGCCTGGGAATAGATGGAA	CCTCTTTGGGAGGGCTTAAC	886	1011 to 1896	NM_001136086.2	pDrive	Asp718	SP6
Fyn	GCACGTGACTCGTTGTTTCT	TCACAGAGGAGGTTCGGACT	1000	1303 to 2302	NM_008054.2	pDrive	NotI	T7
Gfra3	AGCACCAAGCTACCTGTCTG	CACCACAGGCTGCAAATCAG	944	481 to 1424	NM_010280.4	pDrive	Not1	T7
Hey2	GTGCGCCTTGTCTCTCATCT	TCACTTGCCAAGCTGCCTTA	771	586 to 1356	NM_013904.1	pDrive	NotI	T7
HeyL	GCCTTTCTGAATTGCGACGA	GTTGTGGGAAGTCAGCTCAGA	813	496 to 1308	NM_013905.3	pDrive	BamHI	SP6
Lypd6	CAACCACTCCGTATCCTGGT	GGGTTGCTGTGATTGTGTTG	514	343 to 856	NM_177139.5	pDrive	BamHI	SP6
Mbp	AAGGTACCCTGGCTAAAGCA	GCTGAGAAGACCCCGAGAAA	641	286 to 926	NM_001025251.2	pDrive	NotI	T7
Mmd2	TGGCAGCTCCAACCTCTACT	GGGGATTCAAAAGGTGGTCT	739	301 to 1039	NM_175217.6	pDrive	BamHI	SP6
Nell2	TGCACCAACGACACCATTTG	CCAGCTGCTAACAAAGTTGCAT	739	2151 to 2889	NM_001356950.1	pDrive	NotI	T7
Nkd2	CAAGACCCTTCGAGTGAAGC	TGGTGTCCCAAGAGGTTTTC	532	726 to 1257	NM_028186.5	pDrive	NotI	T7
Plp1	GGCCACTGGATTGTGTTTCT	CGAAGTTGTAAGTGGCAGCA	737	216 to 952	NM_011123.4	pDrive	BamHI	SP6
Prss56	CGAGCCTAGCTGCAGAGAAC	CAGGATCCCCACTCTATCCA	889	1220 to 2108	NM_027084.2	pDrive	BamHI	SP6
Prx	AGATCCCTGCGGTGGAATTG	CGGACCCTGAATCCACCTTC	976	3407 to 4382	NM_198048.2	pDrive	NotI	T7
Ptgds	CTGAGCAAATGGCTGCTCTTC	CAGCCCTCTGACTGACTTCTCT	609	69 to 677	XM_006497786.3	pDrive	BamHI	SP6
Ptn	TGTCGTCCCAGCAATATCAG	GACGGTGGCGTCTTTTAATC	520	290 to 809	NM_008973.2	pDrive	NotI	T7
Ptprz1	GGAACTAACCTGCCACCACA	TAGCATGCAAGGCCGAATCA	847	1892 to 2738	NM_011219.2	pDrive	NotI	T7
Sema3b	TCCGGAGGCAAGACATAAGG	AGGCCACTCTTTGAGGCTAC	800	2050 to 2853	NM_001042779.2	pDrive	NotI	T7
Sema6a	GTGGGAGAGGAACCAGAACA	CATCTTGGTCGGGTGGATAC	872	1997 to 3868	NM_018744.2	pDrive	NotI	T7
Sfrp5	GCGGCCAGGAGTACGACTA	TGCCCGTCAGGTTGTCTAAC	708	315 to 1022	NM_018780.3	pDrive	NotI	T7
Sostdc1	TTCCTCCTGCCATTCATCTC	CCTGGCTTTCACTGCAAACT	817	130 to 946	NM_025312.3	pDrive	Asp718	SP6
Sox5	GGAGAGCCTGACTCAGCAGT	TTGTCAGCTGATGTCCCAAC	935	516 to 1450	NM_001347506.1	pDrive	NotI	T7
Vtn	AAGATGTCTGGGGCATTGAG	TGGGTAGGGAGGATTCACAG	803	817 to 1619	NM_011707.2	pDrive	NotI	T7
Zbtb20	CTGCCAGCCCTCTTCACTAC	AAGGGGGACTGGGAAAAGTA	944	2057 to 3000	NM_019778.2	pDrive	NotI	T7
		Genes validated as expressed by tissues adjacent to targeted nerve regions
Actl6b	TGACGGAGCTGATGTTCGAG	CATAGAGACCCGGGCGAAT	630	487 to 1116	NM_031404.5	pDrive	NotI	T7
Aqp1	GTCCAGGACAACGTGAAGGT	GGAAGCTCTGAGACCAGGAA	872	328 to 1199	NM_007472.2	pDrive	NotI	T7
Aqp3	GATGCAATCTGGGCCTTTGC	AATGCCCTAATGGGCAGAGT	681	447 to 1127	NM_016689.2	pDrive	BamHI	SP6
Bex2	GAAGAAAAGCCACAGGATGC	TACTGAGCATCTTCCCATGC	530	337 to 866	NM_009749.2	pDrive	NotI	T7
Calb2	CCAGTTCCTGGAAATCTGGA	AGGCCTAAGGAACCCTACCA	934	132 to 1065	NM_007586.1	pDrive	BamHI	SP6
Chl1	TCACCCTGTAGAGGTACTTGTG	AGAGCCAGGTAGATGTGGAGT	835	3517 to 4351	NM_007697.2	pDrive	BamHI	SP6
Clec11a	TCACTTACATCTTGGGCCGC	GCCCCTAACAATAGGGTGCG	721	532 to 1252	NM_009131.3	pDrive	BamHI	SP6
Col2a1	ACACCGAGGTTTCACTGGAC	CGGGAGGTCTTCTGTGATCG	984	3624 to 4607	NM_031163.3	pDrive	NotI	T7
Crabp1	CAGCGAGAATTTCGACGAGC	CAACAAGAGCCTGAGGGGAG	551	190 to 740	NM_013496.3	pDrive	NotI	T7
Dkk2	CCTGGTACCCGCTGCAATAA	GGCACATAACGGAAGCACTG	618	1093 to 1710	NM_020265.4	pDrive	NotI	T7
Dlk1	CTAACCCATGCGAGAACGAT	GTAGCATGGCACACAGCAAC	813	738 to 1550	NM_010052.5	pDrive	NotI	T7
Dmrt3	CAAGTACCACGCTGAGCAGA	GTCACCTGGCAACACCCATA	779	943 to 1721	NM_177360.3	pDrive	BamHI	SP6
Fgfr1	TGCGCAGACAGGTAACAGTG	GGCCGTTGGTGGTTTTCTTG	714	2027 to 2740	NM_010206.3	pDrive	NotI	T7
Gdf10	CAGCTGGATACTGGGGAGAA	GATGTGGTGGGCAGATCTTT	924	967 to 1890	NM_145741.3	pDrive	BamHI	SP6
Hes6	CGTGAGGGTAGCAGCTTTCA	ACAAACGAGGAGCAGCTTCA	747	491 to 1237	NM_019479.3	pDrive	NotI	T7
Hey1	GCTCACCCAGACTACAGCTC	GTCGAAGGGCTCAGTAGGTG	824	126 to 949	NM_010423.2	pDrive	NotI	T7
Hhip	AGCAATGGCAAGAAAAGCCG	GGTTGTGCGTGTGTATGCAG	721	2076 to 2796	NM_020259.4	pDrive	BamHI	SP6
Mapk13	GTGCTCGGCCATCGACAA	TTTCCATTCGTCCACGCTGA	901	210 to 1110	NM_011950.2	pDrive	NotI	T7
Msx1	CATGGGCACAGATGAGGAG	GGTGACTCTGGACCCACCTA	804	378 to 1181	NM_010835.2	pDrive	BamHI	SP6
Nfix	AGGAGATGCGGACATCAAAC	GGAACCAGGACTGAGACTGC	766	935 to 1700	NM_001081982.3	pDrive	Asp718	SP6
Nrp1	AAGACAGGGCCGATTCAGGA	GCCTTCACGCCTCTGAGTAAT	742	2522 to 3212	NM_008737.2	pDrive	NotI	T7
Pax9	ACCACCCCTACTGTGGTGAA	TAGGAGGGAAGACCGGAAGT	840	625 to 1464	NM_011041.3	pDrive	NotI	T7
Ptpro	ACGGCATCCGTGAGAATAGC	AGGCAGCAGGGTTAAGAGAG	897	2185 to 3081	NM_011216.3	pDrive	Asp718	SP6
Sdc1	GAAGGACGTGTGGCTGTTGA	GCAAGTGGGAGCCTAGTGAG	803	432 to 1234	NM_011519.2	pDrive	BamHI	SP6
Tagln	TACGGCATGAGCCGAGAAG	GGGCTGAGGCTAAGGATAGG	732	259 to 990	NM_011526.5	pDrive	NotI	T7
Tagln3	GGTGCAGGAGAAGATTGAGC	AGGAGAAGGTGAGCAGGTGA	658	264 to 921	NM_019754.3	pDrive	BamHI	SP6
Tfap2b	GTGGGCGAAGTTCAGAGAAG	GCTCCGTTGTATGCCTCAGT	821	1002 to 1822	NM_009334.3	pDrive	XhoI	T7
Tmprss6	GCAGTGACGAAGAACAGTGC	TGAGGGAAACAGGCCTTAGC	990	1765 to 2754	NM_027902.2	pDrive	NotI	T7
Uncx	TGATGGACGGTCGCCTCCT	TCCATCTTCTCCAGTTCCTTGC	613	98 to 710	NM_013702.3	pDrive	BamHI	SP6
Wisp1	AGATATGTGCCCAGCAGCTT	CGTTAGGATTCCTGCAGCTC	822	427 to 1248	NM_018865.3	pDrive	NotI	T7
Zic4	ACCTGACCATGAACCTCACC	GAGAGAGCCCTTTGATGTCG	777	575 to 1351	NM_009576.2	pDrive	NotI	T7
