# Supplementary material for: Insights into olfactory ensheathing cell development from a laser-microdissection and transcriptome-profiling approach
Source: Glia. Author manuscript; Available in PMC 2020 Dec 1. (PMC7116175; doi:10.1002/glia.23870)
Supplement: File S5 [file EMS94522-supplement-File_S5.xlsx]

## Sheet: Sheet1
Gene	Protein encoded	Mean FPKM				Validated expression in ONL-OECs, mucosal OECs and/or trigeminal Schwann cells at E16.5
		E16.5 "inner ONL"	E16.5 "outer ONL"	E16.5 olf. nerve	E16.5 trig. nerve
Known markers for embryonic mouse OECs
Prss56	Serine protease 56	303.11	185.78	7.17	0.95	Inner ONL
Npy	Neuropeptide tyrosine	2867.3	3257.3	67.99	10.6009	ONL (inner-enriched)
Frzb	Secreted Wnt inhibitor	189.185	146.08	28.47	11.9783	ONL (inner-enriched), mucosal (some)
Plp1	Proteolipid protein 1 (major protein constituent of compact CNS myelin)	723.057	746.41	95.77	137.126	ONL (enriched, particularly inner), mucosal, trigeminal SCs
Sox10	SoxE-class transcription factor	199.596	234.03	47.36	122.502	ONL, mucosal, trigeminal SCs
Candidate genes with validated expression in OECs at E16.5
Hes5	Notch transcriptional effector	32.0963	22.21	1.84	0.548773	ONL (inner-enriched)
Lypd6	Wnt transduction enhancer	84.3287	72.25	15.37	2.89032	ONL (inner-enriched)
Nkd2	Wnt transduction inhibitor	89.0193	49.99	64.51	8.69139	ONL (inner-enriched)
Ptgds	Prostaglandin-D synthase, secreted carrier of lipophilic ligands	97.7722	97.81	1.72	1.05142	ONL
Vtn	Vitronectin (secreted glycoprotein)	777.171	704.8	21.17	9.5759	ONL
Wif1	Secreted Wnt inhibitor	28.0319	20.12	18.03	5.72262	ONL (inner-enriched)
Adgrg1 (Gpr56)	Adhesion G protein-coupled receptor	36.9396	33.28	6.97	2.25132	ONL, mucosal
Alx3	Homeodomain transcription factor	26.5966	42.67	33.06	0.2245	ONL, mucosal
Dpysl3 (Crmp4)	Cytosolic inhibitor of process outgrowth and cell migration	186.443	83.21	136.09	22.9094	ONL, mucosal
Hey2	Notch transcriptional effector	64.8484	79.77	18.87	8.20005	ONL, mucosal
HeyL	Notch transcriptional effector	119.201	95.08	25.36	30.5777	ONL, mucosal
Nell2	Secreted axon repellant	250.003	338.46	56.59	2.87968	ONL, mucosal
Ptn	Pleiotrophin (secreted heparin-binding growth factor)	1843.56	1822.73	488.47	371.223	ONL (inner-enriched), mucosal
Ptprz1	Receptor tyrosine phosphatase	37.1731	33.75	4.91	6.73106	ONL, mucosal
Sema6a	Transmembrane semaphorin	24.9403	34.82	9.65	4.40217	ONL, mucosal
Hes1	Notch transcriptional effector	4.94043	8.4	11.46	16.3827	Mucosal (some), trigeminal SCs (some)
Mpz	Myelin protein zero (P0)	0.0981074	1.07	1.72	31.7953	Mucosal, trigeminal SCs
Sema3b	Secreted axon guidance cue	2.33818	6.71	11.57	78.2137	Mucosal, trigeminal SCs
Sfrp5	Secreted Wnt inhibitor	5.80881	6.61	1.94	50.2541	Mucosal, trigeminal SCs
Sostdc1 (Wise)	Secreted dual Wnt/Bmp inhibitor	0.353496	5.06	64.64	538.874	Mucosal, trigeminal SCs
Cntn1	Contactin 1 (membrane-tethered cell adhesion molecule)	22.2787	22.52	3.22	3.92418	ONL, mucosal, trigeminal SCs
Fyn	Src family tyrosine kinase	52.6621	40.31	11.2	14.7711	ONL (inner-enriched), mucosal, trigeminal SCs
Mmd2	Integral membrane protein (mitochondria or Golgi complex)	221.306	261.42	43.18	50.9325	ONL, mucosal, trigeminal SCs (OEC-enriched)
Sox5	SoxD-class transcription factor	6.74464	6.38	2.16	1.25615	ONL (enriched), mucosal, trigeminal SCs
Zbtb20	Zinc finger transcription factor	14.0606	17.42	8.09	1.76493	ONL, mucosal, trigeminal SCs
Candidate genes with validated expression specifically in trigeminal SCs at E16.5
Mbp	Myelin basic protein	2.42493	3.2	6.05	131.704	Trigeminal SCs
Prx	Periaxin	0.652286	0.8	1.53	27.8201	Trigeminal SCs
File S5:	Expression summary for candidate genes with validated expression in OECs and/or trigeminal
	Schwann cells at E16.5. Genes are grouped alphabetically by colour-coded expression category:
	purple, inner ONL-OECs only; blue, ONL-OECs only; green, ONL-OECs and mucosal OECs;
	yellow, mucosal OECs and trigeminal Schwann cells; orange, all OECs and trigeminal Schwann cells;
	red, trigeminal Schwann cells only.
	FPKM, fragments per kilobase of transcript per million mapped reads; OECs, olfactory ensheathing cells;
	olf., olfactory; ONL, olfactory nerve layer; SCs, Schwann cells; trig., trigeminal
