# Supplementary material for: Insights into olfactory ensheathing cell development from a laser-microdissection and transcriptome-profiling approach
Source: Glia. Author manuscript; Available in PMC 2020 Dec 1. (PMC7116175; doi:10.1002/glia.23870)
Supplement: File S6 [file EMS94522-supplement-File_S6.xlsx]

## Sheet: Sheet1
Gene	Mean FPKM					Expression in OECs at E11.5	Expression in OECs at E13.0-13.5	Validated expression in ONL-OECs, mucosal OECs and/or trigeminal Schwann cells at E16.5
	E11.5 olf. nerve	E13.5 olf. nerve	E13.5 ONL	E16.5 olf. nerve	E16.5 "outer ONL"
Known markers for embryonic mouse OECs
Prss56	0.06	0.03	30.29	7.17	185.78	None	ONL closest to olfactory bulb	Inner ONL
Npy	1.62697	3.05823	583.12	67.9915	3257.3	None	ONL	ONL (inner-enriched)
Frzb	11.8622	23.3752	42.99	28.4687	146.084	None	ONL, mucosal (some)	ONL (inner-enriched), mucosal (some)
Plp1	4.48289	16.3057	80.4	95.7699	746.411	Mucosal	ONL, mucosal	ONL (enriched, particularly inner), mucosal, trigeminal SCs
Sox10	114.975	20.8706	51.91	47.3581	234.03	Mucosal	ONL, mucosal	ONL, mucosal, trigeminal SCs
Candidate genes with validated expression in OECs at E16.5
Hes5	3.4094	3.11069	25.41	1.84318	22.2112	None	ONL closest to olfactory bulb	ONL (inner-enriched)
Lypd6	4.72614	9.01658	28.1	15.3707	72.2518	None	None	ONL (inner-enriched)
Nkd2	15.9862	27.7653	7.34	64.5111	49.9856	None	None	ONL (inner-enriched)
Ptgds	0.330385	0.0251561	1.67	1.72209	97.8145	None	None	ONL
Vtn	25.2801	1.30204	90.77	21.1741	704.802	None	ONL	ONL
Wif1	0	0.688541	25.96	18.0269	20.1154	None	ONL	ONL (inner-enriched)
Adgrg1 (Gpr56)	3.34842	5.5292	14.23	6.9719	33.2809	Mucosal	ONL, mucosal	ONL, mucosal
Alx3	147.696	27.7145	28.69	33.0624	42.6654	Mucosal	ONL, mucosal	ONL, mucosal
Dpysl3 (Crmp4)	101.472	119.448	205.46	136.087	83.2094	Mucosal	ONL, mucosal	ONL, mucosal
Hey2	1.22806	6.2049	35.37	18.8677	79.7674	Mucosal	ONL, mucosal	ONL, mucosal
HeyL	29.9799	12.0167	26.81	25.3629	95.0762	Mucosal	ONL, mucosal	ONL, mucosal
Nell2	39.4407	16.7618	79.43	56.59	338.457	Mucosal	ONL, mucosal	ONL, mucosal
Ptn	23.5234	282.626	355.06	488.469	1822.73	Mucosal	ONL, mucosal	ONL (inner-enriched), mucosal
Ptprz1	2.33306	1.62118	9.86	4.90509	33.7504	Mucosal	ONL, mucosal	ONL, mucosal
Sema6a	7.09323	6.74754	11.65	9.65079	34.822	Mucosal	ONL, mucosal	ONL, mucosal
Hes1	22.4297	21.6845	7.37	11.4552	8.39744	Mucosal (some)	Mucosal (some)	Mucosal (some), trigeminal SCs (some)
Mpz	0.486253	1.81062	0.46	1.72202	1.0717	Mucosal	Mucosal	Mucosal, trigeminal SCs
Sema3b	0.44781	1.51374	1.05	11.5694	6.70512	None	Mucosal	Mucosal, trigeminal SCs
Sfrp5	9.97517	1.6653	3.54	1.94318	6.61367	Mucosal	Mucosal	Mucosal, trigeminal SCs
Sostdc1 (Wise)	0.153259	2.07303	0.36	64.6375	5.05999	None	None	Mucosal, trigeminal SCs
Cntn1	1.3238	1.42718	5.11	3.21558	22.5231	Mucosal	ONL, mucosal	ONL, mucosal, trigeminal SCs
Fyn	10.3184	16.118	41.1	11.1968	40.3115	Mucosal	ONL, mucosal	ONL (inner-enriched), mucosal, trigeminal SCs
Mmd2	1.51388	7.68775	38.3	43.1799	261.424	Mucosal	ONL, mucosal	ONL, mucosal, trigeminal SCs (OEC-enriched)
Sox5	3.06992	1.05452	1.93	2.16352	6.3819	Mucosal	ONL, mucosal	ONL (enriched), mucosal, trigeminal SCs
Zbtb20	2.76275	3.75819	4.25	8.09366	17.4161	Mucosal	ONL, mucosal	ONL, mucosal, trigeminal SCs
File S6:	Temporal expression summary for candidate genes with validated expression in OECs at E16.5
	Genes are grouped alphabetically by colour-coded expression category at E16.5:
	purple, inner ONL-OECs only; blue, ONL-OECs only; green, ONL-OECs and mucosal OECs;
	yellow, mucosal OECs and trigeminal Schwann cells; orange, all OECs and trigeminal Schwann cells.
	FPKM, fragments per kilobase of transcript per million mapped reads; OECs, olfactory ensheathing cells;
	olf., olfactory; ONL, olfactory nerve layer; SCs, Schwann cells; trig., trigeminal
